# Supplementary material for: Non-canonical gene amplifications facilitate adaptive evolution in bacteria
Source: Nat Microbiol. 2026 Jul 6;11(8):2201–12. doi: 10.1038/s41564-026-02415-2 (PMC13423834; doi:10.1038/s41564-026-02415-2)
Supplement: Supplementary file 3 — List of projects. [file 41564_2026_2415_MOESM3_ESM.xlsx]

## Sheet: Sheet1
project_ID	number_of_isolates	adaptation	notes
PRJNA498891	124	Antibiotic drug: Amikacin
PRJNA926794	406	Antibiotic drug: Ampicillin
PRJNA773030	152	Antibiotic drug: Doxycycline
PRJNA1010512	257	Antibiotic drug: Tetracycline
PRJNA485123	395	Antibiotic drug: Tobramycin
PRJNA259288	189	Antibiotic drug: Trimethoprim
PRJNA1016345	256	Antibiotic drug: Zosurabalpin
PRJNA489357	43	Antibiotic drug: ampicillin
PRJNA361209	3	Antibiotic drug: ampicillin
PRJNA768654	234	Antibiotic drug: assortment
PRJNA251794	100	Antibiotic drug: assortment
PRJNA248327	63	Antibiotic drug: assortment	Lázár et al.
PRJEB11411	26	Antibiotic drug: assortment
PRJNA274794	20	Antibiotic drug: assortment
PRJNA1077788	16	Antibiotic drug: assortment
PRJNA529335	16	Antibiotic drug: assortment
PRJNA993583	81	Antibiotic drug: chloramphenicol	this publication, longitudinal samples from the morbidostat experiment (PRJNA274794)
PRJEB28068	168	Antibiotic drug: erythromycin
PRJNA988908	12	Antibiotic drug: rifampicin
PRJEB32954	229	Antimicrobial agent: assortment
PRJNA730301	12	Antimicrobial agent: copper
PRJNA294133	2	Antimicrobial agent: ethylene glycol
PRJNA555839	39	Antimicrobial agent: peptide
PRJNA981577	3	Antimicrobial agent: zinc
PRJNA884682	96	Bacteriophages
PRJNA168337	2594	Benign environment
PRJNA380528	2041	Benign environment
PRJNA688002	1210	Benign environment
PRJNA856428	69	Benign environment
PRJNA184345	60	Benign environment
PRJNA188723	35	Benign environment
PRJNA382354	31	Benign environment
SRP009429	30	Benign environment
PRJNA362202	30	Benign environment
SRP001369	7	Benign environment
PRJNA546056	16	Extreme pH
PRJNA537595	142	Isobutyl acetate
PRJNA234028	64	Metabolic Knock out
PRJNA229104	4	Mixed
PRJNA357538	8	Motility
PRJNA1005239	19	Non-antibiotic pharmaceuticals
PRJNA669353	243	Starvation
PRJNA380864	225	Starvation
PRJNA1049885	215	Starvation
PRJNA656277	174	Starvation
PRJNA674613	160	Starvation
PRJNA1178432	18	Starvation	this publication
PRJNA1178432	10	Starvation	this publication
