# Supplementary material for: Non-canonical gene amplifications facilitate adaptive evolution in bacteria
Source: Nat Microbiol. 2026 Jul 6;11(8):2201–12. doi: 10.1038/s41564-026-02415-2 (PMC13423834; doi:10.1038/s41564-026-02415-2)
Supplement: Supplementary file 4 — List of isolates. [file 41564_2026_2415_MOESM4_ESM.xlsx]

## Sheet: Sheet1
isolate_ID	reference	ancestor
SRR1297006	U00096	SRR1297056
SRR1297043	U00096	SRR1297056
SRR1297049	U00096	SRR1297056
SRR1297054	U00096	SRR1297056
SRR1297055	U00096	SRR1297056
SRR1297060	U00096	SRR1297056
SRR1297061	U00096	SRR1297056
SRR1297062	U00096	SRR1297056
SRR1297063	U00096	SRR1297056
SRR1297064	U00096	SRR1297056
SRR1297067	U00096	SRR1297056
SRR1297069	U00096	SRR1297056
SRR1297077	U00096	SRR1297056
SRR1297079	U00096	SRR1297056
SRR1297081	U00096	SRR1297056
SRR1297096	U00096	SRR1297056
SRR1297101	U00096	SRR1297056
SRR1297103	U00096	SRR1297056
SRR1297104	U00096	SRR1297056
SRR1297105	U00096	SRR1297056
SRR1297106	U00096	SRR1297056
SRR1297107	U00096	SRR1297056
SRR1297109	U00096	SRR1297056
SRR1297112	U00096	SRR1297056
SRR1297114	U00096	SRR1297056
SRR1297117	U00096	SRR1297056
SRR1297123	U00096	SRR1297056
SRR1297124	U00096	SRR1297056
SRR1297125	U00096	SRR1297056
SRR1297126	U00096	SRR1297056
SRR1297129	U00096	SRR1297056
SRR1297132	U00096	SRR1297056
SRR1297133	U00096	SRR1297056
SRR1297135	U00096	SRR1297056
SRR1297137	U00096	SRR1297056
SRR1297139	U00096	SRR1297056
SRR1297142	U00096	SRR1297056
SRR1297144	U00096	SRR1297056
SRR1297148	U00096	SRR1297056
SRR1297150	U00096	SRR1297056
SRR1297153	U00096	SRR1297056
SRR1297155	U00096	SRR1297056
SRR1297157	U00096	SRR1297056
SRR1297159	U00096	SRR1297056
SRR1297160	U00096	SRR1297056
SRR1297163	U00096	SRR1297056
SRR1297168	U00096	SRR1297056
SRR1297169	U00096	SRR1297056
SRR1297170	U00096	SRR1297056
SRR1297171	U00096	SRR1297056
SRR1297172	U00096	SRR1297056
SRR1297173	U00096	SRR1297056
SRR1297175	U00096	SRR1297056
SRR1297176	U00096	SRR1297056
SRR1297177	U00096	SRR1297056
SRR1297178	U00096	SRR1297056
SRR1297179	U00096	SRR1297056
SRR1297180	U00096	SRR1297056
SRR1297181	U00096	SRR1297056
SRR1297182	U00096	SRR1297056
SRR1297183	U00096	SRR1297056
SRR1297184	U00096	SRR1297056
ERR1072565	U00096	ERR1072564
ERR1072566	U00096	ERR1072564
ERR1072567	U00096	ERR1072564
ERR1072568	U00096	ERR1072564
ERR1072569	U00096	ERR1072564
ERR1072570	U00096	ERR1072564
ERR1072571	U00096	ERR1072564
ERR1072572	U00096	ERR1072564
ERR1072573	U00096	ERR1072564
ERR1072574	U00096	ERR1072564
ERR1072575	U00096	ERR1072564
ERR1072576	U00096	ERR1072564
ERR1072577	U00096	ERR1072564
ERR1073427	U00096	ERR1072564
ERR1073428	U00096	ERR1072564
ERR1073429	U00096	ERR1072564
ERR1073430	U00096	ERR1072564
ERR1073431	U00096	ERR1072564
ERR1073432	U00096	ERR1072564
ERR1073433	U00096	ERR1072564
ERR1073434	U00096	ERR1072564
ERR1073435	U00096	ERR1072564
ERR1073436	U00096	ERR1072564
ERR1073437	U00096	ERR1072564
ERR1073438	U00096	ERR1072564
SRR1344504	U00096	SRR1363174
SRR1344511	U00096	SRR1363174
SRR1363172	U00096	SRR1363174
SRR1363173	U00096	SRR1363174
SRR1363175	U00096	SRR1363174
SRR1363176	U00096	SRR1363174
SRR1363177	U00096	SRR1363174
SRR1363178	U00096	SRR1363174
SRR1363179	U00096	SRR1363174
SRR1363180	U00096	SRR1363174
SRR1363181	U00096	SRR1363174
SRR1363182	U00096	SRR1363174
SRR1363183	U00096	SRR1363174
SRR1363184	U00096	SRR1363174
SRR1363185	U00096	SRR1363174
SRR1363186	U00096	SRR1363174
SRR1363187	U00096	SRR1363174
SRR1363188	U00096	SRR1363174
SRR1363189	U00096	SRR1363174
SRR1363190	U00096	SRR1363174
SRR1363191	U00096	SRR1363174
SRR1363192	U00096	SRR1363174
SRR1363193	U00096	SRR1363174
SRR1363194	U00096	SRR1363174
SRR1363195	U00096	SRR1363174
SRR1363196	U00096	SRR1363174
SRR1363197	U00096	SRR1363174
SRR1363198	U00096	SRR1363174
SRR1363199	U00096	SRR1363174
SRR1363200	U00096	SRR1363174
SRR1363201	U00096	SRR1363174
SRR1363202	U00096	SRR1363174
SRR1363203	U00096	SRR1363174
SRR1363204	U00096	SRR1363174
SRR1363205	U00096	SRR1363174
SRR1363206	U00096	SRR1363174
SRR1363207	U00096	SRR1363174
SRR1363208	U00096	SRR1363174
SRR1363209	U00096	SRR1363174
SRR1363210	U00096	SRR1363174
SRR1363211	U00096	SRR1363174
SRR1363212	U00096	SRR1363174
SRR1363213	U00096	SRR1363174
SRR1363214	U00096	SRR1363174
SRR1363215	U00096	SRR1363174
SRR1363216	U00096	SRR1363174
SRR1363217	U00096	SRR1363174
SRR1363218	U00096	SRR1363174
SRR1363219	U00096	SRR1363174
SRR1363220	U00096	SRR1363174
SRR1363221	U00096	SRR1363174
SRR1363222	U00096	SRR1363174
SRR1363223	U00096	SRR1363174
SRR1363224	U00096	SRR1363174
SRR1363225	U00096	SRR1363174
SRR1363226	U00096	SRR1363174
SRR1363227	U00096	SRR1363174
SRR1363228	U00096	SRR1363174
SRR1363229	U00096	SRR1363174
SRR1363230	U00096	SRR1363174
SRR1363231	U00096	SRR1363174
SRR1363232	U00096	SRR1363174
SRR1363233	U00096	SRR1363174
SRR1363234	U00096	SRR1363174
SRR1363235	U00096	SRR1363174
SRR1363236	U00096	SRR1363174
SRR1363237	U00096	SRR1363174
SRR1363238	U00096	SRR1363174
SRR1363239	U00096	SRR1363174
SRR1363240	U00096	SRR1363174
SRR1363241	U00096	SRR1363174
SRR1363242	U00096	SRR1363174
SRR1363243	U00096	SRR1363174
SRR1363244	U00096	SRR1363174
SRR1363245	U00096	SRR1363174
SRR1363246	U00096	SRR1363174
SRR1363247	U00096	SRR1363174
SRR1363248	U00096	SRR1363174
SRR1363249	U00096	SRR1363174
SRR1363250	U00096	SRR1363174
SRR1363251	U00096	SRR1363174
SRR1363252	U00096	SRR1363174
SRR1363253	U00096	SRR1363174
SRR1363254	U00096	SRR1363174
SRR1363255	U00096	SRR1363174
SRR1363256	U00096	SRR1363174
SRR1363257	U00096	SRR1363174
SRR1363258	U00096	SRR1363174
SRR1363259	U00096	SRR1363174
SRR1363260	U00096	SRR1363174
SRR1363261	U00096	SRR1363174
SRR1363262	U00096	SRR1363174
SRR1363263	U00096	SRR1363174
SRR1363264	U00096	SRR1363174
SRR1363265	U00096	SRR1363174
SRR1363266	U00096	SRR1363174
SRR1363267	U00096	SRR1363174
SRR1363268	U00096	SRR1363174
SRR1363269	U00096	SRR1363174
SRR16202956	CP000819.1	SRR16203025
SRR16202957	CP000819.1	SRR16203025
SRR16202958	CP000819.1	SRR16203025
SRR16202959	CP000819.1	SRR16203025
SRR16202960	CP000819.1	SRR16203025
SRR16202961	CP000819.1	SRR16203025
SRR16202962	CP000819.1	SRR16203025
SRR16202963	CP000819.1	SRR16203025
SRR16202964	CP000819.1	SRR16203025
SRR16202965	CP000819.1	SRR16203025
SRR16202966	CP000819.1	SRR16203025
SRR16202967	CP000819.1	SRR16203025
SRR16202968	CP000819.1	SRR16203025
SRR16202969	CP000819.1	SRR16203025
SRR16202970	CP000819.1	SRR16203025
SRR16202971	CP000819.1	SRR16203025
SRR16202972	CP000819.1	SRR16203025
SRR16202973	CP000819.1	SRR16203025
SRR16202974	CP000819.1	SRR16203025
SRR16202975	CP000819.1	SRR16203025
SRR16202976	CP000819.1	SRR16203025
SRR16202977	CP000819.1	SRR16203025
SRR16202978	CP000819.1	SRR16203025
SRR16202979	CP000819.1	SRR16203025
SRR16202980	CP000819.1	SRR16203025
SRR16202981	CP000819.1	SRR16203025
SRR16202982	CP000819.1	SRR16203025
SRR16202983	CP000819.1	SRR16203025
SRR16202984	CP000819.1	SRR16203025
SRR16202985	CP000819.1	SRR16203025
SRR16202986	CP000819.1	SRR16203025
SRR16202987	CP000819.1	SRR16203025
SRR16202988	CP000819.1	SRR16203025
SRR16202989	CP000819.1	SRR16203025
SRR16202990	CP000819.1	SRR16203025
SRR16202991	CP000819.1	SRR16203025
SRR16202992	CP000819.1	SRR16203025
SRR16202993	CP000819.1	SRR16203025
SRR16202994	CP000819.1	SRR16203025
SRR16202995	CP000819.1	SRR16203025
SRR16202996	CP000819.1	SRR16203025
SRR16202997	CP000819.1	SRR16203025
SRR16202998	CP000819.1	SRR16203025
SRR16202999	CP000819.1	SRR16203025
SRR16203000	CP000819.1	SRR16203025
SRR16203001	CP000819.1	SRR16203025
SRR16203002	CP000819.1	SRR16203025
SRR16203003	CP000819.1	SRR16203025
SRR16203004	CP000819.1	SRR16203025
SRR16203005	CP000819.1	SRR16203025
SRR16203006	CP000819.1	SRR16203025
SRR16203007	CP000819.1	SRR16203025
SRR16203008	CP000819.1	SRR16203025
SRR16203009	CP000819.1	SRR16203025
SRR16203010	CP000819.1	SRR16203025
SRR16203011	CP000819.1	SRR16203025
SRR16203012	CP000819.1	SRR16203025
SRR16203013	CP000819.1	SRR16203025
SRR16203014	CP000819.1	SRR16203025
SRR16203015	CP000819.1	SRR16203025
SRR16203016	CP000819.1	SRR16203025
SRR16203017	CP000819.1	SRR16203025
SRR16203018	CP000819.1	SRR16203025
SRR16203019	CP000819.1	SRR16203025
SRR16203020	CP000819.1	SRR16203025
SRR16203021	CP000819.1	SRR16203025
SRR16203022	CP000819.1	SRR16203025
SRR16203023	CP000819.1	SRR16203025
SRR16203024	CP000819.1	SRR16203025
SRR16203026	CP000819.1	SRR16203025
SRR16203027	CP000819.1	SRR16203025
SRR16203028	CP000819.1	SRR16203025
SRR16203029	CP000819.1	SRR16203025
SRR16203030	CP000819.1	SRR16203025
SRR16203031	CP000819.1	SRR16203025
SRR16203032	CP000819.1	SRR16203025
SRR16203033	CP000819.1	SRR16203025
SRR16203034	CP000819.1	SRR16203025
SRR16206902	CP000819.1	SRR16203025
SRR16206903	CP000819.1	SRR16203025
SRR16206904	CP000819.1	SRR16203025
SRR16206905	CP000819.1	SRR16203025
SRR16206906	CP000819.1	SRR16203025
SRR16206907	CP000819.1	SRR16203025
SRR16206908	CP000819.1	SRR16203025
SRR16206909	CP000819.1	SRR16203025
SRR16206910	CP000819.1	SRR16203025
SRR16206911	CP000819.1	SRR16203025
SRR16206912	CP000819.1	SRR16203025
SRR16206913	CP000819.1	SRR16203025
SRR16206914	CP000819.1	SRR16203025
SRR16206915	CP000819.1	SRR16203025
SRR16206916	CP000819.1	SRR16203025
SRR16206917	CP000819.1	SRR16203025
SRR16206918	CP000819.1	SRR16203025
SRR16206919	CP000819.1	SRR16203025
SRR16206920	CP000819.1	SRR16203025
SRR16206921	CP000819.1	SRR16203025
SRR16206922	CP000819.1	SRR16203025
SRR16206923	CP000819.1	SRR16203025
SRR16206924	CP000819.1	SRR16203025
SRR16206925	CP000819.1	SRR16203025
SRR16206926	CP000819.1	SRR16203025
SRR16206927	CP000819.1	SRR16203025
SRR16206928	CP000819.1	SRR16203025
SRR16206929	CP000819.1	SRR16203025
SRR16206930	CP000819.1	SRR16203025
SRR16206931	CP000819.1	SRR16203025
SRR16206932	CP000819.1	SRR16203025
SRR16206933	CP000819.1	SRR16203025
SRR16206934	CP000819.1	SRR16203025
SRR16206935	CP000819.1	SRR16203025
SRR16206936	CP000819.1	SRR16203025
SRR16206937	CP000819.1	SRR16203025
SRR16206938	CP000819.1	SRR16203025
SRR16206939	CP000819.1	SRR16203025
SRR16206940	CP000819.1	SRR16203025
SRR16206941	CP000819.1	SRR16203025
SRR16206942	CP000819.1	SRR16203025
SRR16206943	CP000819.1	SRR16203025
SRR16206944	CP000819.1	SRR16203025
SRR16206945	CP000819.1	SRR16203025
SRR16206946	CP000819.1	SRR16203025
SRR16206947	CP000819.1	SRR16203025
SRR16206948	CP000819.1	SRR16203025
SRR16206949	CP000819.1	SRR16203025
SRR16206950	CP000819.1	SRR16203025
SRR16206951	CP000819.1	SRR16203025
SRR16206952	CP000819.1	SRR16203025
SRR16206953	CP000819.1	SRR16203025
SRR16206954	CP000819.1	SRR16203025
SRR16206955	CP000819.1	SRR16203025
SRR16206956	CP000819.1	SRR16203025
SRR16206957	CP000819.1	SRR16203025
SRR16206958	CP000819.1	SRR16203025
SRR16206959	CP000819.1	SRR16203025
SRR16206960	CP000819.1	SRR16203025
SRR16206961	CP000819.1	SRR16203025
SRR16206962	CP000819.1	SRR16203025
SRR16212166	CP000819.1	SRR16203025
SRR16212167	CP000819.1	SRR16203025
SRR16212168	CP000819.1	SRR16203025
SRR16212169	CP000819.1	SRR16203025
SRR16212170	CP000819.1	SRR16203025
SRR16212171	CP000819.1	SRR16203025
SRR16212172	CP000819.1	SRR16203025
SRR16212173	CP000819.1	SRR16203025
SRR16212174	CP000819.1	SRR16203025
SRR16212175	CP000819.1	SRR16203025
SRR16212176	CP000819.1	SRR16203025
SRR16212177	CP000819.1	SRR16203025
SRR16212178	CP000819.1	SRR16203025
SRR16212179	CP000819.1	SRR16203025
SRR16212180	CP000819.1	SRR16203025
SRR16212181	CP000819.1	SRR16203025
SRR16212182	CP000819.1	SRR16203025
SRR16212183	CP000819.1	SRR16203025
SRR16212184	CP000819.1	SRR16203025
SRR16212185	CP000819.1	SRR16203025
SRR16212186	CP000819.1	SRR16203025
SRR16212187	CP000819.1	SRR16203025
SRR16212188	CP000819.1	SRR16203025
SRR16212189	CP000819.1	SRR16203025
SRR16212190	CP000819.1	SRR16203025
SRR16212191	CP000819.1	SRR16203025
SRR16212192	CP000819.1	SRR16203025
SRR16212193	CP000819.1	SRR16203025
SRR16212194	CP000819.1	SRR16203025
SRR16212195	CP000819.1	SRR16203025
SRR16212196	CP000819.1	SRR16203025
SRR16212197	CP000819.1	SRR16203025
SRR16212198	CP000819.1	SRR16203025
SRR16212199	CP000819.1	SRR16203025
SRR16212200	CP000819.1	SRR16203025
SRR16212201	CP000819.1	SRR16203025
SRR16212202	CP000819.1	SRR16203025
SRR16212203	CP000819.1	SRR16203025
SRR16212204	CP000819.1	SRR16203025
SRR16212205	CP000819.1	SRR16203025
SRR16212206	CP000819.1	SRR16203025
SRR16212207	CP000819.1	SRR16203025
SRR16212208	CP000819.1	SRR16203025
SRR16212209	CP000819.1	SRR16203025
SRR16212210	CP000819.1	SRR16203025
SRR16212211	CP000819.1	SRR16203025
SRR16212212	CP000819.1	SRR16203025
SRR16212213	CP000819.1	SRR16203025
SRR16212214	CP000819.1	SRR16203025
SRR16212215	CP000819.1	SRR16203025
SRR16212216	CP000819.1	SRR16203025
SRR16212217	CP000819.1	SRR16203025
SRR16212218	CP000819.1	SRR16203025
SRR16212219	CP000819.1	SRR16203025
SRR16212220	CP000819.1	SRR16203025
SRR16212221	CP000819.1	SRR16203025
SRR16212222	CP000819.1	SRR16203025
SRR16212223	CP000819.1	SRR16203025
SRR16212224	CP000819.1	SRR16203025
SRR16212225	CP000819.1	SRR16203025
SRR16212226	CP000819.1	SRR16203025
SRR16212227	CP000819.1	SRR16203025
SRR16212228	CP000819.1	SRR16203025
SRR16212229	CP000819.1	SRR16203025
SRR16212230	CP000819.1	SRR16203025
SRR16212231	CP000819.1	SRR16203025
SRR16212232	CP000819.1	SRR16203025
SRR16212233	CP000819.1	SRR16203025
SRR16212234	CP000819.1	SRR16203025
SRR16212235	CP000819.1	SRR16203025
SRR16212236	CP000819.1	SRR16203025
SRR16212237	CP000819.1	SRR16203025
SRR16212238	CP000819.1	SRR16203025
SRR16212239	CP000819.1	SRR16203025
SRR16212240	CP000819.1	SRR16203025
SRR16212241	CP000819.1	SRR16203025
SRR16212242	CP000819.1	SRR16203025
SRR16212243	CP000819.1	SRR16203025
SRR16212244	CP000819.1	SRR16203025
SRR16212245	CP000819.1	SRR16203025
SRR16212246	CP000819.1	SRR16203025
SRR16212247	CP000819.1	SRR16203025
SRR16212248	CP000819.1	SRR16203025
SRR16212249	CP000819.1	SRR16203025
SRR16212250	CP000819.1	SRR16203025
SRR16212251	CP000819.1	SRR16203025
SRR16212252	CP000819.1	SRR16203025
SRR16212253	CP000819.1	SRR16203025
SRR16212254	CP000819.1	SRR16203025
SRR16212255	CP000819.1	SRR16203025
SRR16212256	CP000819.1	SRR16203025
SRR16212257	CP000819.1	SRR16203025
SRR16212258	CP000819.1	SRR16203025
SRR16212259	CP000819.1	SRR16203025
SRR8790934	U00096	SRR25629170
SRR8790935	U00096	SRR25629170
SRR8790936	U00096	SRR25629170
SRR8790937	U00096	SRR25629170
SRR8790938	U00096	SRR25629170
SRR8790939	U00096	SRR25629170
SRR8790940	U00096	SRR25629170
SRR8790941	U00096	SRR25629170
SRR8790942	U00096	SRR25629170
SRR8790943	U00096	SRR25629170
SRR8790944	U00096	SRR25629170
SRR8790945	U00096	SRR25629170
SRR8790946	U00096	SRR25629170
SRR8790947	U00096	SRR25629170
SRR8790948	U00096	SRR25629170
SRR8790949	U00096	SRR25629170
SRR3721964	CP009273	SRR3721963
SRR3721965	CP009273	SRR3721963
SRR3721968	CP009273	SRR3721963
SRR3721971	CP009273	SRR3721963
SRR3721973	CP009273	SRR3721963
SRR3721974	CP009273	SRR3721963
SRR3721975	CP009273	SRR3721963
SRR3721978	CP009273	SRR3721963
SRR3721979	CP009273	SRR3721963
SRR3721980	CP009273	SRR3721963
SRR3721981	CP009273	SRR3721963
SRR3721982	CP009273	SRR3721963
SRR3721983	CP009273	SRR3721963
SRR3721984	CP009273	SRR3721963
SRR3721986	CP009273	SRR3721963
SRR3721987	CP009273	SRR3721963
SRR3721988	CP009273	SRR3721963
SRR3721989	CP009273	SRR3721963
SRR3721990	CP009273	SRR3721963
SRR3721991	CP009273	SRR3721963
SRR3721992	CP009273	SRR3721963
SRR3721993	CP009273	SRR3721963
SRR3721994	CP009273	SRR3721963
SRR3721995	CP009273	SRR3721963
SRR3721996	CP009273	SRR3721963
SRR3721997	CP009273	SRR3721963
SRR3721998	CP009273	SRR3721963
SRR3721999	CP009273	SRR3721963
SRR3722001	CP009273	SRR3721963
SRR3722002	CP009273	SRR3721963
SRR3722003	CP009273	SRR3721963
SRR3722004	CP009273	SRR3721963
SRR3722005	CP009273	SRR3721963
SRR3722006	CP009273	SRR3721963
SRR3722007	CP009273	SRR3721963
SRR3722008	CP009273	SRR3721963
SRR3722009	CP009273	SRR3721963
SRR3722010	CP009273	SRR3721963
SRR3722011	CP009273	SRR3721963
SRR3722012	CP009273	SRR3721963
SRR3722013	CP009273	SRR3721963
SRR3722014	CP009273	SRR3721963
SRR3722015	CP009273	SRR3721963
SRR3722016	CP009273	SRR3721963
SRR3722017	CP009273	SRR3721963
SRR3722018	CP009273	SRR3721963
SRR3722019	CP009273	SRR3721963
SRR3722020	CP009273	SRR3721963
SRR3722021	CP009273	SRR3721963
SRR3722022	CP009273	SRR3721963
SRR3722023	CP009273	SRR3721963
SRR3722024	CP009273	SRR3721963
SRR3722025	CP009273	SRR3721963
SRR3722027	CP009273	SRR3721963
SRR3722028	CP009273	SRR3721963
SRR3722030	CP009273	SRR3721963
SRR3722031	CP009273	SRR3721963
SRR3722032	CP009273	SRR3721963
SRR3722033	CP009273	SRR3721963
SRR3722034	CP009273	SRR3721963
SRR3722035	CP009273	SRR3721963
SRR3722036	CP009273	SRR3721963
SRR3722037	CP009273	SRR3721963
SRR3722038	CP009273	SRR3721963
SRR3722040	CP009273	SRR3721963
SRR3722042	CP009273	SRR3721963
SRR3722043	CP009273	SRR3721963
SRR3722044	CP009273	SRR3721963
SRR3722045	CP009273	SRR3721963
SRR3722047	CP009273	SRR3721963
SRR3722048	CP009273	SRR3721963
SRR3722049	CP009273	SRR3721963
SRR3722050	CP009273	SRR3721963
SRR3722051	CP009273	SRR3721963
SRR3722052	CP009273	SRR3721963
SRR3722055	CP009273	SRR3721963
SRR3722056	CP009273	SRR3721963
SRR3722057	CP009273	SRR3721963
SRR3722058	CP009273	SRR3721963
SRR3722059	CP009273	SRR3721963
SRR3722060	CP009273	SRR3721963
SRR3722062	CP009273	SRR3721963
SRR3722063	CP009273	SRR3721963
SRR3722064	CP009273	SRR3721963
SRR3722065	CP009273	SRR3721963
SRR3722066	CP009273	SRR3721963
SRR3722068	CP009273	SRR3721963
SRR3722070	CP009273	SRR3721963
SRR3722071	CP009273	SRR3721963
SRR3722072	CP009273	SRR3721963
SRR3722073	CP009273	SRR3721963
SRR3722074	CP009273	SRR3721963
SRR3722077	CP009273	SRR3721963
SRR3722078	CP009273	SRR3721963
SRR3722079	CP009273	SRR3721963
SRR3722082	CP009273	SRR3721963
SRR3722083	CP009273	SRR3721963
SRR3722084	CP009273	SRR3721963
SRR3722085	CP009273	SRR3721963
SRR3722086	CP009273	SRR3721963
SRR3722087	CP009273	SRR3721963
SRR3722088	CP009273	SRR3721963
SRR3722089	CP009273	SRR3721963
SRR3722091	CP009273	SRR3721963
SRR3722092	CP009273	SRR3721963
SRR3722093	CP009273	SRR3721963
SRR3722094	CP009273	SRR3721963
SRR3722095	CP009273	SRR3721963
SRR3722096	CP009273	SRR3721963
SRR3722097	CP009273	SRR3721963
SRR3722098	CP009273	SRR3721963
SRR3722099	CP009273	SRR3721963
SRR3722100	CP009273	SRR3721963
SRR3722101	CP009273	SRR3721963
SRR3722102	CP009273	SRR3721963
SRR3722103	CP009273	SRR3721963
SRR3722104	CP009273	SRR3721963
SRR3722105	CP009273	SRR3721963
SRR3722106	CP009273	SRR3721963
SRR3722107	CP009273	SRR3721963
SRR3722108	CP009273	SRR3721963
SRR3722109	CP009273	SRR3721963
SRR3722110	CP009273	SRR3721963
SRR3722111	CP009273	SRR3721963
SRR3722112	CP009273	SRR3721963
SRR3722113	CP009273	SRR3721963
SRR3722114	CP009273	SRR3721963
SRR3722115	CP009273	SRR3721963
SRR3722117	CP009273	SRR3721963
SRR3722118	CP009273	SRR3721963
SRR3722119	CP009273	SRR3721963
SRR3722120	CP009273	SRR3721963
SRR3722121	CP009273	SRR3721963
SRR3722122	CP009273	SRR3721963
SRR3722123	CP009273	SRR3721963
SRR3722124	CP009273	SRR3721963
SRR3722125	CP009273	SRR3721963
SRR3722126	CP009273	SRR3721963
SRR3722127	CP009273	SRR3721963
SRR3722128	CP009273	SRR3721963
SRR3722129	CP009273	SRR3721963
SRR3722130	CP009273	SRR3721963
SRR3722131	CP009273	SRR3721963
SRR3722132	CP009273	SRR3721963
SRR3722133	CP009273	SRR3721963
SRR3722134	CP009273	SRR3721963
SRR3722135	CP009273	SRR3721963
SRR3722137	CP009273	SRR3721963
SRR3722138	CP009273	SRR3721963
SRR3722139	CP009273	SRR3721963
SRR3722141	CP009273	SRR3721963
SRR3722142	CP009273	SRR3721963
SRR3722143	CP009273	SRR3721963
SRR3722146	CP009273	SRR3721963
SRR3722147	CP009273	SRR3721963
SRR3722149	CP009273	SRR3721963
SRR3722150	CP009273	SRR3721963
SRR3722151	CP009273	SRR3721963
SRR3722153	CP009273	SRR3721963
SRR3722155	CP009273	SRR3721963
SRR3722183	CP009273	SRR3721963
SRR3722188	CP009273	SRR3721963
SRR3722191	CP009273	SRR3721963
SRR3722192	CP009273	SRR3721963
SRR3722193	CP009273	SRR3721963
SRR3722194	CP009273	SRR3721963
SRR3722195	CP009273	SRR3721963
SRR3722196	CP009273	SRR3721963
SRR3722197	CP009273	SRR3721963
SRR3722199	CP009273	SRR3721963
SRR3722200	CP009273	SRR3721963
SRR3722201	CP009273	SRR3721963
SRR3722203	CP009273	SRR3721963
SRR3722204	CP009273	SRR3721963
SRR3722206	CP009273	SRR3721963
SRR3722207	CP009273	SRR3721963
SRR3722209	CP009273	SRR3721963
SRR3722211	CP009273	SRR3721963
SRR3722213	CP009273	SRR3721963
SRR3722222	CP009273	SRR3721963
SRR3722223	CP009273	SRR3721963
SRR3722226	CP009273	SRR3721963
SRR3722228	CP009273	SRR3721963
SRR3722229	CP009273	SRR3721963
SRR3722230	CP009273	SRR3721963
SRR3722231	CP009273	SRR3721963
SRR3722233	CP009273	SRR3721963
SRR3722236	CP009273	SRR3721963
SRR097977	CP000819	SRR098028
SRR098026	CP000819	SRR098028
SRR098027	CP000819	SRR098028
SRR098029	CP000819	SRR098028
SRR098030	CP000819	SRR098028
SRR098031	CP000819	SRR098028
SRR098032	CP000819	SRR098028
SRR098034	CP000819	SRR098028
SRR098035	CP000819	SRR098028
SRR098036	CP000819	SRR098028
SRR098037	CP000819	SRR098028
SRR098038	CP000819	SRR098028
SRR098039	CP000819	SRR098028
SRR098040	CP000819	SRR098028
SRR098041	CP000819	SRR098028
SRR098043	CP000819	SRR098028
SRR098044	CP000819	SRR098028
SRR098279	CP000819	SRR098028
SRR098280	CP000819	SRR098028
SRR098281	CP000819	SRR098028
SRR098282	CP000819	SRR098028
SRR098283	CP000819	SRR098028
SRR098284	CP000819	SRR098028
SRR098285	CP000819	SRR098028
SRR098286	CP000819	SRR098028
SRR098287	CP000819	SRR098028
SRR098288	CP000819	SRR098028
SRR098289	CP000819	SRR098028
SRR527252	CP000819	SRR098028
SRR527253	CP000819	SRR098028
SRR527254	CP000819	SRR098028
SRR527255	CP000819	SRR098028
SRR527256	CP000819	SRR098028
SRR527257	CP000819	SRR098028
SRR5194730	CP008801	SRR5177719
SRR5194731	CP008801	SRR5177719
SRR1424581	CP008801	SRR1424625
SRR1424626	CP008801	SRR1424625
SRR1424627	CP008801	SRR1424625
ERR2730413	LN832404	ERR2730562
ERR2730414	LN832404	ERR2730562
ERR2730415	LN832404	ERR2730562
ERR2730416	LN832404	ERR2730562
ERR2730417	LN832404	ERR2730562
ERR2730418	LN832404	ERR2730562
ERR2730419	LN832404	ERR2730562
ERR2730420	LN832404	ERR2730562
ERR2730421	LN832404	ERR2730562
ERR2730422	LN832404	ERR2730562
ERR2730423	LN832404	ERR2730562
ERR2730424	LN832404	ERR2730562
ERR2730425	LN832404	ERR2730562
ERR2730426	LN832404	ERR2730562
ERR2730427	LN832404	ERR2730562
ERR2730428	LN832404	ERR2730562
ERR2730429	LN832404	ERR2730562
ERR2730430	LN832404	ERR2730562
ERR2730431	LN832404	ERR2730562
ERR2730432	LN832404	ERR2730562
ERR2730433	LN832404	ERR2730562
ERR2730434	LN832404	ERR2730562
ERR2730435	LN832404	ERR2730562
ERR2730436	LN832404	ERR2730562
ERR2730437	LN832404	ERR2730562
ERR2730438	LN832404	ERR2730562
ERR2730439	LN832404	ERR2730562
ERR2730440	LN832404	ERR2730562
ERR2730441	LN832404	ERR2730562
ERR2730442	LN832404	ERR2730562
ERR2730443	LN832404	ERR2730562
ERR2730444	LN832404	ERR2730562
ERR2730445	LN832404	ERR2730562
ERR2730446	LN832404	ERR2730562
ERR2730447	LN832404	ERR2730562
ERR2730448	LN832404	ERR2730562
ERR2730449	LN832404	ERR2730562
ERR2730450	LN832404	ERR2730562
ERR2730451	LN832404	ERR2730562
ERR2730452	LN832404	ERR2730562
ERR2730453	LN832404	ERR2730562
ERR2730454	LN832404	ERR2730562
ERR2730455	LN832404	ERR2730562
ERR2730456	LN832404	ERR2730562
ERR2730457	LN832404	ERR2730562
ERR2730458	LN832404	ERR2730562
ERR2730459	LN832404	ERR2730562
ERR2730460	LN832404	ERR2730562
ERR2730461	LN832404	ERR2730562
ERR2730462	LN832404	ERR2730562
ERR2730463	LN832404	ERR2730562
ERR2730464	LN832404	ERR2730562
ERR2730465	LN832404	ERR2730562
ERR2730466	LN832404	ERR2730562
ERR2730467	LN832404	ERR2730562
ERR2730468	LN832404	ERR2730562
ERR2730469	LN832404	ERR2730562
ERR2730473	LN832404	ERR2730562
ERR2730474	LN832404	ERR2730562
ERR2730475	LN832404	ERR2730562
ERR2730476	LN832404	ERR2730562
ERR2730477	LN832404	ERR2730562
ERR2730478	LN832404	ERR2730562
ERR2730479	LN832404	ERR2730562
ERR2730480	LN832404	ERR2730562
ERR2730481	LN832404	ERR2730562
ERR2730482	LN832404	ERR2730562
ERR2730483	LN832404	ERR2730562
ERR2730484	LN832404	ERR2730562
ERR2730485	LN832404	ERR2730562
ERR2730486	LN832404	ERR2730562
ERR2730487	LN832404	ERR2730562
ERR2730488	LN832404	ERR2730562
ERR2730489	LN832404	ERR2730562
ERR2730490	LN832404	ERR2730562
ERR2730491	LN832404	ERR2730562
ERR2730492	LN832404	ERR2730562
ERR2730493	LN832404	ERR2730562
ERR2730494	LN832404	ERR2730562
ERR2730495	LN832404	ERR2730562
ERR2730496	LN832404	ERR2730562
ERR2730497	LN832404	ERR2730562
ERR2730498	LN832404	ERR2730562
ERR2730499	LN832404	ERR2730562
ERR2730500	LN832404	ERR2730562
ERR2730501	LN832404	ERR2730562
ERR2730502	LN832404	ERR2730562
ERR2730503	LN832404	ERR2730562
ERR2730504	LN832404	ERR2730562
ERR2730505	LN832404	ERR2730562
ERR2730506	LN832404	ERR2730562
ERR2730507	LN832404	ERR2730562
ERR2730508	LN832404	ERR2730562
ERR2730509	LN832404	ERR2730562
ERR2730510	LN832404	ERR2730562
ERR2730511	LN832404	ERR2730562
ERR2730512	LN832404	ERR2730562
ERR2730513	LN832404	ERR2730562
ERR2730514	LN832404	ERR2730562
ERR2730515	LN832404	ERR2730562
ERR2730516	LN832404	ERR2730562
ERR2730517	LN832404	ERR2730562
ERR2730518	LN832404	ERR2730562
ERR2730519	LN832404	ERR2730562
ERR2730520	LN832404	ERR2730562
ERR2730521	LN832404	ERR2730562
ERR2730522	LN832404	ERR2730562
ERR2730523	LN832404	ERR2730562
ERR2730524	LN832404	ERR2730562
ERR2730525	LN832404	ERR2730562
ERR2730526	LN832404	ERR2730562
ERR2730527	LN832404	ERR2730562
ERR2730528	LN832404	ERR2730562
ERR2730529	LN832404	ERR2730562
ERR2730539	LN832404	ERR2730562
ERR2730540	LN832404	ERR2730562
ERR2730541	LN832404	ERR2730562
ERR2730542	LN832404	ERR2730562
ERR2730543	LN832404	ERR2730562
ERR2730544	LN832404	ERR2730562
ERR2730545	LN832404	ERR2730562
ERR2730546	LN832404	ERR2730562
ERR2730547	LN832404	ERR2730562
ERR2730548	LN832404	ERR2730562
ERR2730549	LN832404	ERR2730562
ERR2730550	LN832404	ERR2730562
ERR2730551	LN832404	ERR2730562
ERR2730552	LN832404	ERR2730562
ERR2730553	LN832404	ERR2730562
ERR2730554	LN832404	ERR2730562
ERR2730555	LN832404	ERR2730562
ERR2730556	LN832404	ERR2730562
ERR2730557	LN832404	ERR2730562
ERR2730558	LN832404	ERR2730562
ERR2730559	LN832404	ERR2730562
ERR2730560	LN832404	ERR2730562
ERR2730561	LN832404	ERR2730562
ERR2730563	LN832404	ERR2730562
ERR2730564	LN832404	ERR2730562
ERR2730565	LN832404	ERR2730562
ERR2730566	LN832404	ERR2730562
ERR2730567	LN832404	ERR2730562
ERR2730568	LN832404	ERR2730562
ERR2730569	LN832404	ERR2730562
ERR2730570	LN832404	ERR2730562
ERR2730571	LN832404	ERR2730562
ERR2730572	LN832404	ERR2730562
ERR2730573	LN832404	ERR2730562
ERR2730574	LN832404	ERR2730562
ERR2730575	LN832404	ERR2730562
ERR2730576	LN832404	ERR2730562
ERR2730577	LN832404	ERR2730562
ERR2730578	LN832404	ERR2730562
ERR2730579	LN832404	ERR2730562
ERR2730580	LN832404	ERR2730562
ERR2730581	LN832404	ERR2730562
ERR2730582	LN832404	ERR2730562
ERR2730583	LN832404	ERR2730562
ERR2730584	LN832404	ERR2730562
ERR2730585	LN832404	ERR2730562
ERR2730586	LN832404	ERR2730562
ERR2730587	LN832404	ERR2730562
ERR2730588	LN832404	ERR2730562
ERR2730589	LN832404	ERR2730562
ERR2730590	LN832404	ERR2730562
ERR2730591	LN832404	ERR2730562
ERR2730592	LN832404	ERR2730562
SRR9190793	U00096	SRR9190807
SRR9190794	U00096	SRR9190807
SRR9190795	U00096	SRR9190807
SRR9190796	U00096	SRR9190807
SRR9190797	U00096	SRR9190807
SRR9190798	U00096	SRR9190807
SRR9190799	U00096	SRR9190807
SRR9190800	U00096	SRR9190807
SRR9190801	U00096	SRR9190807
SRR9190802	U00096	SRR9190807
SRR9190803	U00096	SRR9190807
SRR9190804	U00096	SRR9190807
SRR9190805	U00096	SRR9190807
SRR9190806	U00096	SRR9190807
SRR9190808	U00096	SRR9190807
SRR9016681	CP009273	SRR9648125
SRR9648153	CP009273	SRR9648125
SRR9648158	CP009273	SRR9648125
SRR9648253	CP009273	SRR9648125
SRR9648252	CP009273	SRR9648125
SRR9016682	CP009273	SRR9648125
SRR9648255	CP009273	SRR9648125
SRR9648310	CP009273	SRR9648125
SRR9016683	CP009273	SRR9648125
SRR9648254	CP009273	SRR9648125
SRR9648256	CP009273	SRR9648125
SRR9648257	CP009273	SRR9648125
SRR9648311	CP009273	SRR9648125
SRR9648314	CP009273	SRR9648125
SRR9009854	CP009273	SRR9648125
SRR9009815	CP009273	SRR9648125
SRR9009829	CP009273	SRR9648125
SRR9009905	CP009273	SRR9648125
SRR9009907	CP009273	SRR9648125
SRR9009817	CP009273	SRR9648125
SRR9009920	CP009273	SRR9648125
SRR9009911	CP009273	SRR9648125
SRR9009910	CP009273	SRR9648125
SRR9009913	CP009273	SRR9648125
SRR9009940	CP009273	SRR9648125
SRR9009941	CP009273	SRR9648125
SRR9009916	CP009273	SRR9648125
SRR9009914	CP009273	SRR9648125
SRR9009915	CP009273	SRR9648125
SRR9009926	CP009273	SRR9648125
SRR9009803	CP009273	SRR9648125
SRR9009808	CP009273	SRR9648125
SRR9009807	CP009273	SRR9648125
SRR9009797	CP009273	SRR9648125
SRR9009798	CP009273	SRR9648125
SRR9009812	CP009273	SRR9648125
SRR9009811	CP009273	SRR9648125
SRR9009813	CP009273	SRR9648125
SRR9009820	CP009273	SRR9648125
SRR9009818	CP009273	SRR9648125
SRR9009882	CP009273	SRR9648125
SRR9009884	CP009273	SRR9648125
SRR9009890	CP009273	SRR9648125
SRR9009833	CP009273	SRR9648125
SRR9009827	CP009273	SRR9648125
SRR9009806	CP009273	SRR9648125
SRR9016736	CP009273	SRR9648125
SRR9016741	CP009273	SRR9648125
SRR9016758	CP009273	SRR9648125
SRR9016761	CP009273	SRR9648125
SRR9016762	CP009273	SRR9648125
SRR9016760	CP009273	SRR9648125
SRR9016759	CP009273	SRR9648125
SRR9016764	CP009273	SRR9648125
SRR9016765	CP009273	SRR9648125
SRR9016763	CP009273	SRR9648125
SRR9016833	CP009273	SRR9648125
SRR9016835	CP009273	SRR9648125
SRR9016832	CP009273	SRR9648125
SRR9016836	CP009273	SRR9648125
SRR9017023	CP009273	SRR9648125
SRR9017118	CP009273	SRR9648125
SRR9017119	CP009273	SRR9648125
SRR9017251	CP009273	SRR9648125
SRR9017252	CP009273	SRR9648125
SRR9017246	CP009273	SRR9648125
SRR9017250	CP009273	SRR9648125
SRR9017303	CP009273	SRR9648125
SRR9017304	CP009273	SRR9648125
SRR9017313	CP009273	SRR9648125
SRR9017314	CP009273	SRR9648125
SRR9017311	CP009273	SRR9648125
SRR9017312	CP009273	SRR9648125
SRR9017402	CP009273	SRR9648125
SRR9018002	CP009273	SRR9648125
SRR9018371	CP009273	SRR9648125
SRR9018285	CP009273	SRR9648125
SRR9018340	CP009273	SRR9648125
SRR9018286	CP009273	SRR9648125
SRR9018314	CP009273	SRR9648125
SRR9018372	CP009273	SRR9648125
SRR9018421	CP009273	SRR9648125
SRR9018420	CP009273	SRR9648125
SRR9018442	CP009273	SRR9648125
SRR9018460	CP009273	SRR9648125
SRR9018458	CP009273	SRR9648125
SRR9018459	CP009273	SRR9648125
SRR9018537	CP009273	SRR9648125
SRR9018682	CP009273	SRR9648125
SRR9018580	CP009273	SRR9648125
SRR9018581	CP009273	SRR9648125
SRR9019058	CP009273	SRR9648125
SRR9019088	CP009273	SRR9648125
SRR9019090	CP009273	SRR9648125
SRR9019164	CP009273	SRR9648125
SRR9019156	CP009273	SRR9648125
SRR9019206	CP009273	SRR9648125
SRR9019205	CP009273	SRR9648125
SRR9019501	CP009273	SRR9648125
SRR9019503	CP009273	SRR9648125
SRR9019568	CP009273	SRR9648125
SRR9019620	CP009273	SRR9648125
SRR9648367	CP009273	SRR9648125
SRR9648368	CP009273	SRR9648125
SRR9648436	CP009273	SRR9648125
SRR9006833	CP009273	SRR9648125
SRR9006849	CP009273	SRR9648125
SRR9006850	CP009273	SRR9648125
SRR9006852	CP009273	SRR9648125
SRR9006843	CP009273	SRR9648125
SRR9006824	CP009273	SRR9648125
SRR9006822	CP009273	SRR9648125
SRR9006842	CP009273	SRR9648125
SRR9006841	CP009273	SRR9648125
SRR9006840	CP009273	SRR9648125
SRR9006839	CP009273	SRR9648125
SRR9006832	CP009273	SRR9648125
SRR9006858	CP009273	SRR9648125
SRR9006856	CP009273	SRR9648125
SRR9006857	CP009273	SRR9648125
SRR9006860	CP009273	SRR9648125
SRR9006819	CP009273	SRR9648125
SRR9006829	CP009273	SRR9648125
SRR9006828	CP009273	SRR9648125
SRR9006827	CP009273	SRR9648125
SRR9006826	CP009273	SRR9648125
SRR9006825	CP009273	SRR9648125
SRR9006868	CP009273	SRR9648125
SRR9006863	CP009273	SRR9648125
SRR9006862	CP009273	SRR9648125
SRR9006867	CP009273	SRR9648125
SRR9006866	CP009273	SRR9648125
SRR9016687	CP009273	SRR9648125
SRR9648323	CP009273	SRR9648125
SRR9016701	CP009273	SRR9648125
SRR9016703	CP009273	SRR9648125
SRR9648313	CP009273	SRR9648125
SRR9648336	CP009273	SRR9648125
SRR9016702	CP009273	SRR9648125
SRR9016700	CP009273	SRR9648125
SRR9648339	CP009273	SRR9648125
SRR12459727	U00096	SRR5395827
SRR12459728	U00096	SRR5395827
SRR12459729	U00096	SRR5395827
SRR12459730	U00096	SRR5395827
SRR12459731	U00096	SRR5395827
SRR12459732	U00096	SRR5395827
SRR12459733	U00096	SRR5395827
SRR12459734	U00096	SRR5395827
SRR12459735	U00096	SRR5395827
SRR12459736	U00096	SRR5395827
SRR12459737	U00096	SRR5395827
SRR12459738	U00096	SRR5395827
SRR12459739	U00096	SRR5395827
SRR12459740	U00096	SRR5395827
SRR12459741	U00096	SRR5395827
SRR12459742	U00096	SRR5395827
SRR12459743	U00096	SRR5395827
SRR12459744	U00096	SRR5395827
SRR12459745	U00096	SRR5395827
SRR12459746	U00096	SRR5395827
SRR12459747	U00096	SRR5395827
SRR12459748	U00096	SRR5395827
SRR12459749	U00096	SRR5395827
SRR12459750	U00096	SRR5395827
SRR12459752	U00096	SRR5395827
SRR12459753	U00096	SRR5395827
SRR12459754	U00096	SRR5395827
SRR12459755	U00096	SRR5395827
SRR12459756	U00096	SRR5395827
SRR12459757	U00096	SRR5395827
SRR12459758	U00096	SRR5395827
SRR12459759	U00096	SRR5395827
SRR12459760	U00096	SRR5395827
SRR12459761	U00096	SRR5395827
SRR12459762	U00096	SRR5395827
SRR12459763	U00096	SRR5395827
SRR12459764	U00096	SRR5395827
SRR12459765	U00096	SRR5395827
SRR12459766	U00096	SRR5395827
SRR12459767	U00096	SRR5395827
SRR12459768	U00096	SRR5395827
SRR12459769	U00096	SRR5395827
SRR12459770	U00096	SRR5395827
SRR12459771	U00096	SRR5395827
SRR12459772	U00096	SRR5395827
SRR12459773	U00096	SRR5395827
SRR12459774	U00096	SRR5395827
SRR12459775	U00096	SRR5395827
SRR12459776	U00096	SRR5395827
SRR12459777	U00096	SRR5395827
SRR12459778	U00096	SRR5395827
SRR12459779	U00096	SRR5395827
SRR12459780	U00096	SRR5395827
SRR12459781	U00096	SRR5395827
SRR12459782	U00096	SRR5395827
SRR12459783	U00096	SRR5395827
SRR12459784	U00096	SRR5395827
SRR12459785	U00096	SRR5395827
SRR12459786	U00096	SRR5395827
SRR12459787	U00096	SRR5395827
SRR12459788	U00096	SRR5395827
SRR12459789	U00096	SRR5395827
SRR12459790	U00096	SRR5395827
SRR12459791	U00096	SRR5395827
SRR12459792	U00096	SRR5395827
SRR12459793	U00096	SRR5395827
SRR12459794	U00096	SRR5395827
SRR12459795	U00096	SRR5395827
SRR12459796	U00096	SRR5395827
SRR12459797	U00096	SRR5395827
SRR12459798	U00096	SRR5395827
SRR12459799	U00096	SRR5395827
SRR12459800	U00096	SRR5395827
SRR12459801	U00096	SRR5395827
SRR12459802	U00096	SRR5395827
SRR12459803	U00096	SRR5395827
SRR12459804	U00096	SRR5395827
SRR12459805	U00096	SRR5395827
SRR12459806	U00096	SRR5395827
SRR12459807	U00096	SRR5395827
SRR12459808	U00096	SRR5395827
SRR12459809	U00096	SRR5395827
SRR12459810	U00096	SRR5395827
SRR12459811	U00096	SRR5395827
SRR12459812	U00096	SRR5395827
SRR12459813	U00096	SRR5395827
SRR12459814	U00096	SRR5395827
SRR12459815	U00096	SRR5395827
SRR12459816	U00096	SRR5395827
SRR12459817	U00096	SRR5395827
SRR12459818	U00096	SRR5395827
SRR12459819	U00096	SRR5395827
SRR12459820	U00096	SRR5395827
SRR12459821	U00096	SRR5395827
SRR12459822	U00096	SRR5395827
SRR12459823	U00096	SRR5395827
SRR12459824	U00096	SRR5395827
SRR12459825	U00096	SRR5395827
SRR12459826	U00096	SRR5395827
SRR12459827	U00096	SRR5395827
SRR12459828	U00096	SRR5395827
SRR12459829	U00096	SRR5395827
SRR12459830	U00096	SRR5395827
SRR12459831	U00096	SRR5395827
SRR12459832	U00096	SRR5395827
SRR12459833	U00096	SRR5395827
SRR12459834	U00096	SRR5395827
SRR12459835	U00096	SRR5395827
SRR12459836	U00096	SRR5395827
SRR12459837	U00096	SRR5395827
SRR12459838	U00096	SRR5395827
SRR12459839	U00096	SRR5395827
SRR12459840	U00096	SRR5395827
SRR12459841	U00096	SRR5395827
SRR12459842	U00096	SRR5395827
SRR12459843	U00096	SRR5395827
SRR12459844	U00096	SRR5395827
SRR12459845	U00096	SRR5395827
SRR12459846	U00096	SRR5395827
SRR12459847	U00096	SRR5395827
SRR12459848	U00096	SRR5395827
SRR12459849	U00096	SRR5395827
SRR12459850	U00096	SRR5395827
SRR12459851	U00096	SRR5395827
SRR12459852	U00096	SRR5395827
SRR12459853	U00096	SRR5395827
SRR12459854	U00096	SRR5395827
SRR12459855	U00096	SRR5395827
SRR12459856	U00096	SRR5395827
SRR12459857	U00096	SRR5395827
SRR12459858	U00096	SRR5395827
SRR12459859	U00096	SRR5395827
SRR12459860	U00096	SRR5395827
SRR12459861	U00096	SRR5395827
SRR12459862	U00096	SRR5395827
SRR12459863	U00096	SRR5395827
SRR12459864	U00096	SRR5395827
SRR12459865	U00096	SRR5395827
SRR12459866	U00096	SRR5395827
SRR12459867	U00096	SRR5395827
SRR12459868	U00096	SRR5395827
SRR12459869	U00096	SRR5395827
SRR12459870	U00096	SRR5395827
SRR12459871	U00096	SRR5395827
SRR12459872	U00096	SRR5395827
SRR12459873	U00096	SRR5395827
SRR12459874	U00096	SRR5395827
SRR12459875	U00096	SRR5395827
SRR12459876	U00096	SRR5395827
SRR12459877	U00096	SRR5395827
SRR12459878	U00096	SRR5395827
SRR12459879	U00096	SRR5395827
SRR12459880	U00096	SRR5395827
SRR12459881	U00096	SRR5395827
SRR12459882	U00096	SRR5395827
SRR12459883	U00096	SRR5395827
SRR12459884	U00096	SRR5395827
SRR12459885	U00096	SRR5395827
SRR12459886	U00096	SRR5395827
SRR12459887	U00096	SRR5395827
SRR12459888	U00096	SRR5395827
SRR12459889	U00096	SRR5395827
SRR12459890	U00096	SRR5395827
SRR12459891	U00096	SRR5395827
SRR12459892	U00096	SRR5395827
SRR12459893	U00096	SRR5395827
SRR12459894	U00096	SRR5395827
SRR12459895	U00096	SRR5395827
SRR12459896	U00096	SRR5395827
SRR12459897	U00096	SRR5395827
SRR12459898	U00096	SRR5395827
SRR12459899	U00096	SRR5395827
SRR12459900	U00096	SRR5395827
SRR12459901	U00096	SRR5395827
SRR12903541	U00096	SRR5395827
SRR12903542	U00096	SRR5395827
SRR12903543	U00096	SRR5395827
SRR12903544	U00096	SRR5395827
SRR12903545	U00096	SRR5395827
SRR12903546	U00096	SRR5395827
SRR12903547	U00096	SRR5395827
SRR12903548	U00096	SRR5395827
SRR12903549	U00096	SRR5395827
SRR12903550	U00096	SRR5395827
SRR12903551	U00096	SRR5395827
SRR12903552	U00096	SRR5395827
SRR12903553	U00096	SRR5395827
SRR12903554	U00096	SRR5395827
SRR12903555	U00096	SRR5395827
SRR12903556	U00096	SRR5395827
SRR12903557	U00096	SRR5395827
SRR12903558	U00096	SRR5395827
SRR12903559	U00096	SRR5395827
SRR12903560	U00096	SRR5395827
SRR12903561	U00096	SRR5395827
SRR12903562	U00096	SRR5395827
SRR12903563	U00096	SRR5395827
SRR12903564	U00096	SRR5395827
SRR12903565	U00096	SRR5395827
SRR12903566	U00096	SRR5395827
SRR12903567	U00096	SRR5395827
SRR12903568	U00096	SRR5395827
SRR12903569	U00096	SRR5395827
SRR12903570	U00096	SRR5395827
SRR12903571	U00096	SRR5395827
SRR12903573	U00096	SRR5395827
SRR12903576	U00096	SRR5395827
SRR12903577	U00096	SRR5395827
SRR12903578	U00096	SRR5395827
SRR12903579	U00096	SRR5395827
SRR12903580	U00096	SRR5395827
SRR12903581	U00096	SRR5395827
SRR12903582	U00096	SRR5395827
SRR12903583	U00096	SRR5395827
SRR12903585	U00096	SRR5395827
SRR12903586	U00096	SRR5395827
SRR12903587	U00096	SRR5395827
SRR12903588	U00096	SRR5395827
SRR12903589	U00096	SRR5395827
SRR12903590	U00096	SRR5395827
SRR12903592	U00096	SRR5395827
SRR12903593	U00096	SRR5395827
SRR12903594	U00096	SRR5395827
SRR12903595	U00096	SRR5395827
SRR12903596	U00096	SRR5395827
SRR12903597	U00096	SRR5395827
SRR12903598	U00096	SRR5395827
SRR12903599	U00096	SRR5395827
SRR12903600	U00096	SRR5395827
SRR12903601	U00096	SRR5395827
SRR12903602	U00096	SRR5395827
SRR12903603	U00096	SRR5395827
SRR12903604	U00096	SRR5395827
SRR12903605	U00096	SRR5395827
SRR12903606	U00096	SRR5395827
SRR12903607	U00096	SRR5395827
SRR12903608	U00096	SRR5395827
SRR12903609	U00096	SRR5395827
SRR12903610	U00096	SRR5395827
SRR12903611	U00096	SRR5395827
SRR12903612	U00096	SRR5395827
SRR12903613	U00096	SRR5395827
SRR12903614	U00096	SRR5395827
SRR12903617	U00096	SRR5395827
SRR12903623	U00096	SRR5395827
SRR12903624	U00096	SRR5395827
SRR12903626	U00096	SRR5395827
SRR12903627	U00096	SRR5395827
SRR12903628	U00096	SRR5395827
SRR12903629	U00096	SRR5395827
SRR12903630	U00096	SRR5395827
SRR12903631	U00096	SRR5395827
SRR12903632	U00096	SRR5395827
SRR12903633	U00096	SRR5395827
SRR12903634	U00096	SRR5395827
SRR12903635	U00096	SRR5395827
SRR12903636	U00096	SRR5395827
SRR12903637	U00096	SRR5395827
SRR12903638	U00096	SRR5395827
SRR12903640	U00096	SRR5395827
SRR12903641	U00096	SRR5395827
SRR12903642	U00096	SRR5395827
SRR12903643	U00096	SRR5395827
SRR12903644	U00096	SRR5395827
SRR12903645	U00096	SRR5395827
SRR12903646	U00096	SRR5395827
SRR12903647	U00096	SRR5395827
SRR12903648	U00096	SRR5395827
SRR12903649	U00096	SRR5395827
SRR12903650	U00096	SRR5395827
SRR12903651	U00096	SRR5395827
SRR12903652	U00096	SRR5395827
SRR12903653	U00096	SRR5395827
SRR12903654	U00096	SRR5395827
SRR12903655	U00096	SRR5395827
SRR12903656	U00096	SRR5395827
SRR12903657	U00096	SRR5395827
SRR12903658	U00096	SRR5395827
SRR12903659	U00096	SRR5395827
SRR12903660	U00096	SRR5395827
SRR12903661	U00096	SRR5395827
SRR12903662	U00096	SRR5395827
SRR12903663	U00096	SRR5395827
SRR12903664	U00096	SRR5395827
SRR12903665	U00096	SRR5395827
SRR12903666	U00096	SRR5395827
SRR12903667	U00096	SRR5395827
SRR12903668	U00096	SRR5395827
SRR12903669	U00096	SRR5395827
SRR12903670	U00096	SRR5395827
SRR12903671	U00096	SRR5395827
SRR12903672	U00096	SRR5395827
SRR12903673	U00096	SRR5395827
SRR12903674	U00096	SRR5395827
SRR12903675	U00096	SRR5395827
SRR12903676	U00096	SRR5395827
SRR12903677	U00096	SRR5395827
SRR12903678	U00096	SRR5395827
SRR12903680	U00096	SRR5395827
SRR12903681	U00096	SRR5395827
SRR12903682	U00096	SRR5395827
SRR12903683	U00096	SRR5395827
SRR12903684	U00096	SRR5395827
SRR12903685	U00096	SRR5395827
SRR12903686	U00096	SRR5395827
SRR12903687	U00096	SRR5395827
SRR12903688	U00096	SRR5395827
SRR12903689	U00096	SRR5395827
SRR12903691	U00096	SRR5395827
SRR12903692	U00096	SRR5395827
SRR12903693	U00096	SRR5395827
SRR12903694	U00096	SRR5395827
SRR12903695	U00096	SRR5395827
SRR12903696	U00096	SRR5395827
SRR12903697	U00096	SRR5395827
SRR12903698	U00096	SRR5395827
SRR12903699	U00096	SRR5395827
SRR12903700	U00096	SRR5395827
SRR12903701	U00096	SRR5395827
SRR12903702	U00096	SRR5395827
SRR12903703	U00096	SRR5395827
SRR12903704	U00096	SRR5395827
SRR12903705	U00096	SRR5395827
SRR12903706	U00096	SRR5395827
SRR12903708	U00096	SRR5395827
SRR12903709	U00096	SRR5395827
SRR12903710	U00096	SRR5395827
SRR12903711	U00096	SRR5395827
SRR12903712	U00096	SRR5395827
SRR12903713	U00096	SRR5395827
SRR12903714	U00096	SRR5395827
SRR12903716	U00096	SRR5395827
SRR12903718	U00096	SRR5395827
SRR12903719	U00096	SRR5395827
SRR12903720	U00096	SRR5395827
SRR12903721	U00096	SRR5395827
SRR12903722	U00096	SRR5395827
SRR12903723	U00096	SRR5395827
SRR12903724	U00096	SRR5395827
SRR12903725	U00096	SRR5395827
SRR12830930	U00096	SRR5395827
SRR12830931	U00096	SRR5395827
SRR12830932	U00096	SRR5395827
SRR12830933	U00096	SRR5395827
SRR12830934	U00096	SRR5395827
SRR12830936	U00096	SRR5395827
SRR12830937	U00096	SRR5395827
SRR12830938	U00096	SRR5395827
SRR12830939	U00096	SRR5395827
SRR12830940	U00096	SRR5395827
SRR12830941	U00096	SRR5395827
SRR12830942	U00096	SRR5395827
SRR12830943	U00096	SRR5395827
SRR12830944	U00096	SRR5395827
SRR12830945	U00096	SRR5395827
SRR12830946	U00096	SRR5395827
SRR12830950	U00096	SRR5395827
SRR12830951	U00096	SRR5395827
SRR12830952	U00096	SRR5395827
SRR12830953	U00096	SRR5395827
SRR12830954	U00096	SRR5395827
SRR12830955	U00096	SRR5395827
SRR12830956	U00096	SRR5395827
SRR12830957	U00096	SRR5395827
SRR12830959	U00096	SRR5395827
SRR12830960	U00096	SRR5395827
SRR12830961	U00096	SRR5395827
SRR12830962	U00096	SRR5395827
SRR12830963	U00096	SRR5395827
SRR12830964	U00096	SRR5395827
SRR12830965	U00096	SRR5395827
SRR12830966	U00096	SRR5395827
SRR12830967	U00096	SRR5395827
SRR12830968	U00096	SRR5395827
SRR12830969	U00096	SRR5395827
SRR12830970	U00096	SRR5395827
SRR12830971	U00096	SRR5395827
SRR12830972	U00096	SRR5395827
SRR12830973	U00096	SRR5395827
SRR12830974	U00096	SRR5395827
SRR12830975	U00096	SRR5395827
SRR12830976	U00096	SRR5395827
SRR12830977	U00096	SRR5395827
SRR12830978	U00096	SRR5395827
SRR12830979	U00096	SRR5395827
SRR12830980	U00096	SRR5395827
SRR12830981	U00096	SRR5395827
SRR12830982	U00096	SRR5395827
SRR12830983	U00096	SRR5395827
SRR12830984	U00096	SRR5395827
SRR12830985	U00096	SRR5395827
SRR12830986	U00096	SRR5395827
SRR12830987	U00096	SRR5395827
SRR12830988	U00096	SRR5395827
SRR12830989	U00096	SRR5395827
SRR12830990	U00096	SRR5395827
SRR12830991	U00096	SRR5395827
SRR12830992	U00096	SRR5395827
SRR12830993	U00096	SRR5395827
SRR12830994	U00096	SRR5395827
SRR12830995	U00096	SRR5395827
SRR12830996	U00096	SRR5395827
SRR12830997	U00096	SRR5395827
SRR12830998	U00096	SRR5395827
SRR12830999	U00096	SRR5395827
SRR12831000	U00096	SRR5395827
SRR12831001	U00096	SRR5395827
SRR12831002	U00096	SRR5395827
SRR12831003	U00096	SRR5395827
SRR12831004	U00096	SRR5395827
SRR12831005	U00096	SRR5395827
SRR12831006	U00096	SRR5395827
SRR12831007	U00096	SRR5395827
SRR12831008	U00096	SRR5395827
SRR12831009	U00096	SRR5395827
SRR12831010	U00096	SRR5395827
SRR12831011	U00096	SRR5395827
SRR12980454	U00096	SRR5395827
SRR12980455	U00096	SRR5395827
SRR12980456	U00096	SRR5395827
SRR12980457	U00096	SRR5395827
SRR12980458	U00096	SRR5395827
SRR12980460	U00096	SRR5395827
SRR12980461	U00096	SRR5395827
SRR12980462	U00096	SRR5395827
SRR12980464	U00096	SRR5395827
SRR12980465	U00096	SRR5395827
SRR12980466	U00096	SRR5395827
SRR12980467	U00096	SRR5395827
SRR12980469	U00096	SRR5395827
SRR12980470	U00096	SRR5395827
SRR12980471	U00096	SRR5395827
SRR12980472	U00096	SRR5395827
SRR12980473	U00096	SRR5395827
SRR12980474	U00096	SRR5395827
SRR12980475	U00096	SRR5395827
SRR12980476	U00096	SRR5395827
SRR12980481	U00096	SRR5395827
SRR12980482	U00096	SRR5395827
SRR12980483	U00096	SRR5395827
SRR12980484	U00096	SRR5395827
SRR12980485	U00096	SRR5395827
SRR12980486	U00096	SRR5395827
SRR12980487	U00096	SRR5395827
SRR12980488	U00096	SRR5395827
SRR12980489	U00096	SRR5395827
SRR12980490	U00096	SRR5395827
SRR12980491	U00096	SRR5395827
SRR12980492	U00096	SRR5395827
SRR12980493	U00096	SRR5395827
SRR12980494	U00096	SRR5395827
SRR12980495	U00096	SRR5395827
SRR12980496	U00096	SRR5395827
SRR12980497	U00096	SRR5395827
SRR12980498	U00096	SRR5395827
SRR12980499	U00096	SRR5395827
SRR12980500	U00096	SRR5395827
SRR12980501	U00096	SRR5395827
SRR12980502	U00096	SRR5395827
SRR12980504	U00096	SRR5395827
SRR12980505	U00096	SRR5395827
SRR12980507	U00096	SRR5395827
SRR12980508	U00096	SRR5395827
SRR12980509	U00096	SRR5395827
SRR12980510	U00096	SRR5395827
SRR12980511	U00096	SRR5395827
SRR12980512	U00096	SRR5395827
SRR12980513	U00096	SRR5395827
SRR12980514	U00096	SRR5395827
SRR12980515	U00096	SRR5395827
SRR12980516	U00096	SRR5395827
SRR12980517	U00096	SRR5395827
SRR12980518	U00096	SRR5395827
SRR12980519	U00096	SRR5395827
SRR12980520	U00096	SRR5395827
SRR12980521	U00096	SRR5395827
SRR12980522	U00096	SRR5395827
SRR12980523	U00096	SRR5395827
SRR12980524	U00096	SRR5395827
SRR12980525	U00096	SRR5395827
SRR12980526	U00096	SRR5395827
SRR12980527	U00096	SRR5395827
SRR12980529	U00096	SRR5395827
SRR12980530	U00096	SRR5395827
SRR12980532	U00096	SRR5395827
SRR12980533	U00096	SRR5395827
SRR12980534	U00096	SRR5395827
SRR12980535	U00096	SRR5395827
SRR12980536	U00096	SRR5395827
SRR12980537	U00096	SRR5395827
SRR12980538	U00096	SRR5395827
SRR12980539	U00096	SRR5395827
SRR12980540	U00096	SRR5395827
SRR12980541	U00096	SRR5395827
SRR12980542	U00096	SRR5395827
SRR12980543	U00096	SRR5395827
SRR12980544	U00096	SRR5395827
SRR12980545	U00096	SRR5395827
SRR12980546	U00096	SRR5395827
SRR12980547	U00096	SRR5395827
SRR12980548	U00096	SRR5395827
SRR12980549	U00096	SRR5395827
SRR12980550	U00096	SRR5395827
SRR12980551	U00096	SRR5395827
SRR12980552	U00096	SRR5395827
SRR12980553	U00096	SRR5395827
SRR12980554	U00096	SRR5395827
SRR12980555	U00096	SRR5395827
SRR12980556	U00096	SRR5395827
SRR12980557	U00096	SRR5395827
SRR12980558	U00096	SRR5395827
SRR12980559	U00096	SRR5395827
SRR12980560	U00096	SRR5395827
SRR12980561	U00096	SRR5395827
SRR12980562	U00096	SRR5395827
SRR12980563	U00096	SRR5395827
SRR12980564	U00096	SRR5395827
SRR12980565	U00096	SRR5395827
SRR12980566	U00096	SRR5395827
SRR12980567	U00096	SRR5395827
SRR12980568	U00096	SRR5395827
SRR12980569	U00096	SRR5395827
SRR12980570	U00096	SRR5395827
SRR12980572	U00096	SRR5395827
SRR12980573	U00096	SRR5395827
SRR12980574	U00096	SRR5395827
SRR12980575	U00096	SRR5395827
SRR12980576	U00096	SRR5395827
SRR12980577	U00096	SRR5395827
SRR12980578	U00096	SRR5395827
SRR12980579	U00096	SRR5395827
SRR12980580	U00096	SRR5395827
SRR12980581	U00096	SRR5395827
SRR12980582	U00096	SRR5395827
SRR12980583	U00096	SRR5395827
SRR12980584	U00096	SRR5395827
SRR12980585	U00096	SRR5395827
SRR12980586	U00096	SRR5395827
SRR12980587	U00096	SRR5395827
SRR12980588	U00096	SRR5395827
SRR12980590	U00096	SRR5395827
SRR12980591	U00096	SRR5395827
SRR12980592	U00096	SRR5395827
SRR12980593	U00096	SRR5395827
SRR12980594	U00096	SRR5395827
SRR12980595	U00096	SRR5395827
SRR12980596	U00096	SRR5395827
SRR12980597	U00096	SRR5395827
SRR12980598	U00096	SRR5395827
SRR12980599	U00096	SRR5395827
SRR12980600	U00096	SRR5395827
SRR12980601	U00096	SRR5395827
SRR12980602	U00096	SRR5395827
SRR12980603	U00096	SRR5395827
SRR12980604	U00096	SRR5395827
SRR12980605	U00096	SRR5395827
SRR12980606	U00096	SRR5395827
SRR12980607	U00096	SRR5395827
SRR12980608	U00096	SRR5395827
SRR12980609	U00096	SRR5395827
SRR12980610	U00096	SRR5395827
SRR12980613	U00096	SRR5395827
SRR12980614	U00096	SRR5395827
SRR12980615	U00096	SRR5395827
SRR12980616	U00096	SRR5395827
SRR12980618	U00096	SRR5395827
SRR12980619	U00096	SRR5395827
SRR12980620	U00096	SRR5395827
SRR12980621	U00096	SRR5395827
SRR12980622	U00096	SRR5395827
SRR12980623	U00096	SRR5395827
SRR12980624	U00096	SRR5395827
SRR12980625	U00096	SRR5395827
SRR12980626	U00096	SRR5395827
SRR12980627	U00096	SRR5395827
SRR12980628	U00096	SRR5395827
SRR12980629	U00096	SRR5395827
SRR5395581	U00096	SRR5395827
SRR5395582	U00096	SRR5395827
SRR5395583	U00096	SRR5395827
SRR5395584	U00096	SRR5395827
SRR5395585	U00096	SRR5395827
SRR5395586	U00096	SRR5395827
SRR5395587	U00096	SRR5395827
SRR5395588	U00096	SRR5395827
SRR5395589	U00096	SRR5395827
SRR5395590	U00096	SRR5395827
SRR5395591	U00096	SRR5395827
SRR5395592	U00096	SRR5395827
SRR5395593	U00096	SRR5395827
SRR5395594	U00096	SRR5395827
SRR5395597	U00096	SRR5395827
SRR5395598	U00096	SRR5395827
SRR5395599	U00096	SRR5395827
SRR5395600	U00096	SRR5395827
SRR5395601	U00096	SRR5395827
SRR5395602	U00096	SRR5395827
SRR5395603	U00096	SRR5395827
SRR5395604	U00096	SRR5395827
SRR5395605	U00096	SRR5395827
SRR5395606	U00096	SRR5395827
SRR5395607	U00096	SRR5395827
SRR5395608	U00096	SRR5395827
SRR5395609	U00096	SRR5395827
SRR5395610	U00096	SRR5395827
SRR5395611	U00096	SRR5395827
SRR5395612	U00096	SRR5395827
SRR5395613	U00096	SRR5395827
SRR5395614	U00096	SRR5395827
SRR5395615	U00096	SRR5395827
SRR5395617	U00096	SRR5395827
SRR5395618	U00096	SRR5395827
SRR5395619	U00096	SRR5395827
SRR5395620	U00096	SRR5395827
SRR5395621	U00096	SRR5395827
SRR5395622	U00096	SRR5395827
SRR5395623	U00096	SRR5395827
SRR5395624	U00096	SRR5395827
SRR5395625	U00096	SRR5395827
SRR5395626	U00096	SRR5395827
SRR5395627	U00096	SRR5395827
SRR5395628	U00096	SRR5395827
SRR5395629	U00096	SRR5395827
SRR5395630	U00096	SRR5395827
SRR5395631	U00096	SRR5395827
SRR5395632	U00096	SRR5395827
SRR5395634	U00096	SRR5395827
SRR5395635	U00096	SRR5395827
SRR5395636	U00096	SRR5395827
SRR5395637	U00096	SRR5395827
SRR5395638	U00096	SRR5395827
SRR5395639	U00096	SRR5395827
SRR5395640	U00096	SRR5395827
SRR5395642	U00096	SRR5395827
SRR5395643	U00096	SRR5395827
SRR5395644	U00096	SRR5395827
SRR5395645	U00096	SRR5395827
SRR5395646	U00096	SRR5395827
SRR5395647	U00096	SRR5395827
SRR5395648	U00096	SRR5395827
SRR5395649	U00096	SRR5395827
SRR5395650	U00096	SRR5395827
SRR5395651	U00096	SRR5395827
SRR5395652	U00096	SRR5395827
SRR5395653	U00096	SRR5395827
SRR5395654	U00096	SRR5395827
SRR5395655	U00096	SRR5395827
SRR5395656	U00096	SRR5395827
SRR5395657	U00096	SRR5395827
SRR5395658	U00096	SRR5395827
SRR5395659	U00096	SRR5395827
SRR5395660	U00096	SRR5395827
SRR5395661	U00096	SRR5395827
SRR5395662	U00096	SRR5395827
SRR5395663	U00096	SRR5395827
SRR5395664	U00096	SRR5395827
SRR5395665	U00096	SRR5395827
SRR5395666	U00096	SRR5395827
SRR5395667	U00096	SRR5395827
SRR5395668	U00096	SRR5395827
SRR5395669	U00096	SRR5395827
SRR5395670	U00096	SRR5395827
SRR5395671	U00096	SRR5395827
SRR5395672	U00096	SRR5395827
SRR5395673	U00096	SRR5395822
SRR5395674	U00096	SRR5395822
SRR5395675	U00096	SRR5395822
SRR5395676	U00096	SRR5395822
SRR5395677	U00096	SRR5395822
SRR5395678	U00096	SRR5395822
SRR5395679	U00096	SRR5395822
SRR5395680	U00096	SRR5395822
SRR5395681	U00096	SRR5395822
SRR5395682	U00096	SRR5395822
SRR5395683	U00096	SRR5395827
SRR5395684	U00096	SRR5395827
SRR5395685	U00096	SRR5395827
SRR5395686	U00096	SRR5395827
SRR5395687	U00096	SRR5395827
SRR5395688	U00096	SRR5395827
SRR5395689	U00096	SRR5395827
SRR5395690	U00096	SRR5395827
SRR5395691	U00096	SRR5395827
SRR5395692	U00096	SRR5395827
SRR5395693	U00096	SRR5395827
SRR5395694	U00096	SRR5395827
SRR5395695	U00096	SRR5395827
SRR5395696	U00096	SRR5395827
SRR5395697	U00096	SRR5395827
SRR5395698	U00096	SRR5395827
SRR5395699	U00096	SRR5395827
SRR5395700	U00096	SRR5395827
SRR5395701	U00096	SRR5395827
SRR5395702	U00096	SRR5395827
SRR5395703	U00096	SRR5395822
SRR5395704	U00096	SRR5395822
SRR5395705	U00096	SRR5395822
SRR5395706	U00096	SRR5395822
SRR5395707	U00096	SRR5395822
SRR5395708	U00096	SRR5395822
SRR5395709	U00096	SRR5395822
SRR5395710	U00096	SRR5395822
SRR5395711	U00096	SRR5395822
SRR5395712	U00096	SRR5395822
SRR5395713	U00096	SRR5395822
SRR5395714	U00096	SRR5395827
SRR5395715	U00096	SRR5395827
SRR5395716	U00096	SRR5395827
SRR5395717	U00096	SRR5395827
SRR5395718	U00096	SRR5395827
SRR5395719	U00096	SRR5395827
SRR5395720	U00096	SRR5395827
SRR5395721	U00096	SRR5395827
SRR5395722	U00096	SRR5395827
SRR5395723	U00096	SRR5395827
SRR5395724	U00096	SRR5395827
SRR5395725	U00096	SRR5395827
SRR5395726	U00096	SRR5395827
SRR5395727	U00096	SRR5395827
SRR5395728	U00096	SRR5395827
SRR5395729	U00096	SRR5395827
SRR5395730	U00096	SRR5395827
SRR5395731	U00096	SRR5395827
SRR5395732	U00096	SRR5395827
SRR5395733	U00096	SRR5395827
SRR5395734	U00096	SRR5395822
SRR5395735	U00096	SRR5395822
SRR5395736	U00096	SRR5395822
SRR5395737	U00096	SRR5395822
SRR5395738	U00096	SRR5395822
SRR5395739	U00096	SRR5395822
SRR5395740	U00096	SRR5395822
SRR5395741	U00096	SRR5395822
SRR5395742	U00096	SRR5395822
SRR5395743	U00096	SRR5395822
SRR5395744	U00096	SRR5395827
SRR5395745	U00096	SRR5395827
SRR5395746	U00096	SRR5395827
SRR5395747	U00096	SRR5395827
SRR5395748	U00096	SRR5395827
SRR5395749	U00096	SRR5395827
SRR5395750	U00096	SRR5395827
SRR5395751	U00096	SRR5395827
SRR5395752	U00096	SRR5395827
SRR5395753	U00096	SRR5395827
SRR5395754	U00096	SRR5395827
SRR5395755	U00096	SRR5395827
SRR5395756	U00096	SRR5395827
SRR5395757	U00096	SRR5395827
SRR5395758	U00096	SRR5395827
SRR5395759	U00096	SRR5395827
SRR5395761	U00096	SRR5395827
SRR5395762	U00096	SRR5395827
SRR5395763	U00096	SRR5395827
SRR5395766	U00096	SRR5395822
SRR5395767	U00096	SRR5395822
SRR5395768	U00096	SRR5395822
SRR5395769	U00096	SRR5395822
SRR5395770	U00096	SRR5395822
SRR5395771	U00096	SRR5395822
SRR5395772	U00096	SRR5395822
SRR5395774	U00096	SRR5395822
SRR5395775	U00096	SRR5395827
SRR5395776	U00096	SRR5395827
SRR5395777	U00096	SRR5395827
SRR5395778	U00096	SRR5395827
SRR5395779	U00096	SRR5395827
SRR5395780	U00096	SRR5395827
SRR5395781	U00096	SRR5395827
SRR5395789	U00096	SRR5395827
SRR5395790	U00096	SRR5395827
SRR5395791	U00096	SRR5395827
SRR5395792	U00096	SRR5395827
SRR5395793	U00096	SRR5395827
SRR5395794	U00096	SRR5395827
SRR5395795	U00096	SRR5395827
SRR5395796	U00096	SRR5395827
SRR5395797	U00096	SRR5395827
SRR5395798	U00096	SRR5395827
SRR5395799	U00096	SRR5395827
SRR5395802	U00096	SRR5395827
SRR5395803	U00096	SRR5395827
SRR5395804	U00096	SRR5395827
SRR5395805	U00096	SRR5395827
SRR5395806	U00096	SRR5395827
SRR5395807	U00096	SRR5395827
SRR5395809	U00096	SRR5395827
SRR5395812	U00096	SRR5395827
SRR5395813	U00096	SRR5395822
SRR5395815	U00096	SRR5395822
SRR5395816	U00096	SRR5395822
SRR5395817	U00096	SRR5395822
SRR5395818	U00096	SRR5395822
SRR5395819	U00096	SRR5395822
SRR5395820	U00096	SRR5395822
SRR5395821	U00096	SRR5395822
SRR5395823	U00096	SRR5395827
SRR5395824	U00096	SRR5395827
SRR5395825	U00096	SRR5395827
SRR5395826	U00096	SRR5395827
SRR6173947	CP000819	SRR641310
SRR6173948	CP000819	SRR641310
SRR6173949	CP000819	SRR641310
SRR6173950	CP000819	SRR641310
SRR6173951	CP000819	SRR641310
SRR6173952	CP000819	SRR641310
SRR6173953	CP000819	SRR641310
SRR6173954	CP000819	SRR641310
SRR6173957	CP000819	SRR641310
SRR6173958	CP000819	SRR641310
SRR6173959	CP000819	SRR641310
SRR6173960	CP000819	SRR641310
SRR6173961	CP000819	SRR641310
SRR6173962	CP000819	SRR641310
SRR6173963	CP000819	SRR641310
SRR6173964	CP000819	SRR641310
SRR6173965	CP000819	SRR641310
SRR6173966	CP000819	SRR641310
SRR6173967	CP000819	SRR641310
SRR6173968	CP000819	SRR641310
SRR6173969	CP000819	SRR641310
SRR6173970	CP000819	SRR641310
SRR6173971	CP000819	SRR641310
SRR6173972	CP000819	SRR641310
SRR6173973	CP000819	SRR641310
SRR6173974	CP000819	SRR641310
SRR6173975	CP000819	SRR641310
SRR6173976	CP000819	SRR641310
SRR6173977	CP000819	SRR641310
SRR6173978	CP000819	SRR641310
SRR6173979	CP000819	SRR641310
SRR6173981	CP000819	SRR641310
SRR6173982	CP000819	SRR641310
SRR6173983	CP000819	SRR641310
SRR6173984	CP000819	SRR641310
SRR6173985	CP000819	SRR641310
SRR6173986	CP000819	SRR641310
SRR6173987	CP000819	SRR641310
SRR6173988	CP000819	SRR641310
SRR6173989	CP000819	SRR641310
SRR6173990	CP000819	SRR641310
SRR6173991	CP000819	SRR641310
SRR6173992	CP000819	SRR641310
SRR6173993	CP000819	SRR641310
SRR6173994	CP000819	SRR641310
SRR6173995	CP000819	SRR641310
SRR6173996	CP000819	SRR641310
SRR6173997	CP000819	SRR641310
SRR6173998	CP000819	SRR641310
SRR6173999	CP000819	SRR641310
SRR6174000	CP000819	SRR641310
SRR6174001	CP000819	SRR641310
SRR6174002	CP000819	SRR641310
SRR6174003	CP000819	SRR641310
SRR6174004	CP000819	SRR641310
SRR6174005	CP000819	SRR641310
SRR6174006	CP000819	SRR641310
SRR6174007	CP000819	SRR641310
SRR6174008	CP000819	SRR641310
SRR6174009	CP000819	SRR641310
SRR6174010	CP000819	SRR641310
SRR6174011	CP000819	SRR641310
SRR6174016	CP000819	SRR641310
SRR6174017	CP000819	SRR641310
SRR6174022	CP000819	SRR641310
SRR6174023	CP000819	SRR641310
SRR6174024	CP000819	SRR641310
SRR6174025	CP000819	SRR641310
SRR6174026	CP000819	SRR641310
SRR6174027	CP000819	SRR641310
SRR6174028	CP000819	SRR641310
SRR6174029	CP000819	SRR641310
SRR6174030	CP000819	SRR641310
SRR6174031	CP000819	SRR641310
SRR6174032	CP000819	SRR641310
SRR6174033	CP000819	SRR641310
SRR6174034	CP000819	SRR641310
SRR6174035	CP000819	SRR641310
SRR6174036	CP000819	SRR641310
SRR6174037	CP000819	SRR641310
SRR6174038	CP000819	SRR641310
SRR6174039	CP000819	SRR641310
SRR6174040	CP000819	SRR641310
SRR6174041	CP000819	SRR641310
SRR6174042	CP000819	SRR641310
SRR6174043	CP000819	SRR641310
SRR6174044	CP000819	SRR641310
SRR6174045	CP000819	SRR641310
SRR6174046	CP000819	SRR641310
SRR6174047	CP000819	SRR641310
SRR6174050	CP000819	SRR641310
SRR6174051	CP000819	SRR641310
SRR6174052	CP000819	SRR641310
SRR6174053	CP000819	SRR641310
SRR6174054	CP000819	SRR641310
SRR6174057	CP000819	SRR641310
SRR6174058	CP000819	SRR641310
SRR6174059	CP000819	SRR641310
SRR6174060	CP000819	SRR641310
SRR6174063	CP000819	SRR641310
SRR6174064	CP000819	SRR641310
SRR6174065	CP000819	SRR641310
SRR6174066	CP000819	SRR641310
SRR6174067	CP000819	SRR641310
SRR6174068	CP000819	SRR641310
SRR6174069	CP000819	SRR641310
SRR6174070	CP000819	SRR641310
SRR6174071	CP000819	SRR641310
SRR6174072	CP000819	SRR641310
SRR6174073	CP000819	SRR641310
SRR6174074	CP000819	SRR641310
SRR6174075	CP000819	SRR641310
SRR6174076	CP000819	SRR641310
SRR6174077	CP000819	SRR641310
SRR6174078	CP000819	SRR641310
SRR6174079	CP000819	SRR641310
SRR6174080	CP000819	SRR641310
SRR6174081	CP000819	SRR641310
SRR6174082	CP000819	SRR641310
SRR6174083	CP000819	SRR641310
SRR6174084	CP000819	SRR641310
SRR6174085	CP000819	SRR641310
SRR6174086	CP000819	SRR641310
SRR6174087	CP000819	SRR641310
SRR6174088	CP000819	SRR641310
SRR6174089	CP000819	SRR641310
SRR6174090	CP000819	SRR641310
SRR6174093	CP000819	SRR641310
SRR6174094	CP000819	SRR641310
SRR6174095	CP000819	SRR641310
SRR6174096	CP000819	SRR641310
SRR6174099	CP000819	SRR641310
SRR6174100	CP000819	SRR641310
SRR6174101	CP000819	SRR641310
SRR6174102	CP000819	SRR641310
SRR6174103	CP000819	SRR641310
SRR6174104	CP000819	SRR641310
SRR6174105	CP000819	SRR641310
SRR6174106	CP000819	SRR641310
SRR6174107	CP000819	SRR641310
SRR6174108	CP000819	SRR641310
SRR6174109	CP000819	SRR641310
SRR6174112	CP000819	SRR641310
SRR6174113	CP000819	SRR641310
SRR6174114	CP000819	SRR641310
SRR6174115	CP000819	SRR641310
SRR6174116	CP000819	SRR641310
SRR6174117	CP000819	SRR641310
SRR6174118	CP000819	SRR641310
SRR6174119	CP000819	SRR641310
SRR6174128	CP000819	SRR641310
SRR6174129	CP000819	SRR641310
SRR6174130	CP000819	SRR641310
SRR6174131	CP000819	SRR641310
SRR6174132	CP000819	SRR641310
SRR6174133	CP000819	SRR641310
SRR6174134	CP000819	SRR641310
SRR6174135	CP000819	SRR641310
SRR6174136	CP000819	SRR641310
SRR6174137	CP000819	SRR641310
SRR6174138	CP000819	SRR641310
SRR6174139	CP000819	SRR641310
SRR6174140	CP000819	SRR641310
SRR6174141	CP000819	SRR641310
SRR6174142	CP000819	SRR641310
SRR6174143	CP000819	SRR641310
SRR6174144	CP000819	SRR641310
SRR6174145	CP000819	SRR641310
SRR6174146	CP000819	SRR641310
SRR6174147	CP000819	SRR641310
SRR6174148	CP000819	SRR641310
SRR6174149	CP000819	SRR641310
SRR6174150	CP000819	SRR641310
SRR6174151	CP000819	SRR641310
SRR6174152	CP000819	SRR641310
SRR6174153	CP000819	SRR641310
SRR6174154	CP000819	SRR641310
SRR6174155	CP000819	SRR641310
SRR6174156	CP000819	SRR641310
SRR6174157	CP000819	SRR641310
SRR6174158	CP000819	SRR641310
SRR6174159	CP000819	SRR641310
SRR6174160	CP000819	SRR641310
SRR6174161	CP000819	SRR641310
SRR6174162	CP000819	SRR641310
SRR6174163	CP000819	SRR641310
SRR6174166	CP000819	SRR641310
SRR6174167	CP000819	SRR641310
SRR6174168	CP000819	SRR641310
SRR6174169	CP000819	SRR641310
SRR6174171	CP000819	SRR641310
SRR6174172	CP000819	SRR641310
SRR6174173	CP000819	SRR641310
SRR6174174	CP000819	SRR641310
SRR6174175	CP000819	SRR641310
SRR6174186	CP000819	SRR641310
SRR6174187	CP000819	SRR641310
SRR6174188	CP000819	SRR641310
SRR6174189	CP000819	SRR641310
SRR6174190	CP000819	SRR641310
SRR6174191	CP000819	SRR641310
SRR6174192	CP000819	SRR641310
SRR6174193	CP000819	SRR641310
SRR6174194	CP000819	SRR641310
SRR6174195	CP000819	SRR641310
SRR6174196	CP000819	SRR641310
SRR6174197	CP000819	SRR641310
SRR6174198	CP000819	SRR641310
SRR6174199	CP000819	SRR641310
SRR6174200	CP000819	SRR641310
SRR6174201	CP000819	SRR641310
SRR6174202	CP000819	SRR641310
SRR6174203	CP000819	SRR641310
SRR6174204	CP000819	SRR641310
[truncated: 8,348 more rows]
