# Supplementary material for: Non-canonical gene amplifications facilitate adaptive evolution in bacteria
Source: Nat Microbiol. 2026 Jul 6;11(8):2201–12. doi: 10.1038/s41564-026-02415-2 (PMC13423834; doi:10.1038/s41564-026-02415-2)
Supplement: Supplementary file 5 — List of amplifications. [file 41564_2026_2415_MOESM5_ESM.xlsx]

## Sheet: Sheet1
isolate_ID	ancestor	reference	Species	positions_in_chromosome_1	positions_in_chromosome_2	amplicon_length	IS_element	median_copy_number	mode_copy_number	amplification_type
SRR1297160	SRR1297056	U00096	Escherichia coli	3031919	3130145	98227	IS5A,IS5B,IS5D,IS5F,IS5I,IS5K,IS5LO,IS5R,IS5T,IS5U	1.51223	1.47229	flanked de novo left
SRR14585608	SRR14585636	U00096	Escherichia coli	3653231	3860598	207368	IS5A,IS5B,IS5D,IS5F,IS5I,IS5K,IS5LO,IS5R,IS5T,IS5U	2.02222	2.13337	flanked de novo right
SRR16702843	SRR16702796	U00096	Escherichia coli	392967	1094244	701278	IS3B,IS3C,IS3D,IS3E	2.03558	2.00549	flanked (ancestral)
SRR12459836	SRR5395827	U00096	Escherichia coli	1873031	1978502	105472	IS1A,IS1E,IS1H,IS1I	2.78788	2.56805	flanked (ancestral)
SRR1297109	SRR1297056	U00096	Escherichia coli	275150	687850	412701	IS5A,IS5B,IS5D,IS5F,IS5I,IS5K,IS5LO,IS5R,IS5T,IS5U	1.96706	2.00549	flanked (ancestral)
SRR23196577	SRR23196934	CP009273	Escherichia coli	3360110	3645395	285286	IS5A,IS5B,IS5D,IS5I,IS5K,IS5R,IS5T	1.62393	1.66603	flanked (ancestral)
SRR13494181	SRR13606223	U00096	Escherichia coli	3366751	3652035	285285	IS5A,IS5B,IS5D,IS5F,IS5I,IS5K,IS5LO,IS5R,IS5T,IS5U	2.05741	1.77227	flanked (ancestral)
SRR27137524	SRR5395827	U00096	Escherichia coli	2997692	3055486	57795	IS2A,IS2D,IS2F,IS2H,IS2I,IS2K	4.14815	3.95843	flanked de novo right
SRR1297117	SRR1297056	U00096	Escherichia coli	575786	687850	112065	IS5A,IS5B,IS5D,IS5F,IS5I,IS5K,IS5LO,IS5R,IS5T,IS5U	2.01449	2.13337	flanked (ancestral)
SRR25783813	SRR25783811	CP009273	Escherichia coli	385743	683306	297564	IS5A,IS5B,IS5D,IS5I,IS5K,IS5R,IS5T	3.59118	3.49809	flanked (ancestral)
SRR1297006	SRR1297056	U00096	Escherichia coli	275150	574590	299441	IS5A,IS5B,IS5D,IS5F,IS5I,IS5K,IS5LO,IS5R,IS5T,IS5U	1.97647	2.13337	flanked (ancestral)
SRR25783890	SRR25783827	CP009273	Escherichia coli	269665	4576639	324494	IS5A,IS5B,IS5D,IS5I,IS5K,IS5R,IS5T	1.58057	1.66603	flanked de novo left
SRR25783944	SRR25783829	CP009273	Escherichia coli	270861	683306	412446	IS5A,IS5B,IS5D,IS5I,IS5K,IS5R,IS5T	4.57528	4.47934	flanked (ancestral)
SRR21726411	SRR21726456	U00096	Escherichia coli	1873031	2229416	356386	IS1A,IS1E,IS1H,IS1I	2.06832	2.13337	flanked de novo right
SRR7749031	SRR512907	U00096	Escherichia coli	3131341	3184898	53558	IS5A,IS5B,IS5D,IS5F,IS5I,IS5K,IS5LO,IS5R,IS5T,IS5U	2.08163	2.13337	flanked de novo right
SRR21726473	SRR21726456	U00096	Escherichia coli	1300694	1396043	95350	IS5A,IS5B,IS5D,IS5F,IS5I,IS5K,IS5LO,IS5R,IS5T,IS5U	1.98	2.00549	flanked (ancestral)
SRR14203610	SRR23196934	CP009273	Escherichia coli	571242	683306	112065	IS5A,IS5B,IS5D,IS5I,IS5K,IS5R,IS5T	1.79459	1.77227	flanked (ancestral)
SRR3722032	SRR3721963	CP009273	Escherichia coli	1903069	1972751	69683	IS5A,IS5B,IS5D,IS5I,IS5K,IS5R,IS5T	1.98913	1.88528	flanked
SRR21726401	SRR21726456	U00096	Escherichia coli	2102944	2288918	185975	IS5A,IS5B,IS5D,IS5F,IS5I,IS5K,IS5LO,IS5R,IS5T,IS5U	2.50909	2.41411	flanked
SRR396872	SRR098028	CP000819	Escherichia coli	2749997	2774434	24438	IS150	1.67817	1.66603	flanked de novo left
SRR12980455	SRR5395827	U00096	Escherichia coli	1398510	1467909	69400	IS2A,IS2D,IS2F,IS2H,IS2I,IS2K	8.98339	8.31133	flanked de novo left
SRR16212215	SRR16203025	CP000819	Escherichia coli	619885	633977	14093	IS1	3.00284	3.09129	flanked (ancestral)
SRR9076101	SRR512907	U00096	Escherichia coli	271762	371759	99998	IS30A,IS30C,IS30D	1.78121	1.66603	flanked de novo right
SRR9648311	SRR9648125	CP009273	Escherichia coli	270861	570046	299186	IS5A,IS5B,IS5D,IS5I,IS5K,IS5R,IS5T	2.18019	2.41411	flanked (ancestral)
SRR25783737	SRR25783824	CP009273	Escherichia coli	270861	481484	210624	IS5A,IS5B,IS5D,IS5I,IS5K,IS5R,IS5T	1.9593	1.88528	flanked de novo right
ERR3503216	SRR21726456	U00096	Escherichia coli	3722076	3824324	102249	IS150	2.08114	2.13337	hemi-flanked left
SRR23196871	SRR23196934	CP009273	Escherichia coli	4342729	4491906	149178	IS4	2.80392	2.7318	hemi-flanked right
SRR23196908	SRR23196934	CP009273	Escherichia coli	4315007	4491906	176900	IS4	3	2.90599	hemi-flanked right
SRR23196933	SRR23196934	CP009273	Escherichia coli	4298456	4491906	193451	IS4	2.12488	2.13337	hemi-flanked right
SRR098034	SRR098028	CP000819	Escherichia coli	3517306	3625445	108140	IS186	2.84626	2.7318	hemi-flanked left de novo left
SRR396529	SRR396537	U00096	Escherichia coli	3584196	3844020	259825	IS1A,IS1E,IS1H,IS1I	1.82701	1.88528	hemi-flanked left
SRR14585633	SRR14585636	U00096	Escherichia coli	3584196	3853475	269280	IS1A,IS1E,IS1H,IS1I	1.91438	2.00549	hemi-flanked left
SRR12830937	SRR5395827	U00096	Escherichia coli	676738	687850	11113	IS5A,IS5B,IS5D,IS5F,IS5I,IS5K,IS5LO,IS5R,IS5T,IS5U	16.2017	15.4215	hemi-flanked right
SRR14585635	SRR14585636	U00096	Escherichia coli	3653231	3839284	186054	IS5A,IS5B,IS5D,IS5F,IS5I,IS5K,IS5LO,IS5R,IS5T,IS5U	1.78064	1.77227	hemi-flanked left
SRR14585611	SRR14585636	U00096	Escherichia coli	3584196	3843365	259170	IS1A,IS1E,IS1H,IS1I	1.93243	1.88528	hemi-flanked left
SRR5182911	SRR5182940	U00096	Escherichia coli	674953	687850	12898	IS5A,IS5B,IS5D,IS5F,IS5I,IS5K,IS5LO,IS5R,IS5T,IS5U	4.14164	4.21084	hemi-flanked right
SRR13403572	SRR13606292	U00096	Escherichia coli	3048341	3130145	81805	IS5A,IS5B,IS5D,IS5F,IS5I,IS5K,IS5LO,IS5R,IS5T,IS5U	2.13462	2.13337	hemi-flanked right
SRR25783864	SRR25783826	CP009273	Escherichia coli	879032	886405	7374	IS1A	4.25329	4.47934	hemi-flanked left de novo left
SRR23196873	SRR23196934	CP009273	Escherichia coli	19795	4364207	287056	IS1A	1.77941	1.77227	hemi-flanked right
SRR23196644	SRR23196934	CP009273	Escherichia coli	19795	4266735	384528	IS1A	1.88973	1.56617	hemi-flanked right
ERR3383477	SRR21726456	U00096	Escherichia coli	19795	4635408	26038	IS1A,IS1E,IS1H,IS1I	2.29245	2.26941	hemi-flanked right
SRR23196829	SRR23196934	CP009273	Escherichia coli	19795	4280087	371176	IS1A	1.86386	1.77227	hemi-flanked right
SRR23196646	SRR23196934	CP009273	Escherichia coli	19795	4317111	334152	IS1A	1.95652	2.00549	hemi-flanked right
SRR23196932	SRR23196934	CP009273	Escherichia coli	19795	4317525	333738	IS1A	1.95	2.00549	hemi-flanked right
SRR12903635	SRR5395827	U00096	Escherichia coli	677705	687850	10146	IS5A,IS5B,IS5D,IS5F,IS5I,IS5K,IS5LO,IS5R,IS5T,IS5U	31.6678	28.6143	hemi-flanked right
SRR5115665	SRR5115654	CP083410	Escherichia coli	20564	169153	148590	IS1F_IS1_unknown	1.59606	1.56617	hemi-flanked left
SRR7786242	SRR7786219	U00096	Escherichia coli	3131341	3192429	61089	IS5A,IS5B,IS5D,IS5F,IS5I,IS5K,IS5LO,IS5R,IS5T,IS5U	2.76968	2.7318	hemi-flanked left
SRR23196622	SRR23196934	CP009273	Escherichia coli	19795	4294534	356729	IS1A	1.88288	1.77227	hemi-flanked right
SRR23196942	SRR23196709	CP009273	Escherichia coli	151434	387164	235731	IS3B,IS3D	1.94351	2.00549	hemi-flanked right
SRR23196747	SRR23196934	CP009273	Escherichia coli	4217115	4491906	274792	IS4	2.43667	2.56805	hemi-flanked right
SRR23196647	SRR23196934	CP009273	Escherichia coli	19795	4273005	378258	IS1A	2.01602	2.00549	hemi-flanked right
SRR25783790	SRR25783827	CP009273	Escherichia coli	879032	888832	9801	IS1A	2.03846	1.88528	hemi-flanked left de novo left
SRR1297064	SRR1297056	U00096	Escherichia coli	883576	914603	31028	IS1A,IS1B,IS1C,IS1D,IS1E,IS1H,IS1I	6.822	6.49065	hemi-flanked left de novo left
SRR9723018	SRR9723031	CP009273	Escherichia coli	2283593	2376004	92412	IS5A,IS5B,IS5D,IS5I,IS5K,IS5R,IS5T	1.89691	1.88528	hemi-flanked left
SRR21726480	SRR21726456	U00096	Escherichia coli	1873031	2057676	184646	IS1A,IS1E,IS1H,IS1I	1.60661	1.56617	hemi-flanked left
SRR1297061	SRR1297056	U00096	Escherichia coli	883576	916118	32543	IS1A,IS1B,IS1C,IS1D,IS1E,IS1H,IS1I	5.75332	6.10158	hemi-flanked left de novo left
SRR12980455	SRR5395827	U00096	Escherichia coli	1398510	1404667	6158	IS2A,IS2D,IS2F,IS2H,IS2I,IS2K	27.678	32.3798	hemi-flanked left de novo left
SRR23196655	SRR23196934	CP009273	Escherichia coli	19795	4348233	303030	IS1A	1.9375	1.88528	hemi-flanked right
SRR23196841	SRR23196934	CP009273	Escherichia coli	4356666	4491906	135241	IS4	3.83929	3.72115	hemi-flanked right
ERR1073433	ERR1072564	U00096	Escherichia coli	883576	892310	8735	IS1A,IS1E,IS1H,IS1I	9.61451	8.8413	hemi-flanked left de novo left
SRR13517832	SRR13606213	U00096	Escherichia coli	4542878	4543715	838	IS1A,IS1E,IS1H,IS1I	2.24762	2.41411	hemi-flanked left
SRR25783886	SRR25783827	CP009273	Escherichia coli	879032	919275	40244	IS1A	2.07843	2.00549	hemi-flanked left de novo left
SRR27137470	SRR5395827	U00096	Escherichia coli	2997692	3067007	69316	IS2A,IS2D,IS2F,IS2H,IS2I,IS2K	2.79702	2.7318	hemi-flanked left
SRR3721978	SRR3721963	CP009273	Escherichia coli	20564	54744	34181	IS1A	4.20044	3.95843	hemi-flanked left
SRR12903570	SRR5395827	U00096	Escherichia coli	678917	687850	8934	IS5A,IS5B,IS5D,IS5F,IS5I,IS5K,IS5LO,IS5R,IS5T,IS5U	25.1378	25.2867	hemi-flanked right
SRR31133192	SRR25242906	U00096	Escherichia coli	676172	687850	11679	IS5A,IS5B,IS5D,IS5F,IS5I,IS5K,IS5LO,IS5R,IS5T,IS5U	70.6052	72.3216	hemi-flanked right
SRR21726411	SRR21726456	U00096	Escherichia coli	1950400	2229416	279017	IS1A,IS1E,IS1H,IS1I	2.20807	2.26941	hemi-flanked right de novo right
SRR25783789	SRR25783827	CP009273	Escherichia coli	879032	887111	8080	IS1A	5	5.0688	hemi-flanked left de novo left
SRR25783701	SRR25783828	CP009273	Escherichia coli	879032	937109	58078	IS1A	3.19359	3.09129	hemi-flanked left de novo left
SRR23196573	SRR23196934	CP009273	Escherichia coli	1967119	1972751	5633	IS5A,IS5B,IS5D,IS5I,IS5K,IS5R,IS5T	2.77058	3.09129	hemi-flanked right de novo right
SRR12903663	SRR5395827	U00096	Escherichia coli	674331	687850	13520	IS5A,IS5B,IS5D,IS5F,IS5I,IS5K,IS5LO,IS5R,IS5T,IS5U	17.6068	16.4049	hemi-flanked right
SRR23196860	SRR23196934	CP009273	Escherichia coli	19795	4301022	350241	IS1A	1.96396	1.88528	hemi-flanked right
SRR23196846	SRR23196934	CP009273	Escherichia coli	19795	4299157	352106	IS1A	1.88462	1.77227	hemi-flanked right
SRR23196633	SRR23196934	CP009273	Escherichia coli	19795	4272622	378641	IS1A	1.8362	1.66603	hemi-flanked right
SRR23196783	SRR23196934	CP009273	Escherichia coli	19795	4251297	399966	IS1A	1.91841	1.88528	hemi-flanked right
SRR23196754	SRR23196934	CP009273	Escherichia coli	19795	4241946	409317	IS1A	1.89189	1.77227	hemi-flanked right
SRR23196631	SRR23196934	CP009273	Escherichia coli	19795	4272302	378961	IS1A	1.92712	1.77227	hemi-flanked right
SRR23196874	SRR23196934	CP009273	Escherichia coli	19795	4241943	409320	IS1A	1.83784	1.77227	hemi-flanked right
SRR3722055	SRR3721963	CP009273	Escherichia coli	20564	51676	31113	IS1A	3.20568	2.90599	hemi-flanked left
SRR23196918	SRR23196934	CP009273	Escherichia coli	4321687	4374410	52724	IS1A	6.4	6.49065	unflanked
SRR6173123	SRR641310	CP000819	Escherichia coli	4261613	4290705	29093	IS1	3.4162	2.90599	unflanked
SRR23196768	SRR23196934	CP009273	Escherichia coli	4294534	4375450	80917	IS1A	5.47125	5.0688	unflanked
SRR1107552	SRR1107541	CP009273	Escherichia coli	3719804	3745796	25993	IS1A,IS1B,IS1C	11.1202	11.3214	unflanked
SRR23196918	SRR23196934	CP009273	Escherichia coli	4321687	4373694	52008	IS1A	6.2359	6.49065	unflanked
SRR23196616	SRR23196934	CP009273	Escherichia coli	4364005	4375450	11446	IS1A	41.9091	41.4627	unflanked
SRR25242869	SRR25242906	U00096	Escherichia coli	1419232	1586423	167192	IS1A,IS1E,IS1H,IS1I	1.9176	1.88528	unflanked
SRR23196578	SRR23196934	CP009273	Escherichia coli	4366517	4374410	7894	IS1A	154.548	151.85	unflanked
SRR7786221	SRR7786219	U00096	Escherichia coli	4374126	4384722	10597	IS1A,IS1E,IS1H,IS1I	16.0875	15.4215	unflanked
SRR23196591	SRR23196934	CP009273	Escherichia coli	4363308	4374410	11103	IS1A	26.0154	23.7709	unflanked
SRR7786221	SRR7786219	U00096	Escherichia coli	4352742	4384722	31981	IS1A,IS1E,IS1H,IS1I	2.09099	1.66603	unflanked
SRR6173965	SRR641310	CP000819	Escherichia coli	2760571	2771645	11075	IS1	2.70278	3.49809	unflanked
ERR3380183	SRR21726456	U00096	Escherichia coli	2174125	2575226	401102	IS1A,IS1E,IS1H,IS1I	1.78302	1.77227	unflanked
SRR23196577	SRR23196934	CP009273	Escherichia coli	4366298	4374410	8113	IS1A	64.375	56.4788	unflanked
SRR6170528	SRR641310	CP000819	Escherichia coli	1734709	1748420	13712	IS1	2.92888	2.90599	unflanked
SRR6173075	SRR641310	CP000819	Escherichia coli	4261008	4290705	29698	IS1	3.13149	2.7318	unflanked
SRR23196711	SRR23196934	CP009273	Escherichia coli	4366082	4374410	8329	IS1A	88.0588	87.0572	unflanked
SRR12903719	SRR5395827	U00096	Escherichia coli	1248029	1308987	60959	IS1A,IS1E,IS1H,IS1I	2.17436	2.00549	unflanked
SRR23196721	SRR23196934	CP009273	Escherichia coli	4366155	4374410	8256	IS1A	97.25	104.795	unflanked
SRR6172960	SRR641310	CP000819	Escherichia coli	3686430	3692768	6339	IS1	3.10655	2.90599	unflanked
SRR23196596	SRR23196934	CP009273	Escherichia coli	4348162	4439479	91318	IS1A	2.17391	2.00549	unflanked
SRR6173106	SRR641310	CP000819	Escherichia coli	4254662	4290705	36044	IS1	4.08387	3.95843	unflanked
SRR23196594	SRR23196934	CP009273	Escherichia coli	4363431	4374410	10980	IS1A	26.8598	25.2867	unflanked
SRR25242877	SRR25242906	U00096	Escherichia coli	873161	890745	17585	IS1A,IS1E,IS1H,IS1I	19.7079	18.5637	unflanked
SRR21726482	SRR21726456	U00096	Escherichia coli	2113116	2137771	24656	IS1A,IS1E,IS1H,IS1I	18.7389	18.5637	unflanked
SRR3722057	SRR3721963	CP009273	Escherichia coli	1902785	1999990	97206	IS1A	2.17478	2.13337	unflanked
SRR12980629	SRR5395827	U00096	Escherichia coli	1533814	1572160	38347	IS1A,IS1E,IS1H,IS1I	40.3117	44.1065	unflanked
SRR7662645	SRR7662610	CP012004	Acinetobacter baumannii	1366024	1389371	23348	ISAba12_IS5_IS903	6.05029	5.73584	flanked de novo left
SRR7662646	SRR7662610	CP012004	Acinetobacter baumannii	1359964	1389371	29408	ISAba12_IS5_IS903	5.77807	5.73584	hemi-flanked right
SRR10544855	SRR7662610	CP012004	Acinetobacter baumannii	112812	120517	7706	ISAba1_IS4_IS10	1.76327	1.77227	hemi-flanked right de novo right
SRR7662857	SRR7662610	CP012004	Acinetobacter baumannii	1375058	1389371	14314	ISAba12_IS5_IS903	1.85714	1.88528	hemi-flanked right
SRR7662640	SRR7662610	CP012004	Acinetobacter baumannii	1361461	1389371	27911	ISAba12_IS5_IS903	2.43478	2.56805	hemi-flanked right
SRR7662757	SRR7662610	CP012004	Acinetobacter baumannii	1388296	1409453	21158	ISAba12_IS5_IS903	3.74667	3.49809	unflanked
SRR7662629	SRR7662610	CP012004	Acinetobacter baumannii	1377029	1409453	32425	ISAba12_IS5_IS903	2.37245	2.41411	unflanked
