# Supplementary material for: Non-canonical gene amplifications facilitate adaptive evolution in bacteria
Source: Nat Microbiol. 2026 Jul 6;11(8):2201–12. doi: 10.1038/s41564-026-02415-2 (PMC13423834; doi:10.1038/s41564-026-02415-2)
Supplement: Supplementary file 6 — List of unresolved amplifications. [file 41564_2026_2415_MOESM6_ESM.xlsx]

## Sheet: Sheet1
isolate_ID	ancestor	reference	positions_in_chromosome_1	positions_in_chromosome_2	amplicon_length	IS_element	median_copy_number	mode_copy_number	amplification_type
SRR6170600	SRR641310	CP000819	3024713	3024835	123	IS1	1.56571	1.56617	Unresolved
SRR6172868	SRR641310	CP000819	2772707	2772853	147	IS186	1.58211	1.77227	Unresolved
SRR6174268	SRR641310	CP000819	2775707	2775877	171	IS150	8.79051	1.47229	Unresolved
SRR6174268	SRR641310	CP000819	2774966	2775223	258	IS150	23.1667	38.9773	Unresolved
SRR6174339	SRR641310	CP000819	2775566	2775877	312	IS150	23.9655	9.40506	Unresolved
SRR6185142	SRR641310	CP000819	2086209	2086539	331	IS150	1.6088	1.56617	Unresolved
SRR6185142	SRR641310	CP000819	2086209	2086596	388	IS150	1.62383	1.56617	Unresolved
SRR6170194	SRR641310	CP000819	4558413	4558812	400	IS1	1.75851	1.66603	Unresolved
SRR6185059	SRR641310	CP000819	2086088	2086596	509	IS150	1.66547	1.66603	Unresolved
SRR6174194	SRR641310	CP000819	2774448	2774968	521	IS150	27.8	56.4788	Unresolved
SRR6174074	SRR641310	CP000819	2774446	2774968	523	IS150	24.8214	63.9111	Unresolved
SRR6170257	SRR641310	CP000819	2774435	2774968	534	IS150	42.4068	1.77227	Unresolved
SRR6184929	SRR641310	CP000819	2774433	2774968	536	IS150	11.5833	18.5637	Unresolved
SRR6174187	SRR641310	CP000819	589886	590472	587	IS150	6.58963	25.2867	Unresolved
SRR6173975	SRR641310	CP000819	2774966	2775864	899	IS150	21.7188	17.4509	Unresolved
SRR6184956	SRR641310	CP000819	2774966	2775875	910	IS150	4.08824	4.21084	Unresolved
SRR6173983	SRR641310	CP000819	2774966	2775877	912	IS150	44.2273	56.4788	Unresolved
SRR6184838	SRR641310	CP000819	2774966	2775878	913	IS150	43.4375	4.47934	Unresolved
SRR6185084	SRR641310	CP000819	2774966	2775880	915	IS150	11.0317	2.26941	Unresolved
SRR6174235	SRR641310	CP000819	589404	590460	1057	IS150	1.68485	1.56617	Unresolved
SRR6170415	SRR641310	CP000819	589404	590472	1069	IS150	20.2146	23.7709	Unresolved
SRR6170415	SRR641310	CP000819	589404	590474	1071	IS150	19.9605	23.7709	Unresolved
SRR25242914	SRR25242906	U00096	391706	392969	1264	IS3A,IS3B,IS3C,IS3D,IS3E	1.59375	1.14977	Unresolved
SRR6174039	SRR641310	CP000819	2774448	2775877	1430	IS150	25.7407	30.4389	Unresolved
SRR6170472	SRR641310	CP000819	2774448	2775878	1431	IS150	6.56965	12.8112	Unresolved
SRR6174330	SRR641310	CP000819	2774446	2775877	1432	IS150	16.1159	30.4389	Unresolved
SRR6170472	SRR641310	CP000819	2774448	2775880	1433	IS150	6.56965	12.8112	Unresolved
SRR6185031	SRR641310	CP000819	3739764	3741197	1434	IS1	1.50988	1.38403	Unresolved
SRR6170387	SRR641310	CP000819	3651093	3652533	1441	IS150	1.57455	1.77227	Unresolved
SRR6184846	SRR641310	CP000819	3893553	3894994	1442	IS150	1.56137	1.77227	Unresolved
SRR6170360	SRR641310	CP000819	2774435	2775877	1443	IS150	9.52055	5.73584	Unresolved
SRR6173009	SRR641310	CP000819	3893552	3894994	1443	IS150	1.69054	2.13337	Unresolved
SRR6174155	SRR641310	CP000819	2774434	2775877	1444	IS150	4.96429	5.0688	Unresolved
SRR6170472	SRR641310	CP000819	2774435	2775878	1444	IS150	6.56965	12.8112	Unresolved
SRR6170311	SRR641310	CP000819	3651089	3652532	1444	IS150	2.18121	1.88528	Unresolved
SRR6185068	SRR641310	CP000819	3893551	3894994	1444	IS150	1.58564	2.13337	Unresolved
SRR6170251	SRR641310	CP000819	2774435	2775879	1445	IS150	2.72549	2.00549	Unresolved
SRR6170311	SRR641310	CP000819	3651089	3652533	1445	IS150	2.18121	1.88528	Unresolved
SRR6173009	SRR641310	CP000819	3893552	3894996	1445	IS150	1.69054	2.13337	Unresolved
SRR6170472	SRR641310	CP000819	2774435	2775880	1446	IS150	6.56965	12.8112	Unresolved
SRR6170311	SRR641310	CP000819	3651088	3652533	1446	IS150	2.14081	1.88528	Unresolved
SRR6170311	SRR641310	CP000819	3651090	3652535	1446	IS150	2.14081	1.88528	Unresolved
SRR6185054	SRR641310	CP000819	3893549	3894994	1446	IS150	2.46132	3.28841	Unresolved
SRR6185003	SRR641310	CP000819	2774434	2775880	1447	IS150	5.14815	7.81313	Unresolved
SRR6170154	SRR641310	CP000819	3893551	3894997	1447	IS150	1.57989	2.26941	Unresolved
SRR6185068	SRR641310	CP000819	3893553	3894999	1447	IS150	1.51636	2.13337	Unresolved
SRR6174330	SRR641310	CP000819	3651090	3652537	1448	IS150	2.9668	2.56805	Unresolved
SRR6185051	SRR641310	CP000819	3893549	3894996	1448	IS150	2.24802	3.09129	Unresolved
SRR6185054	SRR641310	CP000819	3893549	3894997	1449	IS150	2.39655	3.28841	Unresolved
SRR6170334	SRR641310	CP000819	3893551	3894999	1449	IS150	1.69673	2.13337	Unresolved
SRR6185002	SRR641310	CP000819	3893549	3894998	1450	IS150	1.96217	1.66603	Unresolved
SRR6170334	SRR641310	CP000819	3893549	3894999	1451	IS150	1.6747	2.13337	Unresolved
SRR6174074	SRR641310	CP000819	2772967	2774434	1468	IS150	2.50138	2.56805	Unresolved
SRR6170148	SRR641310	CP000819	2773033	2774968	1936	IS150	5.26515	1.66603	Unresolved
SRR6174345	SRR641310	CP000819	2772967	2774968	2002	IS150	8.00303	2.56805	Unresolved
SRR31133194	SRR25242906	U00096	676172	678705	2534	IS5A,IS5B,IS5D,IS5F,IS5I,IS5K,IS5LO,IS5R,IS5T,IS5U	10.0202	9.40506	Unresolved
SRR6170130	SRR641310	CP000819	540129	542934	2806	IS3	1.77302	1.88528	Unresolved
SRR6170146	SRR641310	CP000819	2773033	2775877	2845	IS150	5.63514	3.72115	Unresolved
SRR6170150	SRR641310	CP000819	2773033	2775878	2846	IS150	3.81868	1.56617	Unresolved
SRR6170150	SRR641310	CP000819	2773033	2775880	2848	IS150	3.81868	1.56617	Unresolved
SRR6174076	SRR641310	CP000819	2772967	2775864	2898	IS150	16.6196	23.7709	Unresolved
SRR6174194	SRR641310	CP000819	2772967	2775877	2911	IS150	22.0083	28.6143	Unresolved
SRR6174267	SRR641310	CP000819	2772967	2775878	2912	IS150	28.131	23.7709	Unresolved
SRR6184676	SRR641310	CP000819	4516517	4521570	5054	IS1	1.64536	1.56617	Unresolved
SRR28012537	SRR28012548	CP029577	32548	40685	8138	IS15DIV_IS6_unknown,IS26_IS6_unknown	2.30147	2.41411	Unresolved
SRR31133194	SRR25242906	U00096	678702	687850	9149	IS5A,IS5B,IS5D,IS5F,IS5I,IS5K,IS5LO,IS5R,IS5T,IS5U	10.8089	10.0048	Unresolved
SRR27137542	SRR5395827	U00096	3722048	3731659	9612	IS2A,IS2D,IS2F,IS2H,IS2I,IS2K	8.13853	7.34479	Unresolved
SRR28012537	SRR28012548	CP029577	48695	58948	10254	IS15DIV_IS6_unknown,IS26_IS6_unknown	2.34087	2.26941	Unresolved
SRR1297055	SRR1297056	U00096	3653231	3671750	18520	IS5A,IS5B,IS5D,IS5F,IS5I,IS5K,IS5LO,IS5R,IS5T,IS5U	1.86859	1.88528	Unresolved
SRR527253	SRR098028	CP000819	643362	664687	21326	IS150	3.47331	3.28841	Unresolved
SRR6170432	SRR641310	CP000819	2749275	2774968	25694	IS150	2.13003	2.13337	Unresolved
SRR6170433	SRR641310	CP000819	2749275	2775223	25949	IS150	2.12089	2.13337	Unresolved
SRR28012537	SRR28012548	CP029577	32548	58948	26401	IS15DIV_IS6_unknown,IS26_IS6_unknown	2.35866	2.41411	Unresolved
SRR6171034	SRR641310	CP000819	2749275	2775875	26601	IS150	1.80733	2.00549	Unresolved
SRR6170168	SRR641310	CP000819	2749275	2775877	26603	IS150	2.06125	2.00549	Unresolved
SRR6170472	SRR641310	CP000819	2749275	2775878	26604	IS150	2.0452	2.00549	Unresolved
SRR6184753	SRR641310	CP000819	3542567	3570446	27880	IS150	2.35214	2.56805	Unresolved
SRR6173075	SRR641310	CP000819	4262086	4290705	28620	IS1	3.04658	2.7318	Unresolved
SRR6170154	SRR641310	CP000819	3605842	3637600	31759	IS150	1.50393	1.77227	Unresolved
SRR28012525	SRR28012548	CP029577	24906	58948	34043	IS15DIV_IS6_unknown,IS26_IS6_unknown	1.68059	1.66603	Unresolved
SRR6170497	SRR641310	CP000819	2736667	2772853	36187	IS186	1.77219	1.88528	Unresolved
SRR6173107	SRR641310	CP000819	2734827	2774434	39608	IS150	1.89005	2.00549	Unresolved
SRR6173038	SRR641310	CP000819	2734828	2774968	40141	IS150	3.15909	3.28841	Unresolved
SRR6172760	SRR641310	CP000819	2734828	2775877	41050	IS150	2.47294	2.7318	Unresolved
SRR6172694	SRR641310	CP000819	2734828	2775878	41051	IS150	2.97741	2.90599	Unresolved
SRR527257	SRR098028	CP000819	590446	643364	52919	IS150	1.99765	1.88528	Unresolved
SRR13494208	SRR13606223	U00096	1590660	1650842	60183	IS2E	1.76031	2.13337	Unresolved
SRR25783742	SRR25783824	CP009273	270861	340632	69772	IS5A,IS5B,IS5D,IS5I,IS5K,IS5R,IS5T	3.04059	2.90599	Unresolved
SRR2191765	SRR2191572	U00096	1886126	1962902	76777	IS1A,IS1E,IS1H,IS1I	3.03448	2.90599	Unresolved
SRR6170150	SRR641310	CP000819	3570444	3652537	82094	IS150	1.83724	2.00549	Unresolved
SRR2191765	SRR2191572	U00096	1886126	1978502	92377	IS1A,IS1E,IS1H,IS1I	3	2.90599	Unresolved
SRR6174330	SRR641310	CP000819	2681614	2774434	92821	IS150	1.89938	2.56805	Unresolved
SRR6174330	SRR641310	CP000819	2681614	2774968	93355	IS150	1.89938	2.56805	Unresolved
SRR6174330	SRR641310	CP000819	2681614	2775877	94264	IS150	1.91304	2.56805	Unresolved
SRR9075503	SRR512907	U00096	579184	687850	108667	IS5A,IS5B,IS5D,IS5F,IS5I,IS5K,IS5LO,IS5R,IS5T,IS5U	1.86	1.77227	Unresolved
SRR25783942	SRR25783716	CP009273	367214	481680	114467	IS30,IS30D	1.55387	1.56617	Unresolved
SRR6174130	SRR641310	CP000819	2655781	2774434	118654	IS150	1.65899	2.56805	Unresolved
SRR6174130	SRR641310	CP000819	2655781	2774968	119188	IS150	1.65899	2.56805	Unresolved
SRR6174268	SRR641310	CP000819	2655781	2775877	120097	IS150	1.55665	1.56617	Unresolved
SRR6184753	SRR641310	CP000819	3542567	3697156	154590	IS150	1.58987	2.41411	Unresolved
SRR25783693	SRR25783811	CP009273	287113	455516	168404	IS1B,IS1C	2.23368	2.00549	Unresolved
SRR25783693	SRR25783811	CP009273	275642	455516	179875	IS1B,IS1C	2.18286	2.13337	Unresolved
SRR9648436	SRR9648125	CP009273	2096425	2282397	185973	IS5A,IS5B,IS5D,IS5I,IS5K,IS5R,IS5T	2.06742	1.77227	Unresolved
SRR098040	SRR098028	CP000819	1420709	1607919	187211	IS3	2.67245	2.90599	Unresolved
SRR25783738	SRR25783824	CP009273	287113	481571	194459	IS1B,IS1C	2.50233	2.41411	Unresolved
SRR098040	SRR098028	CP000819	1420709	1615473	194765	IS3	2.70628	2.90599	Unresolved
SRR25783867	SRR25783826	CP009273	286336	481530	195195	IS1A	1.8	1.88528	Unresolved
SRR25783738	SRR25783824	CP009273	275642	481571	205930	IS1B,IS1C	2.50233	2.41411	Unresolved
SRR25783867	SRR25783826	CP009273	274874	481530	206657	IS1A	1.79695	1.77227	Unresolved
SRR25783742	SRR25783824	CP009273	340629	570046	229418	IS5A,IS5B,IS5D,IS5I,IS5K,IS5R,IS5T	3.07664	3.09129	Unresolved
SRR31133182	SRR25242906	U00096	20564	257907	237344	IS1A,IS1E,IS1H,IS1I	2.21	2.26941	Unresolved
SRR16206935	SRR16203025	CP000819	3652534	3893553	241020	IS150	1.53216	1.56617	Unresolved
SRR16206935	SRR16203025	CP000819	3651090	3893553	242464	IS150	1.53216	1.56617	Unresolved
SRR098040	SRR098028	CP000819	1462320	1729054	266735	IS150	2.89696	2.7318	Unresolved
SRR098040	SRR098028	CP000819	1451972	1729054	277083	IS150	2.81436	2.7318	Unresolved
SRR25783742	SRR25783824	CP009273	340629	683306	342678	IS5A,IS5B,IS5D,IS5I,IS5K,IS5R,IS5T	3.10623	3.09129	Unresolved
ERR3382946	SRR21726456	U00096	273954	4544671	370934	IS5A,IS5B,IS5D,IS5F,IS5I,IS5K,IS5LO,IS5R,IS5T,IS5U	1.87264	1.77227	Unresolved
SRR9723018	SRR9723031	CP009273	684502	1059844	375343	IS5A,IS5B,IS5D,IS5I,IS5K,IS5R,IS5T	1.81157	1.77227	Unresolved
SRR1297006	SRR1297056	U00096	275150	685301	410152	IS5A,IS5B,IS5D,IS5F,IS5I,IS5K,IS5LO,IS5R,IS5T,IS5U	1.6	2.13337	Unresolved
ERR2730584	ERR2730562	LN832404	274542	684792	410251	IS5A,IS5D,IS5I,IS5R,IS5T	1.55532	1.38403	Unresolved
SRR098040	SRR098028	CP000819	1270660	1729054	458395	IS150	2.02563	2.7318	Unresolved
SRR9723018	SRR9723031	CP009273	571242	1059844	488603	IS5A,IS5B,IS5D,IS5I,IS5K,IS5R,IS5T	1.73196	1.77227	Unresolved
SRR13446574	SRR13606283	U00096	3584196	4112722	528527	IS1A,IS1E,IS1H,IS1I	1.65955	1.66603	Unresolved
SRR9006850	SRR9648125	CP009273	1463498	2062421	598924	IS2D,IS2F,IS2H	2.13953	2.7318	Unresolved
ERR3382946	SRR21726456	U00096	574590	4544671	671570	IS5A,IS5B,IS5D,IS5F,IS5I,IS5K,IS5LO,IS5R,IS5T,IS5U	1.55336	1.77227	Unresolved
SRR9006841	SRR9648125	CP009273	388423	1089700	701278	IS3B,IS3D	2.02198	2.26941	Unresolved
SRR098043	SRR098028	CP000819	3741966	4505341	763376	IS1	10.67	8.31133	Unresolved
SRR098043	SRR098028	CP000819	3741966	4521570	779605	IS1	10.67	8.31133	Unresolved
SRR9006827	SRR9648125	CP009273	2063753	2989719	925967	IS2D,IS2F,IS2H	2.02198	2.13337	Unresolved
SRR23196720	SRR23196709	CP009273	274873	3941642	964699	IS1B,IS1C	1.60173	1.66603	Unresolved
SRR23196720	SRR23196709	CP009273	286344	3941642	976170	IS1B,IS1C	1.60173	1.66603	Unresolved
SRR28012530	SRR28012548	CP029577	41506	58948	17443	IS15DIV_IS6_unknown,IS26_IS6_unknown	3.53482	3.49809	deletion
SRR6174131	SRR641310	CP000819	2655781	2775878	120098	IS150	1.62937	2.56805	deletion
SRR13494149	SRR13606223	U00096	4360427	4362009	1583	IS1A,IS1E,IS1H,IS1I	1.51938	1.56617	flanked
SRR25783944	SRR25783829	CP009273	275642	286344	10703	IS1B,IS1C	4.27722	4.21084	flanked
ERR2730584	ERR2730562	LN832404	279323	290025	10703	IS1B,IS1C	1.96158	1.88528	flanked
SRR13494231	SRR13606263	U00096	279931	290633	10703	IS1B,IS1C	5.09043	6.90452	flanked
SRR6174130	SRR641310	CP000819	651703	664687	12985	IS150	1.52546	1.66603	flanked
SRR6172674	SRR641310	CP000819	4506110	4521570	15461	IS1	1.51664	1.88528	flanked
SRR639497	SRR641310	CP000819	354032	376748	22717	IS1	2.02418	1.88528	flanked
SRR6173128	SRR641310	CP000819	2734828	2774434	39607	IS150	3.20769	3.28841	flanked
SRR5194731	SRR5177719	CP008801	2975550	3073376	97827	IS2_IS3_IS2	107.843	111.478	flanked
SRR25783693	SRR25783811	CP009273	270861	385746	114886	IS5A,IS5B,IS5D,IS5I,IS5K,IS5R,IS5T	2.08982	2.00549	flanked
SRR12980536	SRR5395827	U00096	1469241	1590494	121254	IS2A,IS2D,IS2F,IS2H,IS2I,IS2K	1.64103	1.22308	flanked
SRR5115665	SRR5115654	CP083410	20564	156477	135914	IS1F_IS1_unknown	1.59606	1.56617	flanked
SRR098032	SRR098028	CP000819	3511245	3651090	139846	IS150	1.55322	1.88528	flanked
SRR13403572	SRR13606292	U00096	2986384	3130145	143762	IS5A,IS5B,IS5D,IS5F,IS5I,IS5K,IS5LO,IS5R,IS5T,IS5U	1.72412	2.13337	flanked
SRR1297171	SRR1297056	U00096	458792	608006	149215	IS186A,IS186B,IS186C	1.60394	2.00549	flanked
SRR9723003	SRR9723031	CP009273	3646591	3799566	152976	IS5A,IS5B,IS5D,IS5I,IS5K,IS5R,IS5T	1.66197	1.66603	flanked
SRR25783813	SRR25783811	CP009273	385743	570046	184304	IS5A,IS5B,IS5D,IS5I,IS5K,IS5R,IS5T	3.60331	3.49809	flanked
SRR5450551	SRR25242906	U00096	3653231	3890078	236848	IS5A,IS5B,IS5D,IS5F,IS5I,IS5K,IS5LO,IS5R,IS5T,IS5U	2.05791	2.41411	flanked
SRR21726411	SRR21726456	U00096	1979271	2229416	250146	IS1A,IS1E,IS1H,IS1I	2.22205	2.26941	flanked
SRR12980460	SRR5395827	U00096	2929135	3186095	256961	IS2A,IS2D,IS2F,IS2H,IS2I,IS2K	1.54011	1.38403	flanked
ERR3382948	SRR21726456	U00096	3653231	3922632	269402	IS5A,IS5B,IS5D,IS5F,IS5I,IS5K,IS5LO,IS5R,IS5T,IS5U	1.6875	1.66603	flanked
SRR098040	SRR098028	CP000819	1460928	1973271	512344	IS1	1.58828	2.7318	flanked
ERR3382946	SRR21726456	U00096	381259	4499512	523398	IS2A,IS2D,IS2F,IS2H,IS2I,IS2K	1.72038	1.77227	flanked
ERR3382948	SRR21726456	U00096	3366751	3922632	555882	IS5A,IS5B,IS5D,IS5F,IS5I,IS5K,IS5LO,IS5R,IS5T,IS5U	1.68042	1.66603	flanked
SRR13446574	SRR13606283	U00096	3653231	4215399	562169	IS5A,IS5B,IS5D,IS5F,IS5I,IS5K,IS5LO,IS5R,IS5T,IS5U	1.65955	1.66603	flanked
SRR23196588	SRR23196709	CP009273	19795	3941642	709621	IS1A	1.61267	1.66603	flanked
SRR13446574	SRR13606283	U00096	3366751	4215399	848649	IS5A,IS5B,IS5D,IS5F,IS5I,IS5K,IS5LO,IS5R,IS5T,IS5U	1.59613	1.66603	flanked
ERR3380185	SRR21726456	U00096	2070272	2996360	926089	IS2A,IS2D,IS2F,IS2H,IS2I,IS2K	1.90189	2.00549	flanked
SRR25783886	SRR25783827	CP009273	879032	885350	6319	IS1A	2.13399	2.13337	hemi-flanked left
SRR5115665	SRR5115654	CP083410	156469	169153	12685	IS1F_IS1_unknown	1.57986	1.56617	hemi-flanked left
SRR13446574	SRR13606283	U00096	3584196	3624355	40160	IS1A,IS1E,IS1H,IS1I	1.52214	1.47229	hemi-flanked left
SRR21726480	SRR21726456	U00096	1979271	2057676	78406	IS1A,IS1E,IS1H,IS1I	1.55172	1.56617	hemi-flanked left
SRR25783867	SRR25783826	CP009273	287113	481530	194418	IS1B,IS1C	1.8	1.88528	hemi-flanked left
SRR25783867	SRR25783826	CP009273	275642	481530	205889	IS1B,IS1C	1.79695	1.77227	hemi-flanked left
SRR6174168	SRR641310	CP000819	590446	590907	462	IS150	1.80004	2.41411	hemi-flanked left single
SRR28012536	SRR28012548	CP029577	32836	33847	1012	IS15DIV_IS6_unknown,IS26_IS6_unknown	1.60731	1.56617	hemi-flanked left single
SRR6174413	SRR641310	CP000819	1609175	1610294	1120	IS3	1.56425	1.66603	hemi-flanked left single
SRR6172878	SRR641310	CP000819	3024713	3027394	2682	IS1	2.03415	2.26941	hemi-flanked left single
SRR25783886	SRR25783827	CP009273	879032	889947	10916	IS1A	2.14771	2.26941	hemi-flanked left single
SRR25783768	SRR25783708	CP009273	454244	481306	27063	IS186A	4.04726	3.95843	hemi-flanked left single
SRR6174268	SRR641310	CP000819	2655781	2775223	119443	IS150	1.55665	1.56617	hemi-flanked left single
SRR6174087	SRR641310	CP000819	2655781	2775864	120084	IS150	1.55404	2.41411	hemi-flanked left single
SRR16702812	SRR16702796	U00096	458790	1057876	599087	IS186A,IS186B,IS186C	1.54839	1.56617	hemi-flanked left single
SRR6170880	SRR641310	CP000819	2406272	2407441	1170	IS1	1.9364	2.00549	hemi-flanked right
SRR6170146	SRR641310	CP000819	2773033	2774434	1402	IS150	1.63084	1.77227	hemi-flanked right
SRR5395739	SRR5395822	U00096	676370	687850	11481	IS5A,IS5B,IS5D,IS5F,IS5I,IS5K,IS5LO,IS5R,IS5T,IS5U	60.693	63.9111	hemi-flanked right
SRR28012537	SRR28012548	CP029577	32548	48163	15616	IS26_IS6_unknown	2.37586	2.41411	hemi-flanked right
SRR28012525	SRR28012548	CP029577	24906	48163	23258	IS26_IS6_unknown	1.68684	1.66603	hemi-flanked right
SRR6170258	SRR641310	CP000819	2749275	2774434	25160	IS150	2.37175	2.41411	hemi-flanked right
SRR21726411	SRR21726456	U00096	1950400	1978502	28103	IS1A,IS1E,IS1H,IS1I	2.24446	2.26941	hemi-flanked right
SRR12980495	SRR5395827	U00096	1588441	1650842	62402	IS2E	2.03175	2.56805	hemi-flanked right
SRR6170150	SRR641310	CP000819	3570444	3651090	80647	IS150	1.84792	2.00549	hemi-flanked right
ERR2730584	ERR2730562	LN832404	576125	684792	108668	IS5A,IS5D,IS5I,IS5R,IS5T	1.90429	1.88528	hemi-flanked right
SRR25783899	SRR25783829	CP009273	572474	683306	110833	IS5A,IS5B,IS5D,IS5I,IS5K,IS5R,IS5T	3.26437	3.28841	hemi-flanked right
ERR2730587	ERR2730562	LN832404	542820	684792	141973	IS5A,IS5D,IS5I,IS5R,IS5T	1.76902	1.77227	hemi-flanked right
SRR23196622	SRR23196934	CP009273	19795	4364005	287258	IS1A	1.74074	1.66603	hemi-flanked right
SRR16702913	SRR16702796	U00096	486127	1049777	563651	IS1D	1.82917	1.88528	hemi-flanked right
SRR23196597	SRR23196934	CP009273	274873	4317525	588816	IS1B,IS1C	1.53448	1.77227	hemi-flanked right
SRR23196860	SRR23196934	CP009273	274873	4301022	605319	IS1B,IS1C	1.54386	1.88528	hemi-flanked right
SRR23196860	SRR23196934	CP009273	286344	4301022	616790	IS1B,IS1C	1.54386	1.88528	hemi-flanked right
SRR23196829	SRR23196934	CP009273	274873	4280087	626254	IS1B,IS1C	1.51852	1.77227	hemi-flanked right
SRR23196647	SRR23196934	CP009273	274873	4273005	633336	IS1B,IS1C	1.66667	2.00549	hemi-flanked right
SRR23196631	SRR23196934	CP009273	274873	4272302	634039	IS1B,IS1C	1.53933	1.77227	hemi-flanked right
SRR23196829	SRR23196934	CP009273	286344	4280087	637725	IS1B,IS1C	1.53704	1.77227	hemi-flanked right
SRR23196647	SRR23196934	CP009273	286344	4273005	644807	IS1B,IS1C	1.68519	2.00549	hemi-flanked right
SRR23196631	SRR23196934	CP009273	286344	4272302	645510	IS1B,IS1C	1.51685	1.77227	hemi-flanked right
SRR23196783	SRR23196934	CP009273	274873	4251297	655044	IS1B,IS1C	1.58491	1.88528	hemi-flanked right
SRR23196754	SRR23196934	CP009273	274873	4241946	664395	IS1B,IS1C	1.52632	1.77227	hemi-flanked right
SRR23196874	SRR23196934	CP009273	274873	4241943	664398	IS1B,IS1C	1.52632	1.77227	hemi-flanked right
SRR23196783	SRR23196934	CP009273	286344	4251297	666515	IS1B,IS1C	1.58491	1.88528	hemi-flanked right
SRR23196754	SRR23196934	CP009273	286344	4241946	675866	IS1B,IS1C	1.50877	1.77227	hemi-flanked right
SRR23196874	SRR23196934	CP009273	286344	4241943	675869	IS1B,IS1C	1.52632	1.77227	hemi-flanked right
SRR6170753	SRR641310	CP000819	2406900	2407441	542	IS1	1.84757	1.77227	hemi-flanked right single
SRR6172759	SRR641310	CP000819	2735661	2774434	38774	IS150	2.50681	2.7318	hemi-flanked right single
SRR6172957	SRR641310	CP000819	2713428	2772853	59426	IS186	2.58702	3.28841	hemi-flanked right single
SRR6170183	SRR641310	CP000819	2708181	2774434	66254	IS150	1.81791	1.88528	hemi-flanked right single
SRR6184674	SRR641310	CP000819	3522705	3651090	128386	IS150	1.81863	2.13337	hemi-flanked right single
SRR6184674	SRR641310	CP000819	3522705	3680782	158078	IS150	1.66185	1.88528	hemi-flanked right single
SRR6170149	SRR641310	CP000819	590051	590472	422	IS150	3.02174	30.4389	no IS
SRR6174087	SRR641310	CP000819	2775425	2775864	440	IS150	6.95	3.95843	no IS
SRR6185135	SRR641310	CP000819	2774434	2774968	535	IS150	17.2095	25.2867	no IS
SRR6170546	SRR641310	CP000819	589404	590458	1055	IS150	1.5977	2.00549	no IS
SRR6184936	SRR641310	CP000819	2774446	2775878	1433	IS150	15.4444	7.81313	no IS
SRR6170387	SRR641310	CP000819	2774446	2775880	1435	IS150	1.90411	1.88528	no IS
SRR6174261	SRR641310	CP000819	3651093	3652535	1443	IS150	2.31324	2.41411	no IS
SRR6184936	SRR641310	CP000819	2774434	2775878	1445	IS150	15.4444	7.81313	no IS
SRR6184891	SRR641310	CP000819	3651093	3652537	1445	IS150	2.92862	3.72115	no IS
SRR6170311	SRR641310	CP000819	3651089	3652535	1447	IS150	2.14081	1.88528	no IS
SRR6170311	SRR641310	CP000819	3651089	3652537	1449	IS150	2.10189	1.88528	no IS
SRR6170664	SRR641310	CP000819	3651088	3652537	1450	IS150	2.34614	2.41411	no IS
SRR6174001	SRR641310	CP000819	588900	590472	1573	IS150	1.52798	1.56617	no IS
SRR6170729	SRR641310	CP000819	2772975	2775878	2904	IS150	24.6146	2.90599	no IS
SRR23196722	SRR23196934	CP009273	4366273	4374410	8138	IS1A	50.3571	46.919	no IS
SRR6170182	SRR641310	CP000819	2708181	2775878	67698	IS150	1.80113	1.88528	no IS
SRR6170251	SRR641310	CP000819	2085927	2086211	285	IS150	1.66335	1.56617	unflanked
SRR6170358	SRR641310	CP000819	589886	590474	589	IS150	2.62973	18.5637	unflanked
SRR6174265	SRR641310	CP000819	589936	590830	895	IS150	2.14989	1.77227	unflanked
SRR6170548	SRR641310	CP000819	589936	590854	919	IS150	1.73516	1.38403	unflanked
SRR6184691	SRR641310	CP000819	589404	590473	1070	IS150	2.8906	8.8413	unflanked
SRR25783761	SRR25783718	CP009273	365991	367215	1225	IS30,IS30D	3.67321	3.72115	unflanked
SRR1107552	SRR1107541	CP009273	3719804	3721182	1379	IS1A,IS1B,IS1C	22.8055	9.40506	unflanked
SRR6170422	SRR641310	CP000819	3651088	3652532	1445	IS150	2.86106	2.56805	unflanked
SRR6170161	SRR641310	CP000819	3651088	3652535	1448	IS150	2.52727	2.90599	unflanked
SRR23196603	SRR23196934	CP009273	4366517	4370013	3497	IS1A	46.2	49.9107	unflanked
SRR6173053	SRR641310	CP000819	4261613	4278345	16733	IS1	2.36839	2.41411	unflanked
SRR6170432	SRR641310	CP000819	2749275	2772993	23719	IS150	2.12291	2.13337	unflanked
SRR6170472	SRR641310	CP000819	2749275	2775880	26606	IS150	2.0452	2.00549	unflanked
SRR6170150	SRR641310	CP000819	3570444	3637600	67157	IS150	1.98678	2.00549	unflanked
SRR6170150	SRR641310	CP000819	3570444	3652535	82092	IS150	1.83724	2.00549	unflanked
SRR6170150	SRR641310	CP000819	3570444	3674859	104416	IS150	1.58126	2.00549	unflanked
SRR6170150	SRR641310	CP000819	3570444	3678880	108437	IS150	1.51679	2.00549	unflanked
SRR6170290	SRR641310	CP000819	3535848	3697156	161309	IS150	1.77342	2.56805	unflanked
