# Supplementary material for: Non-canonical gene amplifications facilitate adaptive evolution in bacteria
Source: Nat Microbiol. 2026 Jul 6;11(8):2201–12. doi: 10.1038/s41564-026-02415-2 (PMC13423834; doi:10.1038/s41564-026-02415-2)
Supplement: Supplementary file 7 — ARG enrichment. [file 41564_2026_2415_MOESM7_ESM.xlsx]

## Sheet: Sheet1
amplification_class	amp_length_bp	num_genes_observed	num_genes_expected	observed_per_expected
Flanked	98227	0	1.003	0
Flanked	207368	4	2.09	1.91388
Flanked	701278	7	6.94	1.00865
Flanked	412701	3	4.117	0.728686
Flanked	285286	4	2.865	1.39616
Flanked	112065	0	1.089	0
Flanked	297564	3	2.841	1.05597
Flanked	299441	3	2.912	1.03022
Flanked	324494	1	3.134	0.319081
Flanked	412446	3	4.211	0.71242
Flanked	112065	0	1.117	0
Flanked	69683	0	0.71	0
Flanked	14093	0	0.108	0
Flanked	210624	2	2.021	0.989609
Hemi-flanked	149178	1	1.429	0.69979
Hemi-flanked	176900	2	1.796	1.11359
Hemi-flanked	193451	2	1.863	1.07354
Hemi-flanked	269280	4	2.788	1.43472
Hemi-flanked	186054	4	1.782	2.24467
Hemi-flanked	259170	4	2.539	1.57542
Hemi-flanked	7374	1	0.065	15.3846
Hemi-flanked	287056	2	2.843	0.703482
Hemi-flanked	384528	6	3.884	1.5448
Hemi-flanked	371176	6	3.684	1.62866
Hemi-flanked	334152	3	3.354	0.894454
Hemi-flanked	333738	3	3.289	0.912131
Hemi-flanked	61089	1	0.597	1.67504
Hemi-flanked	356729	3	3.432	0.874126
Hemi-flanked	235731	0	2.229	0
Hemi-flanked	274792	5	2.801	1.78508
Hemi-flanked	378258	6	3.657	1.64069
Hemi-flanked	9801	1	0.085	11.7647
Hemi-flanked	31028	1	0.281	3.55872
Hemi-flanked	32543	1	0.256	3.90625
Hemi-flanked	303030	2	3.015	0.66335
Hemi-flanked	135241	1	1.326	0.754148
Hemi-flanked	8735	1	0.073	13.6986
Hemi-flanked	40244	1	0.404	2.47525
Hemi-flanked	34181	0	0.33	0
Hemi-flanked	8080	1	0.06	16.6667
Hemi-flanked	58078	1	0.496	2.01613
Hemi-flanked	5633	0	0.048	0
Hemi-flanked	350241	3	3.551	0.844832
Hemi-flanked	352106	3	3.34	0.898204
Hemi-flanked	378641	6	3.715	1.61507
Hemi-flanked	399966	6	4.031	1.48846
Hemi-flanked	409317	6	3.994	1.50225
Hemi-flanked	378961	6	3.843	1.56128
Hemi-flanked	409320	6	4.082	1.46987
Hemi-flanked	31113	0	0.292	0
Unflanked	52724	2	0.54	3.7037
Unflanked	80917	2	0.794	2.51889
Unflanked	52008	2	0.526	3.80228
Unflanked	11446	1	0.104	9.61538
Unflanked	7894	1	0.073	13.6986
Unflanked	10597	1	0.073	13.6986
Unflanked	11103	1	0.105	9.52381
Unflanked	31981	1	0.376	2.65957
Unflanked	8113	1	0.072	13.8889
Unflanked	8329	1	0.067	14.9254
Unflanked	8256	1	0.08	12.5
Unflanked	91318	1	0.864	1.15741
Unflanked	10980	1	0.103	9.70874
Unflanked	97206	0	1.008	0
