# Supplementary material for: Non-canonical gene amplifications facilitate adaptive evolution in bacteria
Source: Nat Microbiol. 2026 Jul 6;11(8):2201–12. doi: 10.1038/s41564-026-02415-2 (PMC13423834; doi:10.1038/s41564-026-02415-2)
Supplement: Supplementary file 8 — List of nested amplifications. [file 41564_2026_2415_MOESM8_ESM.xlsx]

## Sheet: Sheet1
Reference	Positions_in_chromosome_1	Positions_in_chromosome_2	amplicon_length	isolates	amplification_type
CP000819	4254662	4290705	36044	SRR6172830,SRR6172849,SRR6172961,SRR6172962,SRR6173058,SRR6173075,SRR6173094,SRR6173095,SRR6173119	unflanked
CP000819	4261008	4290705	29698	SRR6172830,SRR6172849,SRR6173058,SRR6173075,SRR6173094,SRR6173095	unflanked
CP000819	4261613	4290705	29093	SRR6172689,SRR6172690,SRR6172703,SRR6172704,SRR6172835,SRR6172836,SRR6172961,SRR6172962,SRR6173119,SRR6173120	unflanked
CP009273	19795	4294534	356729	SRR23196622,SRR23196622,SRR23196636	hemi-flanked right
CP009273	4294534	4375450	80917	SRR23196622,SRR23196622,SRR23196636,SRR23196746,SRR23196751	unflanked
CP009273	4321687	4374410	52724	SRR23196580,SRR23196583,SRR23196584,SRR23196585,SRR23196586,SRR23196587,SRR23196592,SRR23196593,SRR23196605,SRR23196712,SRR23196714,SRR23196717,SRR23196718,SRR23196719,SRR23196722,SRR23196726,SRR23196918	unflanked
CP009273	4363308	4374410	11103	SRR23196593	unflanked
CP009273	4364005	4375450	11446	SRR23196622,SRR23196622,SRR23196746,SRR23196751	unflanked
CP009273	4366082	4374410	8329	SRR23196605,SRR23196714	unflanked
CP009273	4366155	4374410	8256	SRR23196580,SRR23196583,SRR23196712,SRR23196717,SRR23196718,SRR23196719	unflanked
CP009273	4366517	4374410	7894	SRR23196584,SRR23196585,SRR23196586,SRR23196587,SRR23196592,SRR23196722,SRR23196726	unflanked
U00096	4352742	4384722	31981	SRR7786221	unflanked
U00096	4374126	4384722	10597	SRR7786221	unflanked
