# Supplementary material for: Non-canonical gene amplifications facilitate adaptive evolution in bacteria
Source: Nat Microbiol. 2026 Jul 6;11(8):2201–12. doi: 10.1038/s41564-026-02415-2 (PMC13423834; doi:10.1038/s41564-026-02415-2)
Supplement: Supplementary file 9 — Statistical source data. [file 41564_2026_2415_MOESM9_ESM.xlsx]

## Sheet: a
x_kb	y_copy_number	category	symbol	color_R	color_G	color_B
98.227	1.51223	flanked	o	0.996094	0.371094	0.0117188
207.368	2.02222	flanked	o	0.996094	0.371094	0.0117188
701.278	2.03558	flanked	o	0.996094	0.371094	0.0117188
105.472	2.78788	flanked	o	0.996094	0.371094	0.0117188
412.701	1.96706	flanked	o	0.996094	0.371094	0.0117188
285.286	1.62393	flanked	o	0.996094	0.371094	0.0117188
285.285	2.05741	flanked	o	0.996094	0.371094	0.0117188
57.795	4.14815	flanked	o	0.996094	0.371094	0.0117188
112.065	2.01449	flanked	o	0.996094	0.371094	0.0117188
297.564	3.59118	flanked	o	0.996094	0.371094	0.0117188
299.441	1.97647	flanked	o	0.996094	0.371094	0.0117188
324.494	1.58057	flanked	o	0.996094	0.371094	0.0117188
412.446	4.57528	flanked	o	0.996094	0.371094	0.0117188
356.386	2.06832	flanked	o	0.996094	0.371094	0.0117188
53.558	2.08163	flanked	o	0.996094	0.371094	0.0117188
95.35	1.98	flanked	o	0.996094	0.371094	0.0117188
112.065	1.79459	flanked	o	0.996094	0.371094	0.0117188
69.683	1.98913	flanked	o	0.996094	0.371094	0.0117188
185.975	2.50909	flanked	o	0.996094	0.371094	0.0117188
24.438	1.67817	flanked	o	0.996094	0.371094	0.0117188
69.4	8.98339	flanked	o	0.996094	0.371094	0.0117188
14.093	3.00284	flanked	o	0.996094	0.371094	0.0117188
99.998	1.78121	flanked	o	0.996094	0.371094	0.0117188
299.186	2.18019	flanked	o	0.996094	0.371094	0.0117188
210.624	1.9593	flanked	o	0.996094	0.371094	0.0117188
102.249	2.08114	hemi-flanked	>	0.996094	0.371094	0.0117188
149.178	2.80392	hemi-flanked	>	0.996094	0.371094	0.0117188
176.9	3	hemi-flanked	>	0.996094	0.371094	0.0117188
193.451	2.12488	hemi-flanked	>	0.996094	0.371094	0.0117188
108.14	2.84626	hemi-flanked	>	0.996094	0.371094	0.0117188
259.825	1.82701	hemi-flanked	>	0.996094	0.371094	0.0117188
269.28	1.91438	hemi-flanked	>	0.996094	0.371094	0.0117188
11.113	16.2017	hemi-flanked	>	0.996094	0.371094	0.0117188
186.054	1.78064	hemi-flanked	>	0.996094	0.371094	0.0117188
259.17	1.93243	hemi-flanked	>	0.996094	0.371094	0.0117188
12.898	4.14164	hemi-flanked	>	0.996094	0.371094	0.0117188
81.805	2.13462	hemi-flanked	>	0.996094	0.371094	0.0117188
7.374	4.25329	hemi-flanked	>	0.996094	0.371094	0.0117188
287.056	1.77941	hemi-flanked	>	0.996094	0.371094	0.0117188
384.528	1.88973	hemi-flanked	>	0.996094	0.371094	0.0117188
26.038	2.29245	hemi-flanked	>	0.996094	0.371094	0.0117188
371.176	1.86386	hemi-flanked	>	0.996094	0.371094	0.0117188
334.152	1.95652	hemi-flanked	>	0.996094	0.371094	0.0117188
333.738	1.95	hemi-flanked	>	0.996094	0.371094	0.0117188
10.146	31.6678	hemi-flanked	>	0.996094	0.371094	0.0117188
148.59	1.59606	hemi-flanked	>	0.996094	0.371094	0.0117188
61.089	2.76968	hemi-flanked	>	0.996094	0.371094	0.0117188
356.729	1.88288	hemi-flanked	>	0.996094	0.371094	0.0117188
235.731	1.94351	hemi-flanked	>	0.996094	0.371094	0.0117188
274.792	2.43667	hemi-flanked	>	0.996094	0.371094	0.0117188
378.258	2.01602	hemi-flanked	>	0.996094	0.371094	0.0117188
9.801	2.03846	hemi-flanked	>	0.996094	0.371094	0.0117188
31.028	6.822	hemi-flanked	>	0.996094	0.371094	0.0117188
92.412	1.89691	hemi-flanked	>	0.996094	0.371094	0.0117188
184.646	1.60661	hemi-flanked	>	0.996094	0.371094	0.0117188
32.543	5.75332	hemi-flanked	>	0.996094	0.371094	0.0117188
6.158	27.678	hemi-flanked	>	0.996094	0.371094	0.0117188
303.03	1.9375	hemi-flanked	>	0.996094	0.371094	0.0117188
135.241	3.83929	hemi-flanked	>	0.996094	0.371094	0.0117188
8.735	9.61451	hemi-flanked	>	0.996094	0.371094	0.0117188
0.838	2.24762	hemi-flanked	>	0.996094	0.371094	0.0117188
40.244	2.07843	hemi-flanked	>	0.996094	0.371094	0.0117188
69.316	2.79702	hemi-flanked	>	0.996094	0.371094	0.0117188
34.181	4.20044	hemi-flanked	>	0.996094	0.371094	0.0117188
8.934	25.1378	hemi-flanked	>	0.996094	0.371094	0.0117188
11.679	70.6052	hemi-flanked	>	0.996094	0.371094	0.0117188
279.017	2.20807	hemi-flanked	>	0.996094	0.371094	0.0117188
8.08	5	hemi-flanked	>	0.996094	0.371094	0.0117188
58.078	3.19359	hemi-flanked	>	0.996094	0.371094	0.0117188
5.633	2.77058	hemi-flanked	>	0.996094	0.371094	0.0117188
13.52	17.6068	hemi-flanked	>	0.996094	0.371094	0.0117188
350.241	1.96396	hemi-flanked	>	0.996094	0.371094	0.0117188
352.106	1.88462	hemi-flanked	>	0.996094	0.371094	0.0117188
378.641	1.8362	hemi-flanked	>	0.996094	0.371094	0.0117188
399.966	1.91841	hemi-flanked	>	0.996094	0.371094	0.0117188
409.317	1.89189	hemi-flanked	>	0.996094	0.371094	0.0117188
378.961	1.92712	hemi-flanked	>	0.996094	0.371094	0.0117188
409.32	1.83784	hemi-flanked	>	0.996094	0.371094	0.0117188
31.113	3.20568	hemi-flanked	>	0.996094	0.371094	0.0117188
52.724	6.4	unflanked	p	0.996094	0.371094	0.0117188
29.093	3.4162	unflanked	p	0.996094	0.371094	0.0117188
80.917	5.47125	unflanked	p	0.996094	0.371094	0.0117188
25.993	11.1202	unflanked	p	0.996094	0.371094	0.0117188
52.008	6.2359	unflanked	p	0.996094	0.371094	0.0117188
11.446	41.9091	unflanked	p	0.996094	0.371094	0.0117188
167.192	1.9176	unflanked	p	0.996094	0.371094	0.0117188
7.894	154.548	unflanked	p	0.996094	0.371094	0.0117188
10.597	16.0875	unflanked	p	0.996094	0.371094	0.0117188
11.103	26.0154	unflanked	p	0.996094	0.371094	0.0117188
31.981	2.09099	unflanked	p	0.996094	0.371094	0.0117188
11.075	2.70278	unflanked	p	0.996094	0.371094	0.0117188
401.102	1.78302	unflanked	p	0.996094	0.371094	0.0117188
8.113	64.375	unflanked	p	0.996094	0.371094	0.0117188
13.712	2.92888	unflanked	p	0.996094	0.371094	0.0117188
29.698	3.13149	unflanked	p	0.996094	0.371094	0.0117188
8.329	88.0588	unflanked	p	0.996094	0.371094	0.0117188
60.959	2.17436	unflanked	p	0.996094	0.371094	0.0117188
8.256	97.25	unflanked	p	0.996094	0.371094	0.0117188
6.339	3.10655	unflanked	p	0.996094	0.371094	0.0117188
91.318	2.17391	unflanked	p	0.996094	0.371094	0.0117188
36.044	4.08387	unflanked	p	0.996094	0.371094	0.0117188
10.98	26.8598	unflanked	p	0.996094	0.371094	0.0117188
17.585	19.7079	unflanked	p	0.996094	0.371094	0.0117188
24.656	18.7389	unflanked	p	0.996094	0.371094	0.0117188
97.206	2.17478	unflanked	p	0.996094	0.371094	0.0117188
38.347	40.3117	unflanked	p	0.996094	0.371094	0.0117188
52.883	1.02963	no amplification	o	0.35	0.35	0.35
90.358	1.08556	no amplification	o	0.35	0.35	0.35
258.367	1.03731	no amplification	o	0.35	0.35	0.35
258.368	1.03731	no amplification	o	0.35	0.35	0.35
258.452	1.07881	no amplification	o	0.35	0.35	0.35
258.972	0.991211	no amplification	o	0.35	0.35	0.35
258.987	1.03731	no amplification	o	0.35	0.35	0.35
288.513	1.00103	no amplification	o	0.35	0.35	0.35
342.17	1.03731	no amplification	o	0.35	0.35	0.35
342.751	1.03731	no amplification	o	0.35	0.35	0.35
364.709	1.03731	no amplification	o	0.35	0.35	0.35
450.577	1.02189	no amplification	o	0.35	0.35	0.35
608.16	1.07995	no amplification	o	0.35	0.35	0.35
640.28	1.07995	no amplification	o	0.35	0.35	0.35
640.345	1.04511	no amplification	o	0.35	0.35	0.35
721.973	1.07995	no amplification	o	0.35	0.35	0.35
847.326	1.07995	no amplification	o	0.35	0.35	0.35
976.807	1.04511	no amplification	o	0.35	0.35	0.35
330.257	0.882626	no amplification	o	0.35	0.35	0.35
676.394	0.907598	no amplification	o	0.35	0.35	0.35
837.748	0.975707	no amplification	o	0.35	0.35	0.35
180.917	0.979404	no amplification	o	0.35	0.35	0.35
424.486	0.994132	no amplification	o	0.35	0.35	0.35
64.189	0.844296	no amplification	o	0.35	0.35	0.35
232.345	0.978038	no amplification	o	0.35	0.35	0.35
232.88	0.882626	no amplification	o	0.35	0.35	0.35
414.189	0.978038	no amplification	o	0.35	0.35	0.35
414.191	0.882626	no amplification	o	0.35	0.35	0.35
424.47	0.985392	no amplification	o	0.35	0.35	0.35
424.471	0.898797	no amplification	o	0.35	0.35	0.35
582.053	0.919699	no amplification	o	0.35	0.35	0.35
691.271	1.01525	no amplification	o	0.35	0.35	0.35
695.744	0.919699	no amplification	o	0.35	0.35	0.35
719.863	1.01525	no amplification	o	0.35	0.35	0.35
738.654	1.01525	no amplification	o	0.35	0.35	0.35
950.7	0.925933	no amplification	o	0.35	0.35	0.35
98.248	0.908794	no amplification	o	0.35	0.35	0.35
477.903	0.908794	no amplification	o	0.35	0.35	0.35
59.215	0.933582	no amplification	o	0.35	0.35	0.35
226.836	0.892877	no amplification	o	0.35	0.35	0.35
227.371	0.900022	no amplification	o	0.35	0.35	0.35
227.906	0.909425	no amplification	o	0.35	0.35	0.35
409.217	0.922158	no amplification	o	0.35	0.35	0.35
419.497	0.936998	no amplification	o	0.35	0.35	0.35
577.079	0.937528	no amplification	o	0.35	0.35	0.35
690.77	0.950103	no amplification	o	0.35	0.35	0.35
714.889	0.960374	no amplification	o	0.35	0.35	0.35
814.446	0.939279	no amplification	o	0.35	0.35	0.35
945.726	0.927354	no amplification	o	0.35	0.35	0.35
945.727	0.939279	no amplification	o	0.35	0.35	0.35
604.152	1.13567	no amplification	o	0.35	0.35	0.35
889.646	0.961504	no amplification	o	0.35	0.35	0.35
333.715	0.985816	no amplification	o	0.35	0.35	0.35
352.366	1.00198	no amplification	o	0.35	0.35	0.35
385.241	0.953316	no amplification	o	0.35	0.35	0.35
476.8	0.992857	no amplification	o	0.35	0.35	0.35
485.411	0.992857	no amplification	o	0.35	0.35	0.35
485.411	0.979256	no amplification	o	0.35	0.35	0.35
485.413	0.960126	no amplification	o	0.35	0.35	0.35
538.197	0.983607	no amplification	o	0.35	0.35	0.35
538.303	1	no amplification	o	0.35	0.35	0.35
559.62	0.982456	no amplification	o	0.35	0.35	0.35
559.623	0.967033	no amplification	o	0.35	0.35	0.35
559.626	1	no amplification	o	0.35	0.35	0.35
575.701	0.978261	no amplification	o	0.35	0.35	0.35
581.986	0.978261	no amplification	o	0.35	0.35	0.35
581.988	1	no amplification	o	0.35	0.35	0.35
893.528	0.972514	no amplification	o	0.35	0.35	0.35
841.327	1.0039	no amplification	o	0.35	0.35	0.35
841.325	1.0039	no amplification	o	0.35	0.35	0.35
841.323	1.01944	no amplification	o	0.35	0.35	0.35
839.879	1.02921	no amplification	o	0.35	0.35	0.35
833.419	1.02921	no amplification	o	0.35	0.35	0.35
747.972	1.0039	no amplification	o	0.35	0.35	0.35
744.486	1.0039	no amplification	o	0.35	0.35	0.35
685.296	0.972028	no amplification	o	0.35	0.35	0.35
617.744	0.956109	no amplification	o	0.35	0.35	0.35
401.648	1.02921	no amplification	o	0.35	0.35	0.35
298.925	0.978873	no amplification	o	0.35	0.35	0.35
245.288	0.882591	no amplification	o	0.35	0.35	0.35
226.948	0.927826	no amplification	o	0.35	0.35	0.35
146.72	1.0438	no amplification	o	0.35	0.35	0.35
121.856	1.00929	no amplification	o	0.35	0.35	0.35
121.855	0.945597	no amplification	o	0.35	0.35	0.35
996.722	0.942263	no amplification	o	0.35	0.35	0.35
385.035	0.954015	no amplification	o	0.35	0.35	0.35
485.205	0.960829	no amplification	o	0.35	0.35	0.35
546.439	0.935484	no amplification	o	0.35	0.35	0.35
559.42	0.935484	no amplification	o	0.35	0.35	0.35
841.532	1.0661	no amplification	o	0.35	0.35	0.35
840.084	1.07435	no amplification	o	0.35	0.35	0.35
833.946	1.07435	no amplification	o	0.35	0.35	0.35
119.408	0.954015	no amplification	o	0.35	0.35	0.35
210.791	0.971102	no amplification	o	0.35	0.35	0.35
392.635	0.987051	no amplification	o	0.35	0.35	0.35
402.916	0.987051	no amplification	o	0.35	0.35	0.35
560.591	1.00064	no amplification	o	0.35	0.35	0.35
669.717	1.00064	no amplification	o	0.35	0.35	0.35
698.309	1.04511	no amplification	o	0.35	0.35	0.35
134.104	0.956085	no amplification	o	0.35	0.35	0.35
263.21	0.967852	no amplification	o	0.35	0.35	0.35
385.32	0.919699	no amplification	o	0.35	0.35	0.35
385.32	0.950103	no amplification	o	0.35	0.35	0.35
400.649	0.961504	no amplification	o	0.35	0.35	0.35
447.488	0.914474	no amplification	o	0.35	0.35	0.35
913.761	0.961504	no amplification	o	0.35	0.35	0.35
988.043	0.920695	no amplification	o	0.35	0.35	0.35
130.653	0.947624	no amplification	o	0.35	0.35	0.35
259.759	0.927156	no amplification	o	0.35	0.35	0.35
397.198	0.924879	no amplification	o	0.35	0.35	0.35
910.31	0.943376	no amplification	o	0.35	0.35	0.35
37.478	1.04511	no amplification	o	0.35	0.35	0.35
205.488	1.03731	no amplification	o	0.35	0.35	0.35
205.572	1.03731	no amplification	o	0.35	0.35	0.35
206.092	1.00027	no amplification	o	0.35	0.35	0.35
206.107	1.06782	no amplification	o	0.35	0.35	0.35
289.29	1.0049	no amplification	o	0.35	0.35	0.35
289.871	1.03731	no amplification	o	0.35	0.35	0.35
311.829	0.985448	no amplification	o	0.35	0.35	0.35
397.697	1.01245	no amplification	o	0.35	0.35	0.35
555.28	1.10659	no amplification	o	0.35	0.35	0.35
587.4	1.10659	no amplification	o	0.35	0.35	0.35
669.093	1.10659	no amplification	o	0.35	0.35	0.35
669.114	1.01898	no amplification	o	0.35	0.35	0.35
794.446	1.04511	no amplification	o	0.35	0.35	0.35
923.927	1.07414	no amplification	o	0.35	0.35	0.35
955.251	1.01898	no amplification	o	0.35	0.35	0.35
127.751	0.886263	no amplification	o	0.35	0.35	0.35
256.857	0.906008	no amplification	o	0.35	0.35	0.35
394.296	0.899591	no amplification	o	0.35	0.35	0.35
441.865	0.91282	no amplification	o	0.35	0.35	0.35
907.408	0.939279	no amplification	o	0.35	0.35	0.35
975.552	0.939279	no amplification	o	0.35	0.35	0.35
975.552	0.939279	no amplification	o	0.35	0.35	0.35
28.99	0.983636	no amplification	o	0.35	0.35	0.35
197.619	0.985448	no amplification	o	0.35	0.35	0.35
281.383	0.985448	no amplification	o	0.35	0.35	0.35
546.792	1.04511	no amplification	o	0.35	0.35	0.35
684.602	1.04511	no amplification	o	0.35	0.35	0.35
915.439	0.997608	no amplification	o	0.35	0.35	0.35
0.591	0.933228	no amplification	o	0.35	0.35	0.35
0.592	0.933228	no amplification	o	0.35	0.35	0.35
0.773	1.07938	no amplification	o	0.35	0.35	0.35
169.317	0.875233	no amplification	o	0.35	0.35	0.35
169.402	0.928123	no amplification	o	0.35	0.35	0.35
360.992	0.890281	no amplification	o	0.35	0.35	0.35
518.575	0.990107	no amplification	o	0.35	0.35	0.35
986.237	0.975439	no amplification	o	0.35	0.35	0.35
204.729	0.921248	no amplification	o	0.35	0.35	0.35
360.96	0.935101	no amplification	o	0.35	0.35	0.35
984.903	0.990107	no amplification	o	0.35	0.35	0.35
168.814	0.985448	no amplification	o	0.35	0.35	0.35
360.404	0.990107	no amplification	o	0.35	0.35	0.35
360.473	0.928989	no amplification	o	0.35	0.35	0.35
486.998	0.961504	no amplification	o	0.35	0.35	0.35
517.987	0.95802	no amplification	o	0.35	0.35	0.35
757.153	0.990107	no amplification	o	0.35	0.35	0.35
880.939	0.972198	no amplification	o	0.35	0.35	0.35
886.634	0.990107	no amplification	o	0.35	0.35	0.35
360.3	0.890916	no amplification	o	0.35	0.35	0.35
34.064	1.008	no amplification	o	0.35	0.35	0.35
167.624	0.976295	no amplification	o	0.35	0.35	0.35
168.158	0.893242	no amplification	o	0.35	0.35	0.35
168.159	0.976295	no amplification	o	0.35	0.35	0.35
168.609	0.875233	no amplification	o	0.35	0.35	0.35
168.692	0.884767	no amplification	o	0.35	0.35	0.35
168.693	0.893242	no amplification	o	0.35	0.35	0.35
168.694	0.976295	no amplification	o	0.35	0.35	0.35
274.416	0.886431	no amplification	o	0.35	0.35	0.35
332.855	0.91026	no amplification	o	0.35	0.35	0.35
340.806	0.937922	no amplification	o	0.35	0.35	0.35
350.005	0.937922	no amplification	o	0.35	0.35	0.35
360.284	0.983636	no amplification	o	0.35	0.35	0.35
360.285	0.950103	no amplification	o	0.35	0.35	0.35
360.299	0.943973	no amplification	o	0.35	0.35	0.35
360.353	0.940602	no amplification	o	0.35	0.35	0.35
423.165	0.937922	no amplification	o	0.35	0.35	0.35
506.087	0.964719	no amplification	o	0.35	0.35	0.35
513.641	0.964719	no amplification	o	0.35	0.35	0.35
517.867	0.955532	no amplification	o	0.35	0.35	0.35
631.558	0.964719	no amplification	o	0.35	0.35	0.35
655.677	0.973036	no amplification	o	0.35	0.35	0.35
684.138	0.9311	no amplification	o	0.35	0.35	0.35
755.234	0.960374	no amplification	o	0.35	0.35	0.35
757.033	0.975439	no amplification	o	0.35	0.35	0.35
813.254	0.952897	no amplification	o	0.35	0.35	0.35
886.514	0.955532	no amplification	o	0.35	0.35	0.35
984.288	0.944782	no amplification	o	0.35	0.35	0.35
984.571	0.9311	no amplification	o	0.35	0.35	0.35
984.955	0.936998	no amplification	o	0.35	0.35	0.35
998.417	0.964719	no amplification	o	0.35	0.35	0.35
167.622	0.906008	no amplification	o	0.35	0.35	0.35
168.157	0.906008	no amplification	o	0.35	0.35	0.35
168.692	0.906159	no amplification	o	0.35	0.35	0.35
350.003	0.908253	no amplification	o	0.35	0.35	0.35
360.283	0.936998	no amplification	o	0.35	0.35	0.35
517.865	0.930405	no amplification	o	0.35	0.35	0.35
631.556	0.939279	no amplification	o	0.35	0.35	0.35
655.675	0.952897	no amplification	o	0.35	0.35	0.35
755.232	0.939279	no amplification	o	0.35	0.35	0.35
886.513	0.943151	no amplification	o	0.35	0.35	0.35
360.282	0.935101	no amplification	o	0.35	0.35	0.35
719.498	0.914474	no amplification	o	0.35	0.35	0.35
984.104	0.935101	no amplification	o	0.35	0.35	0.35
984.225	0.990107	no amplification	o	0.35	0.35	0.35
17.503	1.16035	no amplification	o	0.35	0.35	0.35
80.744	0.970956	no amplification	o	0.35	0.35	0.35
168.011	1.01072	no amplification	o	0.35	0.35	0.35
168.012	1.03731	no amplification	o	0.35	0.35	0.35
168.013	1.07189	no amplification	o	0.35	0.35	0.35
168.097	1.07881	no amplification	o	0.35	0.35	0.35
168.547	0.959026	no amplification	o	0.35	0.35	0.35
168.617	1.01426	no amplification	o	0.35	0.35	0.35
168.632	1.07189	no amplification	o	0.35	0.35	0.35
198.158	1.00103	no amplification	o	0.35	0.35	0.35
251.815	1.07189	no amplification	o	0.35	0.35	0.35
252.396	1.07189	no amplification	o	0.35	0.35	0.35
267.171	0.945786	no amplification	o	0.35	0.35	0.35
274.354	1.03731	no amplification	o	0.35	0.35	0.35
356.724	1.01608	no amplification	o	0.35	0.35	0.35
360.222	1.04511	no amplification	o	0.35	0.35	0.35
360.223	0.954233	no amplification	o	0.35	0.35	0.35
449.706	0.989125	no amplification	o	0.35	0.35	0.35
517.805	1.07995	no amplification	o	0.35	0.35	0.35
549.925	1.07995	no amplification	o	0.35	0.35	0.35
549.99	1.04511	no amplification	o	0.35	0.35	0.35
549.991	0.933136	no amplification	o	0.35	0.35	0.35
568.366	0.999673	no amplification	o	0.35	0.35	0.35
631.618	1.07995	no amplification	o	0.35	0.35	0.35
631.639	1.01898	no amplification	o	0.35	0.35	0.35
655.615	1.04511	no amplification	o	0.35	0.35	0.35
747.53	1.00157	no amplification	o	0.35	0.35	0.35
756.971	1.07995	no amplification	o	0.35	0.35	0.35
886.45	0.985392	no amplification	o	0.35	0.35	0.35
886.452	1.07414	no amplification	o	0.35	0.35	0.35
917.776	1.07995	no amplification	o	0.35	0.35	0.35
984.836	0.987051	no amplification	o	0.35	0.35	0.35
985.467	0.975439	no amplification	o	0.35	0.35	0.35
168.628	1.09833	no amplification	o	0.35	0.35	0.35
252.392	1.03731	no amplification	o	0.35	0.35	0.35
517.801	1.10659	no amplification	o	0.35	0.35	0.35
549.921	1.10659	no amplification	o	0.35	0.35	0.35
631.614	1.10659	no amplification	o	0.35	0.35	0.35
168.455	0.884267	no amplification	o	0.35	0.35	0.35
517.628	0.908049	no amplification	o	0.35	0.35	0.35
929.429	0.954233	no amplification	o	0.35	0.35	0.35
352.568	0.91026	no amplification	o	0.35	0.35	0.35
510.243	0.91026	no amplification	o	0.35	0.35	0.35
43.367	0.976142	no amplification	o	0.35	0.35	0.35
24.387	0.994633	no amplification	o	0.35	0.35	0.35
158.93	0.924027	no amplification	o	0.35	0.35	0.35
404.04	0.937922	no amplification	o	0.35	0.35	0.35
709.837	0.964719	no amplification	o	0.35	0.35	0.35
795.609	0.964719	no amplification	o	0.35	0.35	0.35
446.076	0.993714	no amplification	o	0.35	0.35	0.35
502.374	0.976683	no amplification	o	0.35	0.35	0.35
517.874	0.976683	no amplification	o	0.35	0.35	0.35
521.245	0.936998	no amplification	o	0.35	0.35	0.35
872.652	0.970462	no amplification	o	0.35	0.35	0.35
921.123	0.991517	no amplification	o	0.35	0.35	0.35
744.915	0.993714	no amplification	o	0.35	0.35	0.35
77.667	0.931228	no amplification	o	0.35	0.35	0.35
206.773	0.973974	no amplification	o	0.35	0.35	0.35
306.756	0.978038	no amplification	o	0.35	0.35	0.35
306.756	0.978598	no amplification	o	0.35	0.35	0.35
344.212	0.98862	no amplification	o	0.35	0.35	0.35
857.324	1.00567	no amplification	o	0.35	0.35	0.35
916.203	1.0114	no amplification	o	0.35	0.35	0.35
151.132	0.986728	no amplification	o	0.35	0.35	0.35
234.896	0.986728	no amplification	o	0.35	0.35	0.35
500.305	0.985392	no amplification	o	0.35	0.35	0.35
550.866	0.961504	no amplification	o	0.35	0.35	0.35
638.115	1.00157	no amplification	o	0.35	0.35	0.35
730.03	1.00157	no amplification	o	0.35	0.35	0.35
739.471	1.00157	no amplification	o	0.35	0.35	0.35
868.952	0.970462	no amplification	o	0.35	0.35	0.35
301.109	0.953207	no amplification	o	0.35	0.35	0.35
323.035	0.953207	no amplification	o	0.35	0.35	0.35
483.21	0.98862	no amplification	o	0.35	0.35	0.35
488.316	0.993714	no amplification	o	0.35	0.35	0.35
497.115	0.993714	no amplification	o	0.35	0.35	0.35
58.245	0.944425	no amplification	o	0.35	0.35	0.35
187.351	0.972202	no amplification	o	0.35	0.35	0.35
312.645	0.961412	no amplification	o	0.35	0.35	0.35
324.79	0.968641	no amplification	o	0.35	0.35	0.35
837.902	0.994132	no amplification	o	0.35	0.35	0.35
993.23	1.01962	no amplification	o	0.35	0.35	0.35
326.238	0.991971	no amplification	o	0.35	0.35	0.35
326.307	0.991971	no amplification	o	0.35	0.35	0.35
852.468	1.0274	no amplification	o	0.35	0.35	0.35
950.196	1.0274	no amplification	o	0.35	0.35	0.35
82.672	1.04599	no amplification	o	0.35	0.35	0.35
326.241	1.00492	no amplification	o	0.35	0.35	0.35
685.457	0.950103	no amplification	o	0.35	0.35	0.35
884.106	1.04511	no amplification	o	0.35	0.35	0.35
950.898	1.04511	no amplification	o	0.35	0.35	0.35
962.34	0.943012	no amplification	o	0.35	0.35	0.35
17.867	0.865421	no amplification	o	0.35	0.35	0.35
160.812	0.92472	no amplification	o	0.35	0.35	0.35
379.656	0.902597	no amplification	o	0.35	0.35	0.35
379.658	0.964719	no amplification	o	0.35	0.35	0.35
515.94	0.961504	no amplification	o	0.35	0.35	0.35
685.455	1.00907	no amplification	o	0.35	0.35	0.35
801.434	0.961504	no amplification	o	0.35	0.35	0.35
962.338	0.943012	no amplification	o	0.35	0.35	0.35
13.701	0.865327	no amplification	o	0.35	0.35	0.35
17.866	0.930177	no amplification	o	0.35	0.35	0.35
170.007	0.919853	no amplification	o	0.35	0.35	0.35
326.238	0.959797	no amplification	o	0.35	0.35	0.35
486.973	1.02189	no amplification	o	0.35	0.35	0.35
685.454	0.981126	no amplification	o	0.35	0.35	0.35
722.972	1.01028	no amplification	o	0.35	0.35	0.35
950.895	1.00246	no amplification	o	0.35	0.35	0.35
17.865	0.858025	no amplification	o	0.35	0.35	0.35
82.668	1.00725	no amplification	o	0.35	0.35	0.35
95.606	0.971676	no amplification	o	0.35	0.35	0.35
134.097	0.895234	no amplification	o	0.35	0.35	0.35
134.546	0.922904	no amplification	o	0.35	0.35	0.35
134.632	0.895234	no amplification	o	0.35	0.35	0.35
169.406	0.94221	no amplification	o	0.35	0.35	0.35
170.006	0.949055	no amplification	o	0.35	0.35	0.35
326.237	1.04511	no amplification	o	0.35	0.35	0.35
379.656	0.951521	no amplification	o	0.35	0.35	0.35
485.611	0.936998	no amplification	o	0.35	0.35	0.35
486.972	0.870927	no amplification	o	0.35	0.35	0.35
515.924	0.963463	no amplification	o	0.35	0.35	0.35
645.281	0.943973	no amplification	o	0.35	0.35	0.35
667.475	0.964719	no amplification	o	0.35	0.35	0.35
669.321	0.967119	no amplification	o	0.35	0.35	0.35
685.453	0.997608	no amplification	o	0.35	0.35	0.35
771.225	0.940602	no amplification	o	0.35	0.35	0.35
840.703	0.936998	no amplification	o	0.35	0.35	0.35
884.102	1.07678	no amplification	o	0.35	0.35	0.35
950.179	0.95932	no amplification	o	0.35	0.35	0.35
950.18	0.947133	no amplification	o	0.35	0.35	0.35
950.693	1.04511	no amplification	o	0.35	0.35	0.35
950.876	1.01832	no amplification	o	0.35	0.35	0.35
950.894	1.04511	no amplification	o	0.35	0.35	0.35
893.7	0.945578	no amplification	o	0.35	0.35	0.35
46.675	0.95	no amplification	o	0.35	0.35	0.35
64.806	0.95612	no amplification	o	0.35	0.35	0.35
115.614	0.960988	no amplification	o	0.35	0.35	0.35
115.615	0.988444	no amplification	o	0.35	0.35	0.35
308.375	0.977686	no amplification	o	0.35	0.35	0.35
367.405	1.01832	no amplification	o	0.35	0.35	0.35
469.11	1.02189	no amplification	o	0.35	0.35	0.35
498.129	1.02678	no amplification	o	0.35	0.35	0.35
498.131	1.01085	no amplification	o	0.35	0.35	0.35
632.224	0.999673	no amplification	o	0.35	0.35	0.35
667.591	1.00907	no amplification	o	0.35	0.35	0.35
705.109	1.04511	no amplification	o	0.35	0.35	0.35
731.853	1.01648	no amplification	o	0.35	0.35	0.35
808.35	1.02081	no amplification	o	0.35	0.35	0.35
827.904	1.04511	no amplification	o	0.35	0.35	0.35
933.014	0.977686	no amplification	o	0.35	0.35	0.35
933.032	0.977686	no amplification	o	0.35	0.35	0.35
115.039	0.994684	no amplification	o	0.35	0.35	0.35
296.885	1.00216	no amplification	o	0.35	0.35	0.35
307.164	0.999673	no amplification	o	0.35	0.35	0.35
307.233	0.987846	no amplification	o	0.35	0.35	0.35
703.913	1.01648	no amplification	o	0.35	0.35	0.35
931.507	1.00216	no amplification	o	0.35	0.35	0.35
107.339	1.07189	no amplification	o	0.35	0.35	0.35
289.185	1.04511	no amplification	o	0.35	0.35	0.35
299.464	1.06567	no amplification	o	0.35	0.35	0.35
299.48	0.992857	no amplification	o	0.35	0.35	0.35
299.533	1.04511	no amplification	o	0.35	0.35	0.35
566.265	1.06225	no amplification	o	0.35	0.35	0.35
613.648	1.01085	no amplification	o	0.35	0.35	0.35
694.39	1.01085	no amplification	o	0.35	0.35	0.35
696.213	1.01648	no amplification	o	0.35	0.35	0.35
825.694	1.00331	no amplification	o	0.35	0.35	0.35
836.54	1.00331	no amplification	o	0.35	0.35	0.35
923.422	0.990107	no amplification	o	0.35	0.35	0.35
923.807	1.04511	no amplification	o	0.35	0.35	0.35
959.639	1.04511	no amplification	o	0.35	0.35	0.35
995.094	1.04511	no amplification	o	0.35	0.35	0.35
107.336	1.02482	no amplification	o	0.35	0.35	0.35
299.461	1.01993	no amplification	o	0.35	0.35	0.35
299.53	1.01993	no amplification	o	0.35	0.35	0.35
959.636	1.03252	no amplification	o	0.35	0.35	0.35
293.58	0.934267	no amplification	o	0.35	0.35	0.35
789.878	1.02081	no amplification	o	0.35	0.35	0.35
684.69	1.00453	no amplification	o	0.35	0.35	0.35
852.255	1.03906	no amplification	o	0.35	0.35	0.35
846.628	1.07258	no amplification	o	0.35	0.35	0.35
697.672	1.03906	no amplification	o	0.35	0.35	0.35
494.726	1.00555	no amplification	o	0.35	0.35	0.35
414.024	1.00555	no amplification	o	0.35	0.35	0.35
180.166	0.978873	no amplification	o	0.35	0.35	0.35
124.907	0.985816	no amplification	o	0.35	0.35	0.35
371.644	0.949968	no amplification	o	0.35	0.35	0.35
471.633	0.963636	no amplification	o	0.35	0.35	0.35
532.867	0.945455	no amplification	o	0.35	0.35	0.35
545.848	0.945455	no amplification	o	0.35	0.35	0.35
319.935	0.985816	no amplification	o	0.35	0.35	0.35
371.642	0.985816	no amplification	o	0.35	0.35	0.35
469.954	0.965278	no amplification	o	0.35	0.35	0.35
471.631	0.964286	no amplification	o	0.35	0.35	0.35
471.631	0.972222	no amplification	o	0.35	0.35	0.35
472.066	0.970588	no amplification	o	0.35	0.35	0.35
532.865	0.972222	no amplification	o	0.35	0.35	0.35
545.846	1	no amplification	o	0.35	0.35	0.35
27.263	1.06588	no amplification	o	0.35	0.35	0.35
371.64	0.985816	no amplification	o	0.35	0.35	0.35
469.821	0.992857	no amplification	o	0.35	0.35	0.35
469.946	0.965278	no amplification	o	0.35	0.35	0.35
471.617	0.977273	no amplification	o	0.35	0.35	0.35
471.629	1	no amplification	o	0.35	0.35	0.35
508.271	1	no amplification	o	0.35	0.35	0.35
532.863	1	no amplification	o	0.35	0.35	0.35
777.622	1.00725	no amplification	o	0.35	0.35	0.35
850.995	1.00725	no amplification	o	0.35	0.35	0.35
855.106	1.0578	no amplification	o	0.35	0.35	0.35
855.104	0.991865	no amplification	o	0.35	0.35	0.35
855.103	0.993629	no amplification	o	0.35	0.35	0.35
853.658	1.07617	no amplification	o	0.35	0.35	0.35
847.52	1.07617	no amplification	o	0.35	0.35	0.35
742.376	0.972028	no amplification	o	0.35	0.35	0.35
699.075	1.04146	no amplification	o	0.35	0.35	0.35
500.231	0.949936	no amplification	o	0.35	0.35	0.35
427.262	1.02603	no amplification	o	0.35	0.35	0.35
415.427	1.01621	no amplification	o	0.35	0.35	0.35
259.068	0.978873	no amplification	o	0.35	0.35	0.35
259.067	1.00164	no amplification	o	0.35	0.35	0.35
240.728	0.978873	no amplification	o	0.35	0.35	0.35
181.569	0.978873	no amplification	o	0.35	0.35	0.35
168.711	0.985816	no amplification	o	0.35	0.35	0.35
160.499	0.963411	no amplification	o	0.35	0.35	0.35
132.982	1.01513	no amplification	o	0.35	0.35	0.35
452.927	0.992857	no amplification	o	0.35	0.35	0.35
471.616	0.933333	no amplification	o	0.35	0.35	0.35
471.618	1	no amplification	o	0.35	0.35	0.35
532.85	0.925926	no amplification	o	0.35	0.35	0.35
545.831	1.07143	no amplification	o	0.35	0.35	0.35
546.743	1	no amplification	o	0.35	0.35	0.35
547.275	0.961538	no amplification	o	0.35	0.35	0.35
547.275	1.04167	no amplification	o	0.35	0.35	0.35
561.907	1	no amplification	o	0.35	0.35	0.35
631.392	0.967742	no amplification	o	0.35	0.35	0.35
716.594	0.967742	no amplification	o	0.35	0.35	0.35
849.847	0.971273	no amplification	o	0.35	0.35	0.35
850.982	0.954233	no amplification	o	0.35	0.35	0.35
851.833	0.974755	no amplification	o	0.35	0.35	0.35
855.121	1.11089	no amplification	o	0.35	0.35	0.35
855.119	1.11089	no amplification	o	0.35	0.35	0.35
853.673	1.13403	no amplification	o	0.35	0.35	0.35
853.39	1.11783	no amplification	o	0.35	0.35	0.35
853.388	1.13403	no amplification	o	0.35	0.35	0.35
848.512	1.07435	no amplification	o	0.35	0.35	0.35
847.508	1.11089	no amplification	o	0.35	0.35	0.35
500.246	1.03683	no amplification	o	0.35	0.35	0.35
415.442	1.09745	no amplification	o	0.35	0.35	0.35
229.976	0.978873	no amplification	o	0.35	0.35	0.35
121.35	1.01398	no amplification	o	0.35	0.35	0.35
23.542	1.04201	no amplification	o	0.35	0.35	0.35
30.08	1.13033	no amplification	o	0.35	0.35	0.35
33.055	1.1727	no amplification	o	0.35	0.35	0.35
77.462	1.0382	no amplification	o	0.35	0.35	0.35
97.55	1.03258	no amplification	o	0.35	0.35	0.35
98.365	1.04872	no amplification	o	0.35	0.35	0.35
99.092	1.03731	no amplification	o	0.35	0.35	0.35
99.346	0.981544	no amplification	o	0.35	0.35	0.35
130.034	1.01028	no amplification	o	0.35	0.35	0.35
139.053	0.943973	no amplification	o	0.35	0.35	0.35
150.958	1.01689	no amplification	o	0.35	0.35	0.35
212.312	0.945578	no amplification	o	0.35	0.35	0.35
216.94	0.975439	no amplification	o	0.35	0.35	0.35
220.262	0.855092	no amplification	o	0.35	0.35	0.35
221.881	0.998663	no amplification	o	0.35	0.35	0.35
228.321	1.00413	no amplification	o	0.35	0.35	0.35
232.829	1.05303	no amplification	o	0.35	0.35	0.35
250.448	0.98921	no amplification	o	0.35	0.35	0.35
253.632	1.00405	no amplification	o	0.35	0.35	0.35
264.284	1.05303	no amplification	o	0.35	0.35	0.35
264.56	0.962252	no amplification	o	0.35	0.35	0.35
265.624	0.951124	no amplification	o	0.35	0.35	0.35
310.02	0.993425	no amplification	o	0.35	0.35	0.35
311.831	1.00405	no amplification	o	0.35	0.35	0.35
312.616	0.98921	no amplification	o	0.35	0.35	0.35
313.125	1.01608	no amplification	o	0.35	0.35	0.35
313.346	0.9573	no amplification	o	0.35	0.35	0.35
367.52	1.0216	no amplification	o	0.35	0.35	0.35
408.694	0.923588	no amplification	o	0.35	0.35	0.35
410.245	1.01091	no amplification	o	0.35	0.35	0.35
410.289	1.01542	no amplification	o	0.35	0.35	0.35
410.319	0.945578	no amplification	o	0.35	0.35	0.35
431.084	0.936027	no amplification	o	0.35	0.35	0.35
438.604	1.06296	no amplification	o	0.35	0.35	0.35
440.265	1.02963	no amplification	o	0.35	0.35	0.35
554.038	1.07883	no amplification	o	0.35	0.35	0.35
604.683	1.01648	no amplification	o	0.35	0.35	0.35
608.893	1.087	no amplification	o	0.35	0.35	0.35
608.919	1.02418	no amplification	o	0.35	0.35	0.35
636.098	1.03258	no amplification	o	0.35	0.35	0.35
678.099	0.989848	no amplification	o	0.35	0.35	0.35
686.916	0.955298	no amplification	o	0.35	0.35	0.35
721.032	1.01898	no amplification	o	0.35	0.35	0.35
721.949	1.01525	no amplification	o	0.35	0.35	0.35
722.402	1.02421	no amplification	o	0.35	0.35	0.35
746.287	0.977686	no amplification	o	0.35	0.35	0.35
785.93	0.996123	no amplification	o	0.35	0.35	0.35
820.882	0.999673	no amplification	o	0.35	0.35	0.35
843.342	1.07883	no amplification	o	0.35	0.35	0.35
847.033	0.973036	no amplification	o	0.35	0.35	0.35
847.918	0.973036	no amplification	o	0.35	0.35	0.35
853.171	1.04511	no amplification	o	0.35	0.35	0.35
853.729	1.02421	no amplification	o	0.35	0.35	0.35
868.485	0.969105	no amplification	o	0.35	0.35	0.35
869.595	0.999174	no amplification	o	0.35	0.35	0.35
878.675	0.967697	no amplification	o	0.35	0.35	0.35
885.903	0.996123	no amplification	o	0.35	0.35	0.35
918.662	1.13352	no amplification	o	0.35	0.35	0.35
927.05	1.0114	no amplification	o	0.35	0.35	0.35
933.661	0.95802	no amplification	o	0.35	0.35	0.35
954.012	0.946517	no amplification	o	0.35	0.35	0.35
961.002	0.982406	no amplification	o	0.35	0.35	0.35
585.552	0.999673	no amplification	o	0.35	0.35	0.35
205.271	0.968641	no amplification	o	0.35	0.35	0.35
400.032	1.00166	no amplification	o	0.35	0.35	0.35
104.805	0.974446	no amplification	o	0.35	0.35	0.35
242.244	0.9573	no amplification	o	0.35	0.35	0.35
386.786	0.938469	no amplification	o	0.35	0.35	0.35
755.356	0.981773	no amplification	o	0.35	0.35	0.35
910.684	0.981773	no amplification	o	0.35	0.35	0.35
243.572	1.084	no amplification	o	0.35	0.35	0.35
296.991	1.01906	no amplification	o	0.35	0.35	0.35
430.049	1.06834	no amplification	o	0.35	0.35	0.35
433.259	1.06834	no amplification	o	0.35	0.35	0.35
562.616	1.01608	no amplification	o	0.35	0.35	0.35
602.786	1.0114	no amplification	o	0.35	0.35	0.35
602.788	1.04511	no amplification	o	0.35	0.35	0.35
640.306	1.01898	no amplification	o	0.35	0.35	0.35
729.603	0.95802	no amplification	o	0.35	0.35	0.35
801.436	1.01898	no amplification	o	0.35	0.35	0.35
801.437	1.10659	no amplification	o	0.35	0.35	0.35
867.555	1.04511	no amplification	o	0.35	0.35	0.35
867.883	1.04511	no amplification	o	0.35	0.35	0.35
868.028	0.970462	no amplification	o	0.35	0.35	0.35
868.171	1.07995	no amplification	o	0.35	0.35	0.35
868.211	1.04511	no amplification	o	0.35	0.35	0.35
868.229	1.07995	no amplification	o	0.35	0.35	0.35
901.801	1.04511	no amplification	o	0.35	0.35	0.35
903.735	1.00844	no amplification	o	0.35	0.35	0.35
920.875	0.975439	no amplification	o	0.35	0.35	0.35
939.199	1.01525	no amplification	o	0.35	0.35	0.35
977.959	0.967697	no amplification	o	0.35	0.35	0.35
977.975	1.07995	no amplification	o	0.35	0.35	0.35
218.761	0.968304	no amplification	o	0.35	0.35	0.35
222.624	0.97435	no amplification	o	0.35	0.35	0.35
223.878	0.97435	no amplification	o	0.35	0.35	0.35
387.608	0.979336	no amplification	o	0.35	0.35	0.35
387.905	1.00701	no amplification	o	0.35	0.35	0.35
389.159	1.00701	no amplification	o	0.35	0.35	0.35
394.888	1.00157	no amplification	o	0.35	0.35	0.35
394.888	1.00157	no amplification	o	0.35	0.35	0.35
395.459	1.00157	no amplification	o	0.35	0.35	0.35
396.713	1.00915	no amplification	o	0.35	0.35	0.35
396.713	0.988427	no amplification	o	0.35	0.35	0.35
396.714	1.00915	no amplification	o	0.35	0.35	0.35
396.714	1.00915	no amplification	o	0.35	0.35	0.35
396.717	0.953832	no amplification	o	0.35	0.35	0.35
396.794	0.992511	no amplification	o	0.35	0.35	0.35
894.508	0.964719	no amplification	o	0.35	0.35	0.35
87.088	0.957628	no amplification	o	0.35	0.35	0.35
87.088	0.957628	no amplification	o	0.35	0.35	0.35
204.414	0.950103	no amplification	o	0.35	0.35	0.35
204.414	0.950103	no amplification	o	0.35	0.35	0.35
899.234	0.957411	no amplification	o	0.35	0.35	0.35
899.234	0.957411	no amplification	o	0.35	0.35	0.35
98.267	0.993172	no amplification	o	0.35	0.35	0.35
198.25	0.968907	no amplification	o	0.35	0.35	0.35
198.25	0.978403	no amplification	o	0.35	0.35	0.35
235.706	1.00725	no amplification	o	0.35	0.35	0.35
741.999	0.964241	no amplification	o	0.35	0.35	0.35
748.818	1.00907	no amplification	o	0.35	0.35	0.35
755.859	0.99068	no amplification	o	0.35	0.35	0.35
755.859	0.99068	no amplification	o	0.35	0.35	0.35
904.146	0.999673	no amplification	o	0.35	0.35	0.35
95.292	1.02963	no amplification	o	0.35	0.35	0.35
199.783	1.04511	no amplification	o	0.35	0.35	0.35
232.731	1.05303	no amplification	o	0.35	0.35	0.35
575.847	1.04511	no amplification	o	0.35	0.35	0.35
575.847	1.04511	no amplification	o	0.35	0.35	0.35
745.843	1.07995	no amplification	o	0.35	0.35	0.35
901.171	1.04511	no amplification	o	0.35	0.35	0.35
75.679	0.934294	no amplification	o	0.35	0.35	0.35
213.118	0.936027	no amplification	o	0.35	0.35	0.35
726.23	0.928989	no amplification	o	0.35	0.35	0.35
881.558	0.928989	no amplification	o	0.35	0.35	0.35
212.527	1.08683	no amplification	o	0.35	0.35	0.35
526.642	1.09308	no amplification	o	0.35	0.35	0.35
872.633	1.06029	no amplification	o	0.35	0.35	0.35
777.573	1.04511	no amplification	o	0.35	0.35	0.35
886.311	1.04511	no amplification	o	0.35	0.35	0.35
0.623	0.887423	no amplification	o	0.35	0.35	0.35
35.382	0.908497	no amplification	o	0.35	0.35	0.35
192.213	0.908497	no amplification	o	0.35	0.35	0.35
192.214	0.888494	no amplification	o	0.35	0.35	0.35
192.282	0.908497	no amplification	o	0.35	0.35	0.35
349.889	0.882269	no amplification	o	0.35	0.35	0.35
352.963	0.908497	no amplification	o	0.35	0.35	0.35
463.606	0.901666	no amplification	o	0.35	0.35	0.35
645.946	0.903881	no amplification	o	0.35	0.35	0.35
698.862	0.950103	no amplification	o	0.35	0.35	0.35
0.523	0.913394	no amplification	o	0.35	0.35	0.35
0.539	1.03658	no amplification	o	0.35	0.35	0.35
192.129	1.05303	no amplification	o	0.35	0.35	0.35
192.13	0.902597	no amplification	o	0.35	0.35	0.35
349.712	0.962771	no amplification	o	0.35	0.35	0.35
349.805	0.921402	no amplification	o	0.35	0.35	0.35
463.525	1.04511	no amplification	o	0.35	0.35	0.35
487.522	0.955532	no amplification	o	0.35	0.35	0.35
887.759	0.955532	no amplification	o	0.35	0.35	0.35
192.128	0.972028	no amplification	o	0.35	0.35	0.35
535.227	0.948343	no amplification	o	0.35	0.35	0.35
551.359	0.948343	no amplification	o	0.35	0.35	0.35
926.532	0.948343	no amplification	o	0.35	0.35	0.35
0.088	1.14895	no amplification	o	0.35	0.35	0.35
34.847	0.908497	no amplification	o	0.35	0.35	0.35
191.678	0.908497	no amplification	o	0.35	0.35	0.35
191.747	0.908497	no amplification	o	0.35	0.35	0.35
352.428	0.908497	no amplification	o	0.35	0.35	0.35
463.071	0.901666	no amplification	o	0.35	0.35	0.35
29.53	1	no amplification	o	0.35	0.35	0.35
34.76	0.983264	no amplification	o	0.35	0.35	0.35
34.761	0.983264	no amplification	o	0.35	0.35	0.35
34.763	0.953287	no amplification	o	0.35	0.35	0.35
34.83	0.953287	no amplification	o	0.35	0.35	0.35
54.306	0.954747	no amplification	o	0.35	0.35	0.35
83.187	1.06395	no amplification	o	0.35	0.35	0.35
83.768	1.07189	no amplification	o	0.35	0.35	0.35
98.543	0.915277	no amplification	o	0.35	0.35	0.35
105.726	1.03731	no amplification	o	0.35	0.35	0.35
172.116	0.918026	no amplification	o	0.35	0.35	0.35
177.075	1.0267	no amplification	o	0.35	0.35	0.35
177.108	1.01253	no amplification	o	0.35	0.35	0.35
181.287	1.02678	no amplification	o	0.35	0.35	0.35
181.313	1.06593	no amplification	o	0.35	0.35	0.35
181.315	1.09824	no amplification	o	0.35	0.35	0.35
188.096	1.02378	no amplification	o	0.35	0.35	0.35
191.222	1.10269	no amplification	o	0.35	0.35	0.35
191.594	0.962586	no amplification	o	0.35	0.35	0.35
191.594	1.13054	no amplification	o	0.35	0.35	0.35
191.595	1.03456	no amplification	o	0.35	0.35	0.35
191.61	1.00038	no amplification	o	0.35	0.35	0.35
191.663	1.10147	no amplification	o	0.35	0.35	0.35
254.475	0.955074	no amplification	o	0.35	0.35	0.35
281.078	1.14514	no amplification	o	0.35	0.35	0.35
318.188	0.961504	no amplification	o	0.35	0.35	0.35
337.397	0.964719	no amplification	o	0.35	0.35	0.35
344.951	0.972028	no amplification	o	0.35	0.35	0.35
347.501	1.01146	no amplification	o	0.35	0.35	0.35
348.431	1.02206	no amplification	o	0.35	0.35	0.35
349.177	1.11497	no amplification	o	0.35	0.35	0.35
349.253	1.0715	no amplification	o	0.35	0.35	0.35
349.269	1.08594	no amplification	o	0.35	0.35	0.35
349.27	0.969622	no amplification	o	0.35	0.35	0.35
352.344	0.970762	no amplification	o	0.35	0.35	0.35
366.623	0.999486	no amplification	o	0.35	0.35	0.35
378.149	1.00779	no amplification	o	0.35	0.35	0.35
381.297	1.11479	no amplification	o	0.35	0.35	0.35
381.31	1.04511	no amplification	o	0.35	0.35	0.35
381.363	0.933136	no amplification	o	0.35	0.35	0.35
399.738	1.00725	no amplification	o	0.35	0.35	0.35
462.868	0.967697	no amplification	o	0.35	0.35	0.35
462.987	0.993593	no amplification	o	0.35	0.35	0.35
462.99	1.10659	no amplification	o	0.35	0.35	0.35
462.99	1.04746	no amplification	o	0.35	0.35	0.35
463.011	1.01898	no amplification	o	0.35	0.35	0.35
486.987	1.04511	no amplification	o	0.35	0.35	0.35
487.07	1.05983	no amplification	o	0.35	0.35	0.35
505.654	1.11494	no amplification	o	0.35	0.35	0.35
505.778	1.18251	no amplification	o	0.35	0.35	0.35
515.448	0.940602	no amplification	o	0.35	0.35	0.35
550.868	1.04511	no amplification	o	0.35	0.35	0.35
550.868	1.07074	no amplification	o	0.35	0.35	0.35
578.902	1.00157	no amplification	o	0.35	0.35	0.35
586.52	1.01085	no amplification	o	0.35	0.35	0.35
586.531	0.967697	no amplification	o	0.35	0.35	0.35
586.544	0.967697	no amplification	o	0.35	0.35	0.35
588.343	1.07995	no amplification	o	0.35	0.35	0.35
645.327	0.914474	no amplification	o	0.35	0.35	0.35
682.172	1.01832	no amplification	o	0.35	0.35	0.35
698.243	0.950103	no amplification	o	0.35	0.35	0.35
712.129	0.972198	no amplification	o	0.35	0.35	0.35
717.822	0.985392	no amplification	o	0.35	0.35	0.35
717.824	1.07414	no amplification	o	0.35	0.35	0.35
717.825	0.952508	no amplification	o	0.35	0.35	0.35
728.67	1.02421	no amplification	o	0.35	0.35	0.35
749.148	1.07995	no amplification	o	0.35	0.35	0.35
762.502	0.961199	no amplification	o	0.35	0.35	0.35
815.229	1.01648	no amplification	o	0.35	0.35	0.35
815.552	1.04511	no amplification	o	0.35	0.35	0.35
815.598	0.953143	no amplification	o	0.35	0.35	0.35
815.88	1.04511	no amplification	o	0.35	0.35	0.35
815.881	0.940602	no amplification	o	0.35	0.35	0.35
815.937	1.22871	no amplification	o	0.35	0.35	0.35
815.938	0.922158	no amplification	o	0.35	0.35	0.35
815.945	0.95802	no amplification	o	0.35	0.35	0.35
816.208	0.987051	no amplification	o	0.35	0.35	0.35
816.265	1.02189	no amplification	o	0.35	0.35	0.35
816.273	0.928989	no amplification	o	0.35	0.35	0.35
816.839	1.01028	no amplification	o	0.35	0.35	0.35
829.727	1.01344	no amplification	o	0.35	0.35	0.35
851.769	1.13352	no amplification	o	0.35	0.35	0.35
851.771	0.974258	no amplification	o	0.35	0.35	0.35
887.224	1.16209	no amplification	o	0.35	0.35	0.35
900.005	1.14873	no amplification	o	0.35	0.35	0.35
925.999	1.07995	no amplification	o	0.35	0.35	0.35
970.675	1.03731	no amplification	o	0.35	0.35	0.35
997.483	1.00928	no amplification	o	0.35	0.35	0.35
191.593	0.95901	no amplification	o	0.35	0.35	0.35
245.027	0.962771	no amplification	o	0.35	0.35	0.35
350.982	0.946394	no amplification	o	0.35	0.35	0.35
510.652	0.943973	no amplification	o	0.35	0.35	0.35
532.846	0.964719	no amplification	o	0.35	0.35	0.35
534.692	0.985392	no amplification	o	0.35	0.35	0.35
550.824	0.985392	no amplification	o	0.35	0.35	0.35
636.596	0.964719	no amplification	o	0.35	0.35	0.35
815.55	0.95932	no amplification	o	0.35	0.35	0.35
887.224	0.928989	no amplification	o	0.35	0.35	0.35
925.997	0.974258	no amplification	o	0.35	0.35	0.35
50.885	0.965278	no amplification	o	0.35	0.35	0.35
188.324	1.00854	no amplification	o	0.35	0.35	0.35
701.436	1.04511	no amplification	o	0.35	0.35	0.35
856.764	1.04511	no amplification	o	0.35	0.35	0.35
23.492	1.07097	no amplification	o	0.35	0.35	0.35
77.149	1.07189	no amplification	o	0.35	0.35	0.35
77.73	1.07189	no amplification	o	0.35	0.35	0.35
99.688	1.04511	no amplification	o	0.35	0.35	0.35
185.556	1.02012	no amplification	o	0.35	0.35	0.35
343.139	1.12323	no amplification	o	0.35	0.35	0.35
375.259	1.12323	no amplification	o	0.35	0.35	0.35
375.324	1.05303	no amplification	o	0.35	0.35	0.35
456.952	1.07995	no amplification	o	0.35	0.35	0.35
582.305	1.08813	no amplification	o	0.35	0.35	0.35
711.786	1.07414	no amplification	o	0.35	0.35	0.35
743.11	1.07995	no amplification	o	0.35	0.35	0.35
881.186	1.01608	no amplification	o	0.35	0.35	0.35
919.961	1.07995	no amplification	o	0.35	0.35	0.35
991.445	1.0085	no amplification	o	0.35	0.35	0.35
181.469	1.03118	no amplification	o	0.35	0.35	0.35
452.864	1.05983	no amplification	o	0.35	0.35	0.35
476.944	1.05983	no amplification	o	0.35	0.35	0.35
72.789	0.961504	no amplification	o	0.35	0.35	0.35
338.198	0.926667	no amplification	o	0.35	0.35	0.35
388.759	0.926667	no amplification	o	0.35	0.35	0.35
476.008	0.961504	no amplification	o	0.35	0.35	0.35
577.364	0.968788	no amplification	o	0.35	0.35	0.35
744.947	1.04511	no amplification	o	0.35	0.35	0.35
853.685	0.987051	no amplification	o	0.35	0.35	0.35
973.361	0.987051	no amplification	o	0.35	0.35	0.35
324.531	0.912758	no amplification	o	0.35	0.35	0.35
30.797	1.05777	no amplification	o	0.35	0.35	0.35
168.236	1.03258	no amplification	o	0.35	0.35	0.35
538.557	1.04872	no amplification	o	0.35	0.35	0.35
681.348	1.03638	no amplification	o	0.35	0.35	0.35
836.676	1.01255	no amplification	o	0.35	0.35	0.35
742.34	1.05439	no amplification	o	0.35	0.35	0.35
851.078	1.03015	no amplification	o	0.35	0.35	0.35
970.754	1.03365	no amplification	o	0.35	0.35	0.35
741.72	0.972601	no amplification	o	0.35	0.35	0.35
850.458	0.950242	no amplification	o	0.35	0.35	0.35
970.134	0.954844	no amplification	o	0.35	0.35	0.35
741.599	1.0098	no amplification	o	0.35	0.35	0.35
850.337	0.996975	no amplification	o	0.35	0.35	0.35
970.013	0.995913	no amplification	o	0.35	0.35	0.35
29.255	1.05303	no amplification	o	0.35	0.35	0.35
166.694	0.992613	no amplification	o	0.35	0.35	0.35
679.806	0.977686	no amplification	o	0.35	0.35	0.35
835.134	1.0114	no amplification	o	0.35	0.35	0.35
279.709	0.9573	no amplification	o	0.35	0.35	0.35
218.849	0.979448	no amplification	o	0.35	0.35	0.35
524.646	0.972028	no amplification	o	0.35	0.35	0.35
131.744	0.936237	no amplification	o	0.35	0.35	0.35
737.267	0.983636	no amplification	o	0.35	0.35	0.35
826.564	0.983636	no amplification	o	0.35	0.35	0.35
846.005	0.983636	no amplification	o	0.35	0.35	0.35
965.681	0.983636	no amplification	o	0.35	0.35	0.35
737.243	1.02288	no amplification	o	0.35	0.35	0.35
832.455	1.02288	no amplification	o	0.35	0.35	0.35
832.455	1.02288	no amplification	o	0.35	0.35	0.35
845.981	1.02288	no amplification	o	0.35	0.35	0.35
965.657	1.01176	no amplification	o	0.35	0.35	0.35
54.241	0.977814	no amplification	o	0.35	0.35	0.35
319.65	1.02378	no amplification	o	0.35	0.35	0.35
351.77	1.02378	no amplification	o	0.35	0.35	0.35
857.697	0.970462	no amplification	o	0.35	0.35	0.35
896.472	1.01608	no amplification	o	0.35	0.35	0.35
967.956	1.01608	no amplification	o	0.35	0.35	0.35
983.288	1.0085	no amplification	o	0.35	0.35	0.35
556.156	1.01917	no amplification	o	0.35	0.35	0.35
156.868	0.884224	no amplification	o	0.35	0.35	0.35
551.915	1.01091	no amplification	o	0.35	0.35	0.35
570.402	0.952742	no amplification	o	0.35	0.35	0.35
780.968	0.955532	no amplification	o	0.35	0.35	0.35
894.471	0.940602	no amplification	o	0.35	0.35	0.35
156.836	1.00212	no amplification	o	0.35	0.35	0.35
978.057	0.979685	no amplification	o	0.35	0.35	0.35
0.07	0.781094	no amplification	o	0.35	0.35	0.35
156.834	0.989132	no amplification	o	0.35	0.35	0.35
156.903	0.989132	no amplification	o	0.35	0.35	0.35
317.584	0.95901	no amplification	o	0.35	0.35	0.35
428.227	0.908497	no amplification	o	0.35	0.35	0.35
683.064	1.0274	no amplification	o	0.35	0.35	0.35
780.792	1.0274	no amplification	o	0.35	0.35	0.35
935.915	1.0274	no amplification	o	0.35	0.35	0.35
978.055	0.944696	no amplification	o	0.35	0.35	0.35
146.538	0.95755	no amplification	o	0.35	0.35	0.35
156.819	0.95755	no amplification	o	0.35	0.35	0.35
781.162	0.968641	no amplification	o	0.35	0.35	0.35
816.994	0.968641	no amplification	o	0.35	0.35	0.35
852.449	0.968641	no amplification	o	0.35	0.35	0.35
156.767	0.914714	no amplification	o	0.35	0.35	0.35
156.836	0.894627	no amplification	o	0.35	0.35	0.35
317.517	0.908497	no amplification	o	0.35	0.35	0.35
428.16	0.912626	no amplification	o	0.35	0.35	0.35
977.988	0.930005	no amplification	o	0.35	0.35	0.35
728.392	0.987051	no amplification	o	0.35	0.35	0.35
837.13	0.987051	no amplification	o	0.35	0.35	0.35
956.806	0.987051	no amplification	o	0.35	0.35	0.35
156.234	0.893532	no amplification	o	0.35	0.35	0.35
345.921	0.970762	no amplification	o	0.35	0.35	0.35
569.206	0.936027	no amplification	o	0.35	0.35	0.35
512.062	0.902597	no amplification	o	0.35	0.35	0.35
887.235	0.895811	no amplification	o	0.35	0.35	0.35
117.335	1.01054	no amplification	o	0.35	0.35	0.35
272.226	0.980408	no amplification	o	0.35	0.35	0.35
722.858	1.01245	no amplification	o	0.35	0.35	0.35
793.784	0.973036	no amplification	o	0.35	0.35	0.35
811.469	0.977374	no amplification	o	0.35	0.35	0.35
812.155	0.999673	no amplification	o	0.35	0.35	0.35
831.596	0.999673	no amplification	o	0.35	0.35	0.35
951.272	0.999673	no amplification	o	0.35	0.35	0.35
370.559	1.02012	no amplification	o	0.35	0.35	0.35
652.63	0.995346	no amplification	o	0.35	0.35	0.35
722.724	1.01898	no amplification	o	0.35	0.35	0.35
814.11	1.01898	no amplification	o	0.35	0.35	0.35
831.462	1.01028	no amplification	o	0.35	0.35	0.35
951.138	1.01028	no amplification	o	0.35	0.35	0.35
0.928	0.895518	no amplification	o	0.35	0.35	0.35
9.947	0.91026	no amplification	o	0.35	0.35	0.35
21.852	0.981978	no amplification	o	0.35	0.35	0.35
83.206	0.952742	no amplification	o	0.35	0.35	0.35
87.834	0.936027	no amplification	o	0.35	0.35	0.35
91.156	0.86157	no amplification	o	0.35	0.35	0.35
92.775	0.982828	no amplification	o	0.35	0.35	0.35
99.215	0.97044	no amplification	o	0.35	0.35	0.35
103.723	1.06107	no amplification	o	0.35	0.35	0.35
121.342	0.966751	no amplification	o	0.35	0.35	0.35
124.526	1.01172	no amplification	o	0.35	0.35	0.35
135.178	1.03749	no amplification	o	0.35	0.35	0.35
135.454	0.951303	no amplification	o	0.35	0.35	0.35
136.518	0.924157	no amplification	o	0.35	0.35	0.35
136.671	1.09228	no amplification	o	0.35	0.35	0.35
136.671	1.15166	no amplification	o	0.35	0.35	0.35
136.671	1.13676	no amplification	o	0.35	0.35	0.35
136.671	1.04804	no amplification	o	0.35	0.35	0.35
136.671	1.15882	no amplification	o	0.35	0.35	0.35
180.914	1.02026	no amplification	o	0.35	0.35	0.35
182.725	1.02405	no amplification	o	0.35	0.35	0.35
183.51	0.987892	no amplification	o	0.35	0.35	0.35
184.019	1.02384	no amplification	o	0.35	0.35	0.35
184.24	0.964608	no amplification	o	0.35	0.35	0.35
238.414	1.0216	no amplification	o	0.35	0.35	0.35
279.588	0.955074	no amplification	o	0.35	0.35	0.35
281.139	1.03197	no amplification	o	0.35	0.35	0.35
281.183	1.02796	no amplification	o	0.35	0.35	0.35
281.213	0.945578	no amplification	o	0.35	0.35	0.35
301.978	0.916526	no amplification	o	0.35	0.35	0.35
309.498	1.1009	no amplification	o	0.35	0.35	0.35
311.159	1.02963	no amplification	o	0.35	0.35	0.35
424.932	1.10317	no amplification	o	0.35	0.35	0.35
475.577	1.02418	no amplification	o	0.35	0.35	0.35
479.787	1.1009	no amplification	o	0.35	0.35	0.35
479.813	1.02418	no amplification	o	0.35	0.35	0.35
506.992	1.03638	no amplification	o	0.35	0.35	0.35
548.993	0.989848	no amplification	o	0.35	0.35	0.35
557.81	0.962536	no amplification	o	0.35	0.35	0.35
591.926	1.01898	no amplification	o	0.35	0.35	0.35
592.843	1.04511	no amplification	o	0.35	0.35	0.35
593.296	1.04511	no amplification	o	0.35	0.35	0.35
617.181	0.988924	no amplification	o	0.35	0.35	0.35
649.783	1.07585	no amplification	o	0.35	0.35	0.35
649.783	1.19413	no amplification	o	0.35	0.35	0.35
649.783	1.32723	no amplification	o	0.35	0.35	0.35
649.783	1.06522	no amplification	o	0.35	0.35	0.35
649.783	1.14518	no amplification	o	0.35	0.35	0.35
656.824	0.99068	no amplification	o	0.35	0.35	0.35
691.776	0.999673	no amplification	o	0.35	0.35	0.35
714.236	1.10317	no amplification	o	0.35	0.35	0.35
717.927	0.973036	no amplification	o	0.35	0.35	0.35
718.812	0.973036	no amplification	o	0.35	0.35	0.35
724.065	1.04511	no amplification	o	0.35	0.35	0.35
724.623	1.02421	no amplification	o	0.35	0.35	0.35
739.379	0.969105	no amplification	o	0.35	0.35	0.35
740.489	0.999174	no amplification	o	0.35	0.35	0.35
749.569	0.967697	no amplification	o	0.35	0.35	0.35
756.797	0.996123	no amplification	o	0.35	0.35	0.35
789.556	1.13352	no amplification	o	0.35	0.35	0.35
797.944	1.0114	no amplification	o	0.35	0.35	0.35
804.555	0.95802	no amplification	o	0.35	0.35	0.35
824.906	0.946517	no amplification	o	0.35	0.35	0.35
831.896	0.961504	no amplification	o	0.35	0.35	0.35
925.901	1.00027	no amplification	o	0.35	0.35	0.35
956.469	0.918763	no amplification	o	0.35	0.35	0.35
134.355	1.00212	no amplification	o	0.35	0.35	0.35
134.424	1.00212	no amplification	o	0.35	0.35	0.35
758.698	1.01608	no amplification	o	0.35	0.35	0.35
794.53	0.987051	no amplification	o	0.35	0.35	0.35
87.353	0.929766	no amplification	o	0.35	0.35	0.35
782.173	0.94666	no amplification	o	0.35	0.35	0.35
461.541	0.982304	no amplification	o	0.35	0.35	0.35
461.541	0.982304	no amplification	o	0.35	0.35	0.35
692.591	0.974919	no amplification	o	0.35	0.35	0.35
801.329	0.951521	no amplification	o	0.35	0.35	0.35
921.005	0.936679	no amplification	o	0.35	0.35	0.35
507.498	1.04831	no amplification	o	0.35	0.35	0.35
507.498	1.05303	no amplification	o	0.35	0.35	0.35
972.78	0.960733	no amplification	o	0.35	0.35	0.35
14.778	0.873821	no amplification	o	0.35	0.35	0.35
21.961	0.940602	no amplification	o	0.35	0.35	0.35
104.331	1.03953	no amplification	o	0.35	0.35	0.35
107.829	1.04547	no amplification	o	0.35	0.35	0.35
107.83	0.929766	no amplification	o	0.35	0.35	0.35
197.313	1.01542	no amplification	o	0.35	0.35	0.35
265.412	1.12323	no amplification	o	0.35	0.35	0.35
297.532	1.12323	no amplification	o	0.35	0.35	0.35
297.597	1.07752	no amplification	o	0.35	0.35	0.35
297.598	0.940206	no amplification	o	0.35	0.35	0.35
315.973	1.00725	no amplification	o	0.35	0.35	0.35
379.225	1.12323	no amplification	o	0.35	0.35	0.35
379.246	1.0267	no amplification	o	0.35	0.35	0.35
403.222	1.05303	no amplification	o	0.35	0.35	0.35
495.137	1.00915	no amplification	o	0.35	0.35	0.35
504.578	1.08813	no amplification	o	0.35	0.35	0.35
634.057	0.985392	no amplification	o	0.35	0.35	0.35
634.059	1.07414	no amplification	o	0.35	0.35	0.35
665.383	1.07995	no amplification	o	0.35	0.35	0.35
803.459	1.01608	no amplification	o	0.35	0.35	0.35
842.234	1.07995	no amplification	o	0.35	0.35	0.35
913.718	1.00928	no amplification	o	0.35	0.35	0.35
929.05	1.07189	no amplification	o	0.35	0.35	0.35
85.871	1.11344	no amplification	o	0.35	0.35	0.35
243.454	1.12323	no amplification	o	0.35	0.35	0.35
275.574	1.12323	no amplification	o	0.35	0.35	0.35
357.267	1.12323	no amplification	o	0.35	0.35	0.35
482.62	1.08813	no amplification	o	0.35	0.35	0.35
643.425	1.07995	no amplification	o	0.35	0.35	0.35
820.276	1.07995	no amplification	o	0.35	0.35	0.35
907.092	1.07189	no amplification	o	0.35	0.35	0.35
47.633	1.06276	no amplification	o	0.35	0.35	0.35
47.633	1.06276	no amplification	o	0.35	0.35	0.35
653.158	1.0308	no amplification	o	0.35	0.35	0.35
761.896	1.00216	no amplification	o	0.35	0.35	0.35
881.572	0.994684	no amplification	o	0.35	0.35	0.35
303.885	0.963137	no amplification	o	0.35	0.35	0.35
465.239	0.99611	no amplification	o	0.35	0.35	0.35
483.725	0.980408	no amplification	o	0.35	0.35	0.35
190.579	0.994529	no amplification	o	0.35	0.35	0.35
641.147	0.987051	no amplification	o	0.35	0.35	0.35
749.885	0.961504	no amplification	o	0.35	0.35	0.35
869.561	0.954328	no amplification	o	0.35	0.35	0.35
332.327	0.985816	no amplification	o	0.35	0.35	0.35
450.424	0.984375	no amplification	o	0.35	0.35	0.35
450.482	0.984375	no amplification	o	0.35	0.35	0.35
451.015	0.993692	no amplification	o	0.35	0.35	0.35
494.905	0.976562	no amplification	o	0.35	0.35	0.35
525.231	0.976562	no amplification	o	0.35	0.35	0.35
525.231	1.01068	no amplification	o	0.35	0.35	0.35
526.675	0.980952	no amplification	o	0.35	0.35	0.35
332.326	0.985816	no amplification	o	0.35	0.35	0.35
450.423	0.984375	no amplification	o	0.35	0.35	0.35
450.481	0.984375	no amplification	o	0.35	0.35	0.35
494.904	0.976562	no amplification	o	0.35	0.35	0.35
525.23	0.976562	no amplification	o	0.35	0.35	0.35
525.23	1.00325	no amplification	o	0.35	0.35	0.35
875.722	0.998922	no amplification	o	0.35	0.35	0.35
875.72	0.998922	no amplification	o	0.35	0.35	0.35
874.274	1.00453	no amplification	o	0.35	0.35	0.35
873.844	0.998922	no amplification	o	0.35	0.35	0.35
871.762	0.988832	no amplification	o	0.35	0.35	0.35
868.137	1.00453	no amplification	o	0.35	0.35	0.35
867.814	0.991715	no amplification	o	0.35	0.35	0.35
866.819	0.991715	no amplification	o	0.35	0.35	0.35
961.074	0.903627	no amplification	o	0.35	0.35	0.35
961.075	0.903627	no amplification	o	0.35	0.35	0.35
449.575	0.934426	no amplification	o	0.35	0.35	0.35
510.809	0.934426	no amplification	o	0.35	0.35	0.35
523.79	0.934426	no amplification	o	0.35	0.35	0.35
48.845	0.992857	no amplification	o	0.35	0.35	0.35
337.106	1.01525	no amplification	o	0.35	0.35	0.35
561.957	1.01525	no amplification	o	0.35	0.35	0.35
626.41	1.01525	no amplification	o	0.35	0.35	0.35
717.285	0.985392	no amplification	o	0.35	0.35	0.35
404.975	0.951984	no amplification	o	0.35	0.35	0.35
669.695	0.951984	no amplification	o	0.35	0.35	0.35
683.88	0.951984	no amplification	o	0.35	0.35	0.35
21.93	1.23044	no amplification	o	0.35	0.35	0.35
146.23	1.05303	no amplification	o	0.35	0.35	0.35
182.105	1.11153	no amplification	o	0.35	0.35	0.35
196.01	1.13934	no amplification	o	0.35	0.35	0.35
196.02	1.05303	no amplification	o	0.35	0.35	0.35
37.465	1.13909	no amplification	o	0.35	0.35	0.35
550.577	1.01525	no amplification	o	0.35	0.35	0.35
705.905	1.01687	no amplification	o	0.35	0.35	0.35
31.464	1.08465	no amplification	o	0.35	0.35	0.35
32.957	1.14051	no amplification	o	0.35	0.35	0.35
376.073	1.10317	no amplification	o	0.35	0.35	0.35
376.073	1.09262	no amplification	o	0.35	0.35	0.35
488.212	1.01898	no amplification	o	0.35	0.35	0.35
488.212	1.01898	no amplification	o	0.35	0.35	0.35
546.069	1.08692	no amplification	o	0.35	0.35	0.35
701.397	1.07995	no amplification	o	0.35	0.35	0.35
822.187	1.00027	no amplification	o	0.35	0.35	0.35
68.17	0.984652	no amplification	o	0.35	0.35	0.35
341.217	1.00331	no amplification	o	0.35	0.35	0.35
508.322	0.991517	no amplification	o	0.35	0.35	0.35
605.534	1.37407	no amplification	o	0.35	0.35	0.35
700.879	1.01437	no amplification	o	0.35	0.35	0.35
714.272	1.3042	no amplification	o	0.35	0.35	0.35
833.948	1.21475	no amplification	o	0.35	0.35	0.35
978.65	1.16576	no amplification	o	0.35	0.35	0.35
154.9	1.00907	no amplification	o	0.35	0.35	0.35
605.532	1.00779	no amplification	o	0.35	0.35	0.35
676.458	0.976683	no amplification	o	0.35	0.35	0.35
694.143	0.987051	no amplification	o	0.35	0.35	0.35
694.829	1.00779	no amplification	o	0.35	0.35	0.35
714.27	0.999673	no amplification	o	0.35	0.35	0.35
833.946	0.992213	no amplification	o	0.35	0.35	0.35
978.648	0.984863	no amplification	o	0.35	0.35	0.35
17.152	1.01879	no amplification	o	0.35	0.35	0.35
185.016	1.05303	no amplification	o	0.35	0.35	0.35
185.108	1.05303	no amplification	o	0.35	0.35	0.35
213.988	1.04511	no amplification	o	0.35	0.35	0.35
553.663	1.02645	no amplification	o	0.35	0.35	0.35
651.776	1.02645	no amplification	o	0.35	0.35	0.35
17.153	0.97039	no amplification	o	0.35	0.35	0.35
27.433	0.965757	no amplification	o	0.35	0.35	0.35
90.313	0.943973	no amplification	o	0.35	0.35	0.35
185.015	0.985093	no amplification	o	0.35	0.35	0.35
687.609	0.943973	no amplification	o	0.35	0.35	0.35
723.062	0.943973	no amplification	o	0.35	0.35	0.35
848.653	0.936928	no amplification	o	0.35	0.35	0.35
962.708	0.929988	no amplification	o	0.35	0.35	0.35
597.227	1.04511	no amplification	o	0.35	0.35	0.35
705.965	1.02288	no amplification	o	0.35	0.35	0.35
825.641	1.01524	no amplification	o	0.35	0.35	0.35
970.343	1.00772	no amplification	o	0.35	0.35	0.35
160.176	1.10317	no amplification	o	0.35	0.35	0.35
172.265	0.985816	no amplification	o	0.35	0.35	0.35
174.081	1.05303	no amplification	o	0.35	0.35	0.35
174.091	0.958621	no amplification	o	0.35	0.35	0.35
0.061	0.896774	no amplification	o	0.35	0.35	0.35
13.29	1.06107	no amplification	o	0.35	0.35	0.35
116.523	1.03278	no amplification	o	0.35	0.35	0.35
123.045	1.04511	no amplification	o	0.35	0.35	0.35
140.864	1.02678	no amplification	o	0.35	0.35	0.35
156.664	0.922158	no amplification	o	0.35	0.35	0.35
158.92	1.12551	no amplification	o	0.35	0.35	0.35
163.729	1.02319	no amplification	o	0.35	0.35	0.35
164.015	0.954233	no amplification	o	0.35	0.35	0.35
165.283	1.01832	no amplification	o	0.35	0.35	0.35
165.284	1.04511	no amplification	o	0.35	0.35	0.35
165.785	1.05623	no amplification	o	0.35	0.35	0.35
166.401	1.08382	no amplification	o	0.35	0.35	0.35
170.807	1.08873	no amplification	o	0.35	0.35	0.35
171.006	0.940602	no amplification	o	0.35	0.35	0.35
171.009	1.07497	no amplification	o	0.35	0.35	0.35
172.825	1.19113	no amplification	o	0.35	0.35	0.35
172.834	1.05851	no amplification	o	0.35	0.35	0.35
172.835	1.05851	no amplification	o	0.35	0.35	0.35
172.835	0.980408	no amplification	o	0.35	0.35	0.35
172.838	1.05303	no amplification	o	0.35	0.35	0.35
172.913	1.02063	no amplification	o	0.35	0.35	0.35
172.915	1.03487	no amplification	o	0.35	0.35	0.35
177.259	1.05303	no amplification	o	0.35	0.35	0.35
177.546	1.00915	no amplification	o	0.35	0.35	0.35
189.289	1.04239	no amplification	o	0.35	0.35	0.35
590.549	1.02288	no amplification	o	0.35	0.35	0.35
670.629	0.964719	no amplification	o	0.35	0.35	0.35
699.287	1.02288	no amplification	o	0.35	0.35	0.35
818.963	1.01524	no amplification	o	0.35	0.35	0.35
963.665	0.985816	no amplification	o	0.35	0.35	0.35
15.338	1.08594	no amplification	o	0.35	0.35	0.35
62.177	0.938638	no amplification	o	0.35	0.35	0.35
528.45	0.991517	no amplification	o	0.35	0.35	0.35
602.732	0.955532	no amplification	o	0.35	0.35	0.35
683.778	0.992857	no amplification	o	0.35	0.35	0.35
884.776	0.936928	no amplification	o	0.35	0.35	0.35
12.154	1.11936	no amplification	o	0.35	0.35	0.35
525.266	1.02081	no amplification	o	0.35	0.35	0.35
680.594	1.02081	no amplification	o	0.35	0.35	0.35
156.09	1.14309	no amplification	o	0.35	0.35	0.35
157.347	1.04511	no amplification	o	0.35	0.35	0.35
10.282	1.22744	no amplification	o	0.35	0.35	0.35
10.283	1.0482	no amplification	o	0.35	0.35	0.35
10.351	1.16909	no amplification	o	0.35	0.35	0.35
73.163	0.972028	no amplification	o	0.35	0.35	0.35
99.766	1.22612	no amplification	o	0.35	0.35	0.35
156.085	1.01832	no amplification	o	0.35	0.35	0.35
163.639	1.02603	no amplification	o	0.35	0.35	0.35
167.865	1.10703	no amplification	o	0.35	0.35	0.35
167.957	1.03063	no amplification	o	0.35	0.35	0.35
281.556	1.01525	no amplification	o	0.35	0.35	0.35
305.675	1.04511	no amplification	o	0.35	0.35	0.35
324.466	1.23305	no amplification	o	0.35	0.35	0.35
334.136	0.959604	no amplification	o	0.35	0.35	0.35
405.208	1.02798	no amplification	o	0.35	0.35	0.35
405.232	0.98862	no amplification	o	0.35	0.35	0.35
407.031	1.04511	no amplification	o	0.35	0.35	0.35
463.252	0.952897	no amplification	o	0.35	0.35	0.35
500.86	1.02023	no amplification	o	0.35	0.35	0.35
536.512	1.03171	no amplification	o	0.35	0.35	0.35
536.513	0.955896	no amplification	o	0.35	0.35	0.35
581.19	0.968827	no amplification	o	0.35	0.35	0.35
634.286	0.969865	no amplification	o	0.35	0.35	0.35
634.569	0.950103	no amplification	o	0.35	0.35	0.35
634.625	1.35078	no amplification	o	0.35	0.35	0.35
648.415	1.01344	no amplification	o	0.35	0.35	0.35
670.457	1.04511	no amplification	o	0.35	0.35	0.35
670.459	0.964719	no amplification	o	0.35	0.35	0.35
705.912	1.21034	no amplification	o	0.35	0.35	0.35
718.693	1.19626	no amplification	o	0.35	0.35	0.35
744.687	1.0085	no amplification	o	0.35	0.35	0.35
773.756	0.972481	no amplification	o	0.35	0.35	0.35
831.457	0.948762	no amplification	o	0.35	0.35	0.35
831.503	1.0085	no amplification	o	0.35	0.35	0.35
942.115	0.9806	no amplification	o	0.35	0.35	0.35
944.357	0.954291	no amplification	o	0.35	0.35	0.35
945.557	1.00103	no amplification	o	0.35	0.35	0.35
945.558	0.941376	no amplification	o	0.35	0.35	0.35
945.574	1.00568	no amplification	o	0.35	0.35	0.35
995.56	0.948343	no amplification	o	0.35	0.35	0.35
3.801	1.12057	no amplification	o	0.35	0.35	0.35
516.913	0.987407	no amplification	o	0.35	0.35	0.35
672.241	0.974584	no amplification	o	0.35	0.35	0.35
158.293	1.04511	no amplification	o	0.35	0.35	0.35
95.499	0.985816	no amplification	o	0.35	0.35	0.35
117.034	0.992857	no amplification	o	0.35	0.35	0.35
224.13	1.00335	no amplification	o	0.35	0.35	0.35
1.502	1.06689	no amplification	o	0.35	0.35	0.35
514.614	1.04511	no amplification	o	0.35	0.35	0.35
669.942	1.04511	no amplification	o	0.35	0.35	0.35
172.319	0.958432	no amplification	o	0.35	0.35	0.35
325.877	0.951822	no amplification	o	0.35	0.35	0.35
344.573	0.951822	no amplification	o	0.35	0.35	0.35
505.796	0.931034	no amplification	o	0.35	0.35	0.35
518.777	0.931034	no amplification	o	0.35	0.35	0.35
524.197	0.931034	no amplification	o	0.35	0.35	0.35
882.175	1.03683	no amplification	o	0.35	0.35	0.35
880.727	1.03683	no amplification	o	0.35	0.35	0.35
874.589	1.03683	no amplification	o	0.35	0.35	0.35
160.051	1.0115	no amplification	o	0.35	0.35	0.35
37.174	0.965278	no amplification	o	0.35	0.35	0.35
344.393	0.959172	no amplification	o	0.35	0.35	0.35
444.382	0.972973	no amplification	o	0.35	0.35	0.35
505.616	0.972973	no amplification	o	0.35	0.35	0.35
518.597	0.972973	no amplification	o	0.35	0.35	0.35
750.375	0.980024	no amplification	o	0.35	0.35	0.35
823.748	0.980024	no amplification	o	0.35	0.35	0.35
43.475	1.02539	no amplification	o	0.35	0.35	0.35
45.286	1.04079	no amplification	o	0.35	0.35	0.35
46.071	1.01672	no amplification	o	0.35	0.35	0.35
46.58	1.07088	no amplification	o	0.35	0.35	0.35
46.801	1.05303	no amplification	o	0.35	0.35	0.35
100.975	1.06071	no amplification	o	0.35	0.35	0.35
142.149	0.964943	no amplification	o	0.35	0.35	0.35
143.7	1.04511	no amplification	o	0.35	0.35	0.35
143.744	1.05755	no amplification	o	0.35	0.35	0.35
143.774	0.959797	no amplification	o	0.35	0.35	0.35
164.539	0.936027	no amplification	o	0.35	0.35	0.35
172.059	1.10427	no amplification	o	0.35	0.35	0.35
173.72	1.06834	no amplification	o	0.35	0.35	0.35
287.493	1.10647	no amplification	o	0.35	0.35	0.35
338.138	1.0308	no amplification	o	0.35	0.35	0.35
342.348	1.09262	no amplification	o	0.35	0.35	0.35
342.374	1.0308	no amplification	o	0.35	0.35	0.35
369.553	1.03638	no amplification	o	0.35	0.35	0.35
411.554	0.982406	no amplification	o	0.35	0.35	0.35
420.371	0.955298	no amplification	o	0.35	0.35	0.35
454.487	1.01898	no amplification	o	0.35	0.35	0.35
455.404	1.04511	no amplification	o	0.35	0.35	0.35
455.857	1.06602	no amplification	o	0.35	0.35	0.35
479.742	1.00016	no amplification	o	0.35	0.35	0.35
512.344	1.07585	no amplification	o	0.35	0.35	0.35
512.344	1.2219	no amplification	o	0.35	0.35	0.35
512.344	1.06522	no amplification	o	0.35	0.35	0.35
512.344	1.18029	no amplification	o	0.35	0.35	0.35
519.385	0.996123	no amplification	o	0.35	0.35	0.35
554.337	0.992213	no amplification	o	0.35	0.35	0.35
576.797	1.10317	no amplification	o	0.35	0.35	0.35
580.488	0.985392	no amplification	o	0.35	0.35	0.35
581.373	1.00907	no amplification	o	0.35	0.35	0.35
586.626	1.04511	no amplification	o	0.35	0.35	0.35
587.184	1.04511	no amplification	o	0.35	0.35	0.35
601.94	0.988107	no amplification	o	0.35	0.35	0.35
603.05	1.01066	no amplification	o	0.35	0.35	0.35
612.13	1.0064	no amplification	o	0.35	0.35	0.35
619.358	0.996123	no amplification	o	0.35	0.35	0.35
652.117	1.1602	no amplification	o	0.35	0.35	0.35
660.505	1.01525	no amplification	o	0.35	0.35	0.35
667.116	0.95802	no amplification	o	0.35	0.35	0.35
687.467	0.966236	no amplification	o	0.35	0.35	0.35
694.457	0.982406	no amplification	o	0.35	0.35	0.35
788.462	1.00027	no amplification	o	0.35	0.35	0.35
819.03	0.918763	no amplification	o	0.35	0.35	0.35
868.67	0.929988	no amplification	o	0.35	0.35	0.35
944.271	0.972028	no amplification	o	0.35	0.35	0.35
946.151	0.973468	no amplification	o	0.35	0.35	0.35
981.883	0.953922	no amplification	o	0.35	0.35	0.35
37.173	0.965278	no amplification	o	0.35	0.35	0.35
344.392	0.959172	no amplification	o	0.35	0.35	0.35
444.381	0.972973	no amplification	o	0.35	0.35	0.35
505.615	0.972973	no amplification	o	0.35	0.35	0.35
518.596	0.972973	no amplification	o	0.35	0.35	0.35
750.374	0.980024	no amplification	o	0.35	0.35	0.35
823.747	0.980024	no amplification	o	0.35	0.35	0.35
344.382	0.985816	no amplification	o	0.35	0.35	0.35
442.563	0.976744	no amplification	o	0.35	0.35	0.35
444.371	0.976744	no amplification	o	0.35	0.35	0.35
481.013	0.976744	no amplification	o	0.35	0.35	0.35
505.605	0.976744	no amplification	o	0.35	0.35	0.35
518.586	0.985075	no amplification	o	0.35	0.35	0.35
750.364	0.983822	no amplification	o	0.35	0.35	0.35
823.737	0.983822	no amplification	o	0.35	0.35	0.35
989.93	0.973186	no amplification	o	0.35	0.35	0.35
989.931	1.0146	no amplification	o	0.35	0.35	0.35
37.161	1.04921	no amplification	o	0.35	0.35	0.35
325.684	0.955009	no amplification	o	0.35	0.35	0.35
344.179	0.952955	no amplification	o	0.35	0.35	0.35
344.18	0.961771	no amplification	o	0.35	0.35	0.35
344.38	1.01481	no amplification	o	0.35	0.35	0.35
428.392	0.958621	no amplification	o	0.35	0.35	0.35
442.56	0.973684	no amplification	o	0.35	0.35	0.35
442.561	0.976744	no amplification	o	0.35	0.35	0.35
442.636	0.977778	no amplification	o	0.35	0.35	0.35
442.86	0.971429	no amplification	o	0.35	0.35	0.35
443.072	0.931034	no amplification	o	0.35	0.35	0.35
444.354	0.967742	no amplification	o	0.35	0.35	0.35
444.355	1	no amplification	o	0.35	0.35	0.35
444.357	0.974359	no amplification	o	0.35	0.35	0.35
444.369	1	no amplification	o	0.35	0.35	0.35
444.369	0.973684	no amplification	o	0.35	0.35	0.35
444.369	1	no amplification	o	0.35	0.35	0.35
481.011	1	no amplification	o	0.35	0.35	0.35
505.601	1	no amplification	o	0.35	0.35	0.35
505.603	1	no amplification	o	0.35	0.35	0.35
518.578	0.979592	no amplification	o	0.35	0.35	0.35
518.584	1	no amplification	o	0.35	0.35	0.35
520.013	0.95	no amplification	o	0.35	0.35	0.35
520.028	0.958333	no amplification	o	0.35	0.35	0.35
520.029	1	no amplification	o	0.35	0.35	0.35
524.003	1	no amplification	o	0.35	0.35	0.35
524.004	0.977778	no amplification	o	0.35	0.35	0.35
524.056	0.958333	no amplification	o	0.35	0.35	0.35
540.871	0.964286	no amplification	o	0.35	0.35	0.35
707.657	1.00725	no amplification	o	0.35	0.35	0.35
750.362	1.03687	no amplification	o	0.35	0.35	0.35
783.473	1.00725	no amplification	o	0.35	0.35	0.35
823.735	1.03687	no amplification	o	0.35	0.35	0.35
934.723	1.0661	no amplification	o	0.35	0.35	0.35
882.363	1.02921	no amplification	o	0.35	0.35	0.35
880.918	1.03474	no amplification	o	0.35	0.35	0.35
874.78	1.03474	no amplification	o	0.35	0.35	0.35
785.528	1.02921	no amplification	o	0.35	0.35	0.35
726.335	1.03474	no amplification	o	0.35	0.35	0.35
417.597	0.972028	no amplification	o	0.35	0.35	0.35
339.965	0.978873	no amplification	o	0.35	0.35	0.35
208.829	0.978873	no amplification	o	0.35	0.35	0.35
160.242	0.978873	no amplification	o	0.35	0.35	0.35
934.731	1.01621	no amplification	o	0.35	0.35	0.35
934.725	1.08638	no amplification	o	0.35	0.35	0.35
882.368	1.02757	no amplification	o	0.35	0.35	0.35
882.366	1.02757	no amplification	o	0.35	0.35	0.35
882.365	1.0646	no amplification	o	0.35	0.35	0.35
880.92	1.0646	no amplification	o	0.35	0.35	0.35
874.782	1.0646	no amplification	o	0.35	0.35	0.35
874.781	1.00443	no amplification	o	0.35	0.35	0.35
785.53	1.0468	no amplification	o	0.35	0.35	0.35
769.638	0.972028	no amplification	o	0.35	0.35	0.35
726.337	1.0468	no amplification	o	0.35	0.35	0.35
708.067	1.00443	no amplification	o	0.35	0.35	0.35
683.056	1.04146	no amplification	o	0.35	0.35	0.35
665.429	1.04146	no amplification	o	0.35	0.35	0.35
439.565	0.972028	no amplification	o	0.35	0.35	0.35
411.653	0.995171	no amplification	o	0.35	0.35	0.35
286.33	0.99885	no amplification	o	0.35	0.35	0.35
267.99	0.978873	no amplification	o	0.35	0.35	0.35
267.989	0.951682	no amplification	o	0.35	0.35	0.35
216.925	0.978873	no amplification	o	0.35	0.35	0.35
208.831	1.02143	no amplification	o	0.35	0.35	0.35
195.973	0.985816	no amplification	o	0.35	0.35	0.35
187.761	0.985816	no amplification	o	0.35	0.35	0.35
160.244	1.02143	no amplification	o	0.35	0.35	0.35
955.891	0.96848	no amplification	o	0.35	0.35	0.35
189.914	0.985816	no amplification	o	0.35	0.35	0.35
565.814	0.977273	no amplification	o	0.35	0.35	0.35
794.175	0.972028	no amplification	o	0.35	0.35	0.35
665.72	0.950897	no amplification	o	0.35	0.35	0.35
569.748	0.950897	no amplification	o	0.35	0.35	0.35
527.533	0.929766	no amplification	o	0.35	0.35	0.35
500.24	0.950427	no amplification	o	0.35	0.35	0.35
360.247	1.00063	no amplification	o	0.35	0.35	0.35
359.63	1.00063	no amplification	o	0.35	0.35	0.35
794.176	0.972028	no amplification	o	0.35	0.35	0.35
665.721	0.950897	no amplification	o	0.35	0.35	0.35
569.749	0.950897	no amplification	o	0.35	0.35	0.35
527.534	0.929766	no amplification	o	0.35	0.35	0.35
500.241	0.950427	no amplification	o	0.35	0.35	0.35
360.248	1.00063	no amplification	o	0.35	0.35	0.35
359.631	1.00063	no amplification	o	0.35	0.35	0.35
511.37	0.996123	no amplification	o	0.35	0.35	0.35
518.411	0.996123	no amplification	o	0.35	0.35	0.35
518.411	0.996123	no amplification	o	0.35	0.35	0.35
666.698	0.985392	no amplification	o	0.35	0.35	0.35
45.529	1.01173	no amplification	o	0.35	0.35	0.35
45.529	1.02603	no amplification	o	0.35	0.35	0.35
511.293	0.991517	no amplification	o	0.35	0.35	0.35
666.621	1.01832	no amplification	o	0.35	0.35	0.35
511.193	1.00907	no amplification	o	0.35	0.35	0.35
580.222	1.00907	no amplification	o	0.35	0.35	0.35
580.222	1.00907	no amplification	o	0.35	0.35	0.35
586.033	1.00907	no amplification	o	0.35	0.35	0.35
666.521	1.00907	no amplification	o	0.35	0.35	0.35
271.4	0.982718	no amplification	o	0.35	0.35	0.35
821.225	0.987918	no amplification	o	0.35	0.35	0.35
62.884	0.984118	no amplification	o	0.35	0.35	0.35
145.806	1.04511	no amplification	o	0.35	0.35	0.35
153.36	1.04511	no amplification	o	0.35	0.35	0.35
157.586	1.04511	no amplification	o	0.35	0.35	0.35
157.679	1.00331	no amplification	o	0.35	0.35	0.35
160.753	0.989125	no amplification	o	0.35	0.35	0.35
175.032	1.02539	no amplification	o	0.35	0.35	0.35
271.277	1.01002	no amplification	o	0.35	0.35	0.35
271.396	0.95752	no amplification	o	0.35	0.35	0.35
271.399	1.08556	no amplification	o	0.35	0.35	0.35
295.396	1.00907	no amplification	o	0.35	0.35	0.35
295.479	1.10399	no amplification	o	0.35	0.35	0.35
323.857	0.969105	no amplification	o	0.35	0.35	0.35
359.277	1.02951	no amplification	o	0.35	0.35	0.35
394.937	1.02611	no amplification	o	0.35	0.35	0.35
394.953	0.98862	no amplification	o	0.35	0.35	0.35
452.973	0.952897	no amplification	o	0.35	0.35	0.35
453.736	0.914474	no amplification	o	0.35	0.35	0.35
526.233	1.04511	no amplification	o	0.35	0.35	0.35
526.234	0.965737	no amplification	o	0.35	0.35	0.35
527.455	0.982406	no amplification	o	0.35	0.35	0.35
570.911	0.969169	no amplification	o	0.35	0.35	0.35
621.592	0.994132	no amplification	o	0.35	0.35	0.35
623.638	1.0308	no amplification	o	0.35	0.35	0.35
623.961	1.07995	no amplification	o	0.35	0.35	0.35
624.007	0.969865	no amplification	o	0.35	0.35	0.35
624.29	0.950103	no amplification	o	0.35	0.35	0.35
624.674	0.936998	no amplification	o	0.35	0.35	0.35
638.136	0.984118	no amplification	o	0.35	0.35	0.35
660.178	1.00492	no amplification	o	0.35	0.35	0.35
660.18	0.974258	no amplification	o	0.35	0.35	0.35
695.633	0.990107	no amplification	o	0.35	0.35	0.35
734.408	0.972481	no amplification	o	0.35	0.35	0.35
763.477	0.972481	no amplification	o	0.35	0.35	0.35
779.084	1.03731	no amplification	o	0.35	0.35	0.35
821.178	0.948762	no amplification	o	0.35	0.35	0.35
821.224	1.03731	no amplification	o	0.35	0.35	0.35
934.078	0.965278	no amplification	o	0.35	0.35	0.35
935.278	0.975439	no amplification	o	0.35	0.35	0.35
935.279	0.941376	no amplification	o	0.35	0.35	0.35
935.295	0.93385	no amplification	o	0.35	0.35	0.35
157.678	0.983027	no amplification	o	0.35	0.35	0.35
295.395	0.973855	no amplification	o	0.35	0.35	0.35
734.407	0.94488	no amplification	o	0.35	0.35	0.35
821.223	0.94488	no amplification	o	0.35	0.35	0.35
47.396	0.968788	no amplification	o	0.35	0.35	0.35
53.422	1.04511	no amplification	o	0.35	0.35	0.35
186.48	1.10647	no amplification	o	0.35	0.35	0.35
189.69	1.10647	no amplification	o	0.35	0.35	0.35
319.047	1.04511	no amplification	o	0.35	0.35	0.35
359.217	1.04511	no amplification	o	0.35	0.35	0.35
359.219	1.04511	no amplification	o	0.35	0.35	0.35
374.654	1.04511	no amplification	o	0.35	0.35	0.35
396.737	1.04511	no amplification	o	0.35	0.35	0.35
486.034	1.00157	no amplification	o	0.35	0.35	0.35
493.161	0.979685	no amplification	o	0.35	0.35	0.35
530.217	0.987051	no amplification	o	0.35	0.35	0.35
557.867	1.01138	no amplification	o	0.35	0.35	0.35
557.868	1.09833	no amplification	o	0.35	0.35	0.35
557.868	1.07881	no amplification	o	0.35	0.35	0.35
623.825	0.990107	no amplification	o	0.35	0.35	0.35
623.946	0.990107	no amplification	o	0.35	0.35	0.35
623.947	0.943973	no amplification	o	0.35	0.35	0.35
623.986	1.06834	no amplification	o	0.35	0.35	0.35
624.279	1.07777	no amplification	o	0.35	0.35	0.35
624.279	1.07777	no amplification	o	0.35	0.35	0.35
624.301	1.0064	no amplification	o	0.35	0.35	0.35
624.314	1.06834	no amplification	o	0.35	0.35	0.35
624.459	1.04511	no amplification	o	0.35	0.35	0.35
624.602	1.07995	no amplification	o	0.35	0.35	0.35
624.642	1.06834	no amplification	o	0.35	0.35	0.35
624.66	1.08692	no amplification	o	0.35	0.35	0.35
624.66	1.08692	no amplification	o	0.35	0.35	0.35
625.302	0.983636	no amplification	o	0.35	0.35	0.35
630.764	1.04511	no amplification	o	0.35	0.35	0.35
658.232	1.06834	no amplification	o	0.35	0.35	0.35
660.163	1.02189	no amplification	o	0.35	0.35	0.35
660.166	1.02678	no amplification	o	0.35	0.35	0.35
677.306	0.975439	no amplification	o	0.35	0.35	0.35
695.63	1.04511	no amplification	o	0.35	0.35	0.35
734.39	0.960475	no amplification	o	0.35	0.35	0.35
734.391	1.03731	no amplification	o	0.35	0.35	0.35
734.393	0.968159	no amplification	o	0.35	0.35	0.35
734.406	1.06973	no amplification	o	0.35	0.35	0.35
734.406	1.07189	no amplification	o	0.35	0.35	0.35
821.163	1.00385	no amplification	o	0.35	0.35	0.35
826.634	1.00928	no amplification	o	0.35	0.35	0.35
892.739	1.00103	no amplification	o	0.35	0.35	0.35
157.569	1.11479	no amplification	o	0.35	0.35	0.35
189.689	1.10647	no amplification	o	0.35	0.35	0.35
271.382	1.06973	no amplification	o	0.35	0.35	0.35
295.379	1.0064	no amplification	o	0.35	0.35	0.35
396.735	1.04511	no amplification	o	0.35	0.35	0.35
526.216	1.01832	no amplification	o	0.35	0.35	0.35
557.54	0.961412	no amplification	o	0.35	0.35	0.35
734.391	1.06036	no amplification	o	0.35	0.35	0.35
821.207	1.03731	no amplification	o	0.35	0.35	0.35
935.261	1.02963	no amplification	o	0.35	0.35	0.35
985.2	0.979404	no amplification	o	0.35	0.35	0.35
62.815	0.984118	no amplification	o	0.35	0.35	0.35
89.418	1.24006	no amplification	o	0.35	0.35	0.35
145.737	1.04511	no amplification	o	0.35	0.35	0.35
153.291	1.04511	no amplification	o	0.35	0.35	0.35
155.841	1.03136	no amplification	o	0.35	0.35	0.35
156.771	1.07585	no amplification	o	0.35	0.35	0.35
157.517	1.23358	no amplification	o	0.35	0.35	0.35
157.593	1.11845	no amplification	o	0.35	0.35	0.35
157.609	1.14309	no amplification	o	0.35	0.35	0.35
157.61	0.983027	no amplification	o	0.35	0.35	0.35
160.684	0.989125	no amplification	o	0.35	0.35	0.35
174.963	1.0274	no amplification	o	0.35	0.35	0.35
186.489	1.03731	no amplification	o	0.35	0.35	0.35
271.208	1.01002	no amplification	o	0.35	0.35	0.35
271.33	1.03731	no amplification	o	0.35	0.35	0.35
295.327	1.10317	no amplification	o	0.35	0.35	0.35
314.118	1.24791	no amplification	o	0.35	0.35	0.35
323.788	0.969105	no amplification	o	0.35	0.35	0.35
394.871	0.967697	no amplification	o	0.35	0.35	0.35
394.884	0.987051	no amplification	o	0.35	0.35	0.35
396.683	0.978403	no amplification	o	0.35	0.35	0.35
490.512	1.01262	no amplification	o	0.35	0.35	0.35
526.164	1.04511	no amplification	o	0.35	0.35	0.35
526.165	0.965737	no amplification	o	0.35	0.35	0.35
537.01	1.02421	no amplification	o	0.35	0.35	0.35
570.842	0.969169	no amplification	o	0.35	0.35	0.35
623.892	1.04511	no amplification	o	0.35	0.35	0.35
623.938	0.969865	no amplification	o	0.35	0.35	0.35
624.22	1.07777	no amplification	o	0.35	0.35	0.35
624.221	0.950103	no amplification	o	0.35	0.35	0.35
624.277	1.35078	no amplification	o	0.35	0.35	0.35
638.067	1.00588	no amplification	o	0.35	0.35	0.35
660.109	1.14118	no amplification	o	0.35	0.35	0.35
660.111	0.974258	no amplification	o	0.35	0.35	0.35
695.564	1.21034	no amplification	o	0.35	0.35	0.35
708.345	1.19626	no amplification	o	0.35	0.35	0.35
734.339	0.94488	no amplification	o	0.35	0.35	0.35
763.408	0.972481	no amplification	o	0.35	0.35	0.35
779.015	1.04453	no amplification	o	0.35	0.35	0.35
821.155	0.978038	no amplification	o	0.35	0.35	0.35
931.767	0.9806	no amplification	o	0.35	0.35	0.35
934.009	0.965278	no amplification	o	0.35	0.35	0.35
935.209	1.01379	no amplification	o	0.35	0.35	0.35
935.21	0.941376	no amplification	o	0.35	0.35	0.35
935.226	1.01379	no amplification	o	0.35	0.35	0.35
943.782	0.953361	no amplification	o	0.35	0.35	0.35
985.212	0.995309	no amplification	o	0.35	0.35	0.35
126.527	0.995821	no amplification	o	0.35	0.35	0.35
157.516	1.04511	no amplification	o	0.35	0.35	0.35
157.608	1.04511	no amplification	o	0.35	0.35	0.35
186.488	1.03731	no amplification	o	0.35	0.35	0.35
266.734	0.972481	no amplification	o	0.35	0.35	0.35
314.117	0.999673	no amplification	o	0.35	0.35	0.35
396.682	0.991517	no amplification	o	0.35	0.35	0.35
520.468	0.972198	no amplification	o	0.35	0.35	0.35
526.163	1.04511	no amplification	o	0.35	0.35	0.35
624.276	1.04511	no amplification	o	0.35	0.35	0.35
660.108	0.997608	no amplification	o	0.35	0.35	0.35
695.563	1.04511	no amplification	o	0.35	0.35	0.35
935.208	0.93157	no amplification	o	0.35	0.35	0.35
935.225	0.978148	no amplification	o	0.35	0.35	0.35
943.722	0.960988	no amplification	o	0.35	0.35	0.35
157.607	1.09871	no amplification	o	0.35	0.35	0.35
266.733	1.03731	no amplification	o	0.35	0.35	0.35
313.992	1.16867	no amplification	o	0.35	0.35	0.35
314.116	1.04511	no amplification	o	0.35	0.35	0.35
396.681	1.0335	no amplification	o	0.35	0.35	0.35
624.218	1.04511	no amplification	o	0.35	0.35	0.35
624.275	1.02189	no amplification	o	0.35	0.35	0.35
624.603	1.02189	no amplification	o	0.35	0.35	0.35
660.107	1.14118	no amplification	o	0.35	0.35	0.35
695.562	1.14118	no amplification	o	0.35	0.35	0.35
62.722	0.930922	no amplification	o	0.35	0.35	0.35
157.424	1.01832	no amplification	o	0.35	0.35	0.35
271.115	0.984118	no amplification	o	0.35	0.35	0.35
660.018	0.964719	no amplification	o	0.35	0.35	0.35
695.471	0.964719	no amplification	o	0.35	0.35	0.35
821.062	0.930922	no amplification	o	0.35	0.35	0.35
935.116	0.924027	no amplification	o	0.35	0.35	0.35
510.426	1.02081	no amplification	o	0.35	0.35	0.35
665.754	1.02081	no amplification	o	0.35	0.35	0.35
510.237	1.0064	no amplification	o	0.35	0.35	0.35
665.565	0.967697	no amplification	o	0.35	0.35	0.35
155.749	1.04511	no amplification	o	0.35	0.35	0.35
524.396	1.01525	no amplification	o	0.35	0.35	0.35
732.571	1.00768	no amplification	o	0.35	0.35	0.35
933.441	1.00021	no amplification	o	0.35	0.35	0.35
94.828	1.04413	no amplification	o	0.35	0.35	0.35
116.363	1.02832	no amplification	o	0.35	0.35	0.35
212.732	0.94474	no amplification	o	0.35	0.35	0.35
313.539	1.04413	no amplification	o	0.35	0.35	0.35
313.539	1.01652	no amplification	o	0.35	0.35	0.35
224.801	0.978873	no amplification	o	0.35	0.35	0.35
212.533	1.02782	no amplification	o	0.35	0.35	0.35
212.533	0.997698	no amplification	o	0.35	0.35	0.35
203.012	1.04413	no amplification	o	0.35	0.35	0.35
203.012	0.997698	no amplification	o	0.35	0.35	0.35
506.438	1.1393	no amplification	o	0.35	0.35	0.35
661.766	1.1527	no amplification	o	0.35	0.35	0.35
890.789	0.91966	no amplification	o	0.35	0.35	0.35
989.035	0.972324	no amplification	o	0.35	0.35	0.35
168.214	1.05154	no amplification	o	0.35	0.35	0.35
517.69	0.966667	no amplification	o	0.35	0.35	0.35
518.602	0.928571	no amplification	o	0.35	0.35	0.35
566.169	0.925926	no amplification	o	0.35	0.35	0.35
821.706	0.959282	no amplification	o	0.35	0.35	0.35
822.841	0.979267	no amplification	o	0.35	0.35	0.35
883.262	1.10163	no amplification	o	0.35	0.35	0.35
883.259	1.0646	no amplification	o	0.35	0.35	0.35
881.814	1.12157	no amplification	o	0.35	0.35	0.35
875.102	1.11089	no amplification	o	0.35	0.35	0.35
807.714	1.04979	no amplification	o	0.35	0.35	0.35
727.231	1.08207	no amplification	o	0.35	0.35	0.35
340.86	1.02782	no amplification	o	0.35	0.35	0.35
954.99	1.0146	no amplification	o	0.35	0.35	0.35
189.013	1.03511	no amplification	o	0.35	0.35	0.35
239.368	0.985816	no amplification	o	0.35	0.35	0.35
427.451	0.947727	no amplification	o	0.35	0.35	0.35
564.913	1	no amplification	o	0.35	0.35	0.35
795.076	1.01429	no amplification	o	0.35	0.35	0.35
594.086	0.972028	no amplification	o	0.35	0.35	0.35
528.434	0.972028	no amplification	o	0.35	0.35	0.35
501.141	0.925741	no amplification	o	0.35	0.35	0.35
361.148	1.02143	no amplification	o	0.35	0.35	0.35
343.377	0.951822	no amplification	o	0.35	0.35	0.35
442.069	0.931034	no amplification	o	0.35	0.35	0.35
443.366	0.931034	no amplification	o	0.35	0.35	0.35
504.6	0.931034	no amplification	o	0.35	0.35	0.35
517.581	0.931034	no amplification	o	0.35	0.35	0.35
749.359	0.937781	no amplification	o	0.35	0.35	0.35
822.732	0.937781	no amplification	o	0.35	0.35	0.35
380.292	0.961504	no amplification	o	0.35	0.35	0.35
845.574	0.929527	no amplification	o	0.35	0.35	0.35
971.727	0.947259	no amplification	o	0.35	0.35	0.35
495.517	1.05667	no amplification	o	0.35	0.35	0.35
650.845	1.04508	no amplification	o	0.35	0.35	0.35
529.28	1.02658	no amplification	o	0.35	0.35	0.35
638.018	1.03015	no amplification	o	0.35	0.35	0.35
757.694	1.007	no amplification	o	0.35	0.35	0.35
902.396	1.01068	no amplification	o	0.35	0.35	0.35
466.282	0.95752	no amplification	o	0.35	0.35	0.35
540.564	0.935101	no amplification	o	0.35	0.35	0.35
621.61	0.991517	no amplification	o	0.35	0.35	0.35
822.608	0.929988	no amplification	o	0.35	0.35	0.35
465.773	1.00215	no amplification	o	0.35	0.35	0.35
621.101	1.00969	no amplification	o	0.35	0.35	0.35
465.552	0.976295	no amplification	o	0.35	0.35	0.35
533.696	0.978966	no amplification	o	0.35	0.35	0.35
533.696	0.978966	no amplification	o	0.35	0.35	0.35
620.88	0.983636	no amplification	o	0.35	0.35	0.35
465.4	0.990163	no amplification	o	0.35	0.35	0.35
620.728	0.997608	no amplification	o	0.35	0.35	0.35
526.285	1.01737	no amplification	o	0.35	0.35	0.35
635.023	1.02501	no amplification	o	0.35	0.35	0.35
754.699	0.997417	no amplification	o	0.35	0.35	0.35
897.099	0.9806	no amplification	o	0.35	0.35	0.35
897.099	0.9806	no amplification	o	0.35	0.35	0.35
899.401	0.9806	no amplification	o	0.35	0.35	0.35
142.297	0.995821	no amplification	o	0.35	0.35	0.35
686.998	0.954328	no amplification	o	0.35	0.35	0.35
265.628	0.990107	no amplification	o	0.35	0.35	0.35
289.668	1.00331	no amplification	o	0.35	0.35	0.35
305.8	0.990107	no amplification	o	0.35	0.35	0.35
391.572	0.982406	no amplification	o	0.35	0.35	0.35
571.241	1.01608	no amplification	o	0.35	0.35	0.35
582.683	0.943012	no amplification	o	0.35	0.35	0.35
680.973	0.96322	no amplification	o	0.35	0.35	0.35
773.215	1.0085	no amplification	o	0.35	0.35	0.35
798.253	0.952407	no amplification	o	0.35	0.35	0.35
515.856	1.00023	no amplification	o	0.35	0.35	0.35
604.467	0.977374	no amplification	o	0.35	0.35	0.35
605.153	0.980995	no amplification	o	0.35	0.35	0.35
605.153	0.980995	no amplification	o	0.35	0.35	0.35
624.594	0.968172	no amplification	o	0.35	0.35	0.35
744.27	0.954583	no amplification	o	0.35	0.35	0.35
888.972	0.953829	no amplification	o	0.35	0.35	0.35
445.285	0.959797	no amplification	o	0.35	0.35	0.35
445.285	0.959797	no amplification	o	0.35	0.35	0.35
515.379	0.973804	no amplification	o	0.35	0.35	0.35
606.765	0.981126	no amplification	o	0.35	0.35	0.35
606.765	0.981126	no amplification	o	0.35	0.35	0.35
624.117	0.970462	no amplification	o	0.35	0.35	0.35
743.793	0.96322	no amplification	o	0.35	0.35	0.35
888.495	0.966591	no amplification	o	0.35	0.35	0.35
460.503	1.04511	no amplification	o	0.35	0.35	0.35
669.882	1.01072	no amplification	o	0.35	0.35	0.35
94.694	1.08998	no amplification	o	0.35	0.35	0.35
208.385	1.01761	no amplification	o	0.35	0.35	0.35
280.21	1.00844	no amplification	o	0.35	0.35	0.35
296.342	0.999275	no amplification	o	0.35	0.35	0.35
382.114	0.982406	no amplification	o	0.35	0.35	0.35
575.244	0.961504	no amplification	o	0.35	0.35	0.35
597.288	0.964719	no amplification	o	0.35	0.35	0.35
632.741	0.964719	no amplification	o	0.35	0.35	0.35
671.515	0.950871	no amplification	o	0.35	0.35	0.35
758.332	0.954328	no amplification	o	0.35	0.35	0.35
872.386	0.947259	no amplification	o	0.35	0.35	0.35
872.387	0.921248	no amplification	o	0.35	0.35	0.35
922.389	0.948343	no amplification	o	0.35	0.35	0.35
997.761	0.943827	no amplification	o	0.35	0.35	0.35
96.499	1.05303	no amplification	o	0.35	0.35	0.35
256.169	0.990107	no amplification	o	0.35	0.35	0.35
280.209	1.00844	no amplification	o	0.35	0.35	0.35
296.341	0.999275	no amplification	o	0.35	0.35	0.35
561.067	0.967119	no amplification	o	0.35	0.35	0.35
561.068	0.979793	no amplification	o	0.35	0.35	0.35
671.514	0.948401	no amplification	o	0.35	0.35	0.35
88.426	1.03326	no amplification	o	0.35	0.35	0.35
109.961	1.04802	no amplification	o	0.35	0.35	0.35
551.286	1.07435	no amplification	o	0.35	0.35	0.35
231.203	1.03039	no amplification	o	0.35	0.35	0.35
273.318	1.00915	no amplification	o	0.35	0.35	0.35
273.318	1.00915	no amplification	o	0.35	0.35	0.35
504.368	0.979793	no amplification	o	0.35	0.35	0.35
613.106	0.95802	no amplification	o	0.35	0.35	0.35
732.782	0.92926	no amplification	o	0.35	0.35	0.35
876.323	0.943827	no amplification	o	0.35	0.35	0.35
876.323	0.943827	no amplification	o	0.35	0.35	0.35
877.484	0.943827	no amplification	o	0.35	0.35	0.35
199.659	0.974353	no amplification	o	0.35	0.35	0.35
223.144	0.985816	no amplification	o	0.35	0.35	0.35
393.327	0.969767	no amplification	o	0.35	0.35	0.35
435.95	0.976744	no amplification	o	0.35	0.35	0.35
465.512	0.976744	no amplification	o	0.35	0.35	0.35
480.373	0.976744	no amplification	o	0.35	0.35	0.35
945.166	1.02319	no amplification	o	0.35	0.35	0.35
856.242	1.11089	no amplification	o	0.35	0.35	0.35
432.873	1.01429	no amplification	o	0.35	0.35	0.35
120.674	1.00079	no amplification	o	0.35	0.35	0.35
120.674	1.04401	no amplification	o	0.35	0.35	0.35
120.674	1.13343	no amplification	o	0.35	0.35	0.35
120.674	1.02983	no amplification	o	0.35	0.35	0.35
114.436	0.991615	no amplification	o	0.35	0.35	0.35
65.228	1.07676	no amplification	o	0.35	0.35	0.35
49.867	1.02122	no amplification	o	0.35	0.35	0.35
49.631	0.962771	no amplification	o	0.35	0.35	0.35
29.16	0.999752	no amplification	o	0.35	0.35	0.35
491.516	1.01437	no amplification	o	0.35	0.35	0.35
600.254	0.983636	no amplification	o	0.35	0.35	0.35
719.93	0.976295	no amplification	o	0.35	0.35	0.35
864.632	0.969063	no amplification	o	0.35	0.35	0.35
189.361	1.01507	no amplification	o	0.35	0.35	0.35
489.637	1.04511	no amplification	o	0.35	0.35	0.35
598.375	1.04511	no amplification	o	0.35	0.35	0.35
718.051	1.01374	no amplification	o	0.35	0.35	0.35
862.753	1.00623	no amplification	o	0.35	0.35	0.35
85.666	1.12276	no amplification	o	0.35	0.35	0.35
425.951	1.03296	no amplification	o	0.35	0.35	0.35
581.279	1.03296	no amplification	o	0.35	0.35	0.35
72.064	1.1454	no amplification	o	0.35	0.35	0.35
185.755	1.03595	no amplification	o	0.35	0.35	0.35
574.658	0.953436	no amplification	o	0.35	0.35	0.35
610.111	0.962604	no amplification	o	0.35	0.35	0.35
735.702	0.946321	no amplification	o	0.35	0.35	0.35
849.756	0.939311	no amplification	o	0.35	0.35	0.35
899.759	0.948343	no amplification	o	0.35	0.35	0.35
948.157	1.0517	no amplification	o	0.35	0.35	0.35
535.075	1.0039	no amplification	o	0.35	0.35	0.35
229.602	0.978873	no amplification	o	0.35	0.35	0.35
255.008	1.02171	no amplification	o	0.35	0.35	0.35
271.14	1.01392	no amplification	o	0.35	0.35	0.35
535.866	0.974919	no amplification	o	0.35	0.35	0.35
646.313	0.94442	no amplification	o	0.35	0.35	0.35
974.993	0.945108	no amplification	o	0.35	0.35	0.35
253.674	0.997608	no amplification	o	0.35	0.35	0.35
269.806	0.997608	no amplification	o	0.35	0.35	0.35
644.979	0.943012	no amplification	o	0.35	0.35	0.35
177.32	1.18948	no amplification	o	0.35	0.35	0.35
224.703	1.14596	no amplification	o	0.35	0.35	0.35
534.862	1.10551	no amplification	o	0.35	0.35	0.35
948.182	1.15718	no amplification	o	0.35	0.35	0.35
780.536	1.13403	no amplification	o	0.35	0.35	0.35
542.477	1.11089	no amplification	o	0.35	0.35	0.35
531.137	1.07711	no amplification	o	0.35	0.35	0.35
425.417	1.06686	no amplification	o	0.35	0.35	0.35
229.626	1.112	no amplification	o	0.35	0.35	0.35
155.748	1.07285	no amplification	o	0.35	0.35	0.35
413.971	0.985816	no amplification	o	0.35	0.35	0.35
479.307	0.961412	no amplification	o	0.35	0.35	0.35
588.045	0.943151	no amplification	o	0.35	0.35	0.35
707.721	0.936112	no amplification	o	0.35	0.35	0.35
852.423	0.929178	no amplification	o	0.35	0.35	0.35
41.671	1.0146	no amplification	o	0.35	0.35	0.35
55.06	1.04511	no amplification	o	0.35	0.35	0.35
244.836	1.00157	no amplification	o	0.35	0.35	0.35
260.968	0.988107	no amplification	o	0.35	0.35	0.35
636.141	0.933582	no amplification	o	0.35	0.35	0.35
278.368	0.986289	no amplification	o	0.35	0.35	0.35
869.803	0.964371	no amplification	o	0.35	0.35	0.35
451.586	1.04511	no amplification	o	0.35	0.35	0.35
560.324	1.04511	no amplification	o	0.35	0.35	0.35
680	1.02183	no amplification	o	0.35	0.35	0.35
824.702	0.998894	no amplification	o	0.35	0.35	0.35
450.641	0.991055	no amplification	o	0.35	0.35	0.35
521.567	0.973036	no amplification	o	0.35	0.35	0.35
539.938	0.973036	no amplification	o	0.35	0.35	0.35
539.938	0.96703	no amplification	o	0.35	0.35	0.35
559.379	0.955017	no amplification	o	0.35	0.35	0.35
679.055	0.94789	no amplification	o	0.35	0.35	0.35
823.757	0.958621	no amplification	o	0.35	0.35	0.35
391.271	0.935101	no amplification	o	0.35	0.35	0.35
391.271	0.91026	no amplification	o	0.35	0.35	0.35
450.577	0.970462	no amplification	o	0.35	0.35	0.35
559.315	0.970462	no amplification	o	0.35	0.35	0.35
678.991	0.96322	no amplification	o	0.35	0.35	0.35
696.739	0.900825	no amplification	o	0.35	0.35	0.35
696.739	0.903467	no amplification	o	0.35	0.35	0.35
823.693	0.963202	no amplification	o	0.35	0.35	0.35
928.188	0.904065	no amplification	o	0.35	0.35	0.35
928.188	0.929988	no amplification	o	0.35	0.35	0.35
217.361	0.960794	no amplification	o	0.35	0.35	0.35
233.493	0.940206	no amplification	o	0.35	0.35	0.35
608.666	0.966987	no amplification	o	0.35	0.35	0.35
270.158	0.965278	no amplification	o	0.35	0.35	0.35
399.639	0.95802	no amplification	o	0.35	0.35	0.35
808.701	0.947259	no amplification	o	0.35	0.35	0.35
817.198	0.943827	no amplification	o	0.35	0.35	0.35
81.203	0.929483	no amplification	o	0.35	0.35	0.35
102.738	0.936122	no amplification	o	0.35	0.35	0.35
81.195	0.945578	no amplification	o	0.35	0.35	0.35
102.73	0.952332	no amplification	o	0.35	0.35	0.35
528.26	1.08312	no amplification	o	0.35	0.35	0.35
528.26	1.08312	no amplification	o	0.35	0.35	0.35
238.426	1.02143	no amplification	o	0.35	0.35	0.35
368.579	0.963939	no amplification	o	0.35	0.35	0.35
523.907	0.974086	no amplification	o	0.35	0.35	0.35
8.813	1.19828	no amplification	o	0.35	0.35	0.35
6.783	0.959566	no amplification	o	0.35	0.35	0.35
6.985	0.168924	no amplification	o	0.35	0.35	0.35
0.504	1.39708	no amplification	o	0.35	0.35	0.35
5.526	1.34777	no amplification	o	0.35	0.35	0.35
5.725	0.172314	no amplification	o	0.35	0.35	0.35
5.728	1.02655	no amplification	o	0.35	0.35	0.35
7.553	1.32521	no amplification	o	0.35	0.35	0.35
7.554	1.29576	no amplification	o	0.35	0.35	0.35
7.554	1.18999	no amplification	o	0.35	0.35	0.35
7.555	1.11355	no amplification	o	0.35	0.35	0.35
7.557	1.19863	no amplification	o	0.35	0.35	0.35
7.632	1.15984	no amplification	o	0.35	0.35	0.35
11.978	0.894648	no amplification	o	0.35	0.35	0.35
12.265	0.920795	no amplification	o	0.35	0.35	0.35
24.008	1.07238	no amplification	o	0.35	0.35	0.35
425.268	1.00064	no amplification	o	0.35	0.35	0.35
505.348	0.950103	no amplification	o	0.35	0.35	0.35
534.006	1.00064	no amplification	o	0.35	0.35	0.35
653.682	0.993172	no amplification	o	0.35	0.35	0.35
798.384	0.985816	no amplification	o	0.35	0.35	0.35
881.808	0.962809	no amplification	o	0.35	0.35	0.35
941.02	0.969837	no amplification	o	0.35	0.35	0.35
413.543	0.992857	no amplification	o	0.35	0.35	0.35
429.902	1	no amplification	o	0.35	0.35	0.35
480.209	0.985294	no amplification	o	0.35	0.35	0.35
807.376	0.977621	no amplification	o	0.35	0.35	0.35
925.966	1.11089	no amplification	o	0.35	0.35	0.35
687.907	1.08775	no amplification	o	0.35	0.35	0.35
570.847	1.08155	no amplification	o	0.35	0.35	0.35
301.178	1.02549	no amplification	o	0.35	0.35	0.35
925.967	1.07258	no amplification	o	0.35	0.35	0.35
570.848	1.08155	no amplification	o	0.35	0.35	0.35
5.182	1.41458	no amplification	o	0.35	0.35	0.35
7.133	1.30247	no amplification	o	0.35	0.35	0.35
0.776	1.30721	no amplification	o	0.35	0.35	0.35
0.574	0.196082	no amplification	o	0.35	0.35	0.35
17.714	1.03398	no amplification	o	0.35	0.35	0.35
4.229	1.15449	no amplification	o	0.35	0.35	0.35
117.92	0.964943	no amplification	o	0.35	0.35	0.35
372.876	0.964943	no amplification	o	0.35	0.35	0.35
484.779	0.940819	no amplification	o	0.35	0.35	0.35
667.867	0.940819	no amplification	o	0.35	0.35	0.35
781.921	0.93385	no amplification	o	0.35	0.35	0.35
781.938	0.93385	no amplification	o	0.35	0.35	0.35
0.176	1.12616	no amplification	o	0.35	0.35	0.35
0.078	1.26526	no amplification	o	0.35	0.35	0.35
0.08	1.4579	no amplification	o	0.35	0.35	0.35
4.424	1.26077	no amplification	o	0.35	0.35	0.35
4.711	1.09449	no amplification	o	0.35	0.35	0.35
16.454	1.03398	no amplification	o	0.35	0.35	0.35
417.714	0.993172	no amplification	o	0.35	0.35	0.35
497.794	0.950266	no amplification	o	0.35	0.35	0.35
526.452	1.00064	no amplification	o	0.35	0.35	0.35
646.128	0.993172	no amplification	o	0.35	0.35	0.35
790.83	0.985816	no amplification	o	0.35	0.35	0.35
15.555	1.03262	no amplification	o	0.35	0.35	0.35
415.241	0.985448	no amplification	o	0.35	0.35	0.35
0.095	0.870867	no amplification	o	0.35	0.35	0.35
32.123	1.26825	no amplification	o	0.35	0.35	0.35
32.188	1.06179	no amplification	o	0.35	0.35	0.35
32.189	0.905892	no amplification	o	0.35	0.35	0.35
50.564	1.0064	no amplification	o	0.35	0.35	0.35
113.694	1.00253	no amplification	o	0.35	0.35	0.35
113.816	1.09827	no amplification	o	0.35	0.35	0.35
113.837	0.978148	no amplification	o	0.35	0.35	0.35
137.813	1.03731	no amplification	o	0.35	0.35	0.35
156.604	0.976295	no amplification	o	0.35	0.35	0.35
166.274	0.978606	no amplification	o	0.35	0.35	0.35
229.728	1.04511	no amplification	o	0.35	0.35	0.35
237.354	1.02611	no amplification	o	0.35	0.35	0.35
237.37	0.961023	no amplification	o	0.35	0.35	0.35
239.169	1.07995	no amplification	o	0.35	0.35	0.35
295.39	0.983636	no amplification	o	0.35	0.35	0.35
368.648	0.948401	no amplification	o	0.35	0.35	0.35
368.65	1.03731	no amplification	o	0.35	0.35	0.35
399.974	1.07189	no amplification	o	0.35	0.35	0.35
466.707	0.950103	no amplification	o	0.35	0.35	0.35
466.763	1.04511	no amplification	o	0.35	0.35	0.35
467.034	0.987051	no amplification	o	0.35	0.35	0.35
467.665	1.01028	no amplification	o	0.35	0.35	0.35
502.595	0.983636	no amplification	o	0.35	0.35	0.35
502.597	0.955532	no amplification	o	0.35	0.35	0.35
538.05	1.01608	no amplification	o	0.35	0.35	0.35
576.825	1.07189	no amplification	o	0.35	0.35	0.35
648.309	1.00928	no amplification	o	0.35	0.35	0.35
663.641	1.02963	no amplification	o	0.35	0.35	0.35
773.735	0.972428	no amplification	o	0.35	0.35	0.35
776.495	0.958621	no amplification	o	0.35	0.35	0.35
777.207	1.02963	no amplification	o	0.35	0.35	0.35
777.695	1.02963	no amplification	o	0.35	0.35	0.35
777.696	0.941376	no amplification	o	0.35	0.35	0.35
777.712	0.996416	no amplification	o	0.35	0.35	0.35
785.211	1.00862	no amplification	o	0.35	0.35	0.35
786.209	0.984863	no amplification	o	0.35	0.35	0.35
786.268	1.02963	no amplification	o	0.35	0.35	0.35
786.435	0.972428	no amplification	o	0.35	0.35	0.35
820.838	1.00568	no amplification	o	0.35	0.35	0.35
827.634	0.978148	no amplification	o	0.35	0.35	0.35
827.698	1.0018	no amplification	o	0.35	0.35	0.35
903.069	1.02963	no amplification	o	0.35	0.35	0.35
905.506	0.958621	no amplification	o	0.35	0.35	0.35
113.692	0.88254	no amplification	o	0.35	0.35	0.35
137.811	0.913824	no amplification	o	0.35	0.35	0.35
237.368	0.920695	no amplification	o	0.35	0.35	0.35
538.048	0.920695	no amplification	o	0.35	0.35	0.35
663.639	0.93157	no amplification	o	0.35	0.35	0.35
776.493	0.93157	no amplification	o	0.35	0.35	0.35
905.504	0.93157	no amplification	o	0.35	0.35	0.35
246.615	1.03266	no amplification	o	0.35	0.35	0.35
17.357	1.07414	no amplification	o	0.35	0.35	0.35
109.129	1.05991	no amplification	o	0.35	0.35	0.35
137.721	1.00768	no amplification	o	0.35	0.35	0.35
156.512	1.03731	no amplification	o	0.35	0.35	0.35
239.077	1.01028	no amplification	o	0.35	0.35	0.35
296.061	0.881814	no amplification	o	0.35	0.35	0.35
466.614	1.04511	no amplification	o	0.35	0.35	0.35
466.671	1.04511	no amplification	o	0.35	0.35	0.35
466.999	1.01028	no amplification	o	0.35	0.35	0.35
502.503	0.952897	no amplification	o	0.35	0.35	0.35
537.958	1.00064	no amplification	o	0.35	0.35	0.35
576.733	0.934609	no amplification	o	0.35	0.35	0.35
663.549	0.995821	no amplification	o	0.35	0.35	0.35
777.603	0.970794	no amplification	o	0.35	0.35	0.35
777.62	0.975439	no amplification	o	0.35	0.35	0.35
663.545	0.930005	no amplification	o	0.35	0.35	0.35
25.809	1	no amplification	o	0.35	0.35	0.35
365.484	1.00027	no amplification	o	0.35	0.35	0.35
463.597	1.01879	no amplification	o	0.35	0.35	0.35
182.352	0.955896	no amplification	o	0.35	0.35	0.35
198.484	0.968266	no amplification	o	0.35	0.35	0.35
236.002	1.01028	no amplification	o	0.35	0.35	0.35
353.734	0.930005	no amplification	o	0.35	0.35	0.35
397.133	0.922056	no amplification	o	0.35	0.35	0.35
568.176	0.997417	no amplification	o	0.35	0.35	0.35
573.657	0.945786	no amplification	o	0.35	0.35	0.35
660.428	0.963909	no amplification	o	0.35	0.35	0.35
965.573	1.00323	no amplification	o	0.35	0.35	0.35
360.192	0.891441	no amplification	o	0.35	0.35	0.35
503.428	0.914474	no amplification	o	0.35	0.35	0.35
[truncated: 16,770 more rows]

## Sheet: a_inset
genomic_position	normalized_coverage
2107116	1.34377
2107117	1.31
2107118	1.33333
2107119	1.35
2107120	1.33784
2107121	1.30439
2107122	1.28829
2107123	1.28829
2107124	1.2973
2107125	1.2973
2107126	1.30631
2107127	1.262
2107128	1.30493
2107129	1.30493
2107130	1.26834
2107131	1.26834
2107132	1.30493
2107133	1.28975
2107134	1.28571
2107135	1.25342
2107136	1.25342
2107137	1.34719
2107138	1.33938
2107139	1.33938
2107140	1.34861
2107141	1.37304
2107142	1.42001
2107143	1.31951
2107144	1.31951
2107145	1.28663
2107146	1.28663
2107147	1.28663
2107148	1.28663
2107149	1.31154
2107150	1.31543
2107151	1.26126
2107152	1.25478
2107153	1.25478
2107154	1.24324
2107155	1.25225
2107156	1.24228
2107157	1.22766
2107158	1.22766
2107159	1.21622
2107160	1.21622
2107161	1.23698
2107162	1.23698
2107163	1.22808
2107164	1.23142
2107165	1.22557
2107166	1.22253
2107167	1.22253
2107168	1.22253
2107169	1.22253
2107170	1.22253
2107171	1.21306
2107172	1.18581
2107173	1.18235
2107174	1.19158
2107175	1.19751
2107176	1.19751
2107177	1.21622
2107178	1.20721
2107179	1.22523
2107180	1.17469
2107181	1.1454
2107182	1.13909
2107183	1.13909
2107184	1.16579
2107185	1.16579
2107186	1.16579
2107187	1.16579
2107188	1.17469
2107189	1.17469
2107190	1.15689
2107191	1.09899
2107192	1.07313
2107193	1.07313
2107194	1.07313
2107195	1.06065
2107196	1.04846
2107197	1.04007
2107198	1.03169
2107199	1.03169
2107200	1.03169
2107201	1.04007
2107202	1.04007
2107203	1.04007
2107204	1.02671
2107205	1.02671
2107206	1.04738
2107207	1.05596
2107208	1.05596
2107209	1.07313
2107210	1.07313
2107211	1.0823
2107212	1.0823
2107213	1.0741
2107214	1.0863
2107215	1.07801
2107216	1.07801
2107217	1.10747
2107218	1.11657
2107219	1.13019
2107220	1.13616
2107221	1.13616
2107222	1.12692
2107223	1.06853
2107224	1.06853
2107225	1.04624
2107226	1.05503
2107227	1.01304
2107228	1.00974
2107229	1.00974
2107230	1.00974
2107231	1.00974
2107232	0.961107
2107233	0.978906
2107234	0.990991
2107235	1.00338
2107236	0.990991
2107237	0.990991
2107238	1.00901
2107239	0.963964
2107240	0.981982
2107241	0.981982
2107242	0.95832
2107243	0.935771
2107244	0.935771
2107245	0.946911
2107246	0.929537
2107247	0.912162
2107248	0.912162
2107249	0.912162
2107250	0.901431
2107251	0.903475
2107252	0.894788
2107253	0.940736
2107254	0.940736
2107255	0.952941
2107256	0.94781
2107257	0.94781
2107258	0.953624
2107259	0.953624
2107260	0.953624
2107261	0.972973
2107262	1.02911
2107263	1.05195
2107264	1.04247
2107265	1.05195
2107266	1.05195
2107267	1.04247
2107268	1.04247
2107269	1.05195
2107270	1.04659
2107271	1.04659
2107272	1.07487
2107273	1.0896
2107274	1.10446
2107275	1.05195
2107276	1.0709
2107277	1.06143
2107278	1.0896
2107279	1.05961
2107280	1.04529
2107281	1.04529
2107282	1.07487
2107283	1.02962
2107284	1.0796
2107285	1.03698
2107286	1.06579
2107287	1.10811
2107288	1.09459
2107289	1.13514
2107290	1.13514
2107291	1.12613
2107292	1.12613
2107293	1.10328
2107294	1.09879
2107295	1.09879
2107296	1.12066
2107297	1.12066
2107298	1.12066
2107299	1.12066
2107300	1.12066
2107301	1.11239
2107302	1.16757
2107303	1.16362
2107304	1.15376
2107305	1.1426
2107306	1.133
2107307	1.13838
2107308	1.15376
2107309	1.15376
2107310	1.15957
2107311	1.16957
2107312	1.16957
2107313	1.17956
2107314	1.19956
2107315	1.21622
2107316	1.21622
2107317	1.21622
2107318	1.21622
2107319	1.22954
2107320	1.18463
2107321	1.09889
2107322	1.09889
2107323	1.08591
2107324	1.10328
2107325	1.10328
2107326	1.09889
2107327	1.09889
2107328	1.09889
2107329	1.11712
2107330	1.11239
2107331	1.11712
2107332	1.11712
2107333	1.10845
2107334	1.10845
2107335	1.08074
2107336	1.06723
2107337	1.06306
2107338	1.05503
2107339	1.04624
2107340	1.0679
2107341	1.0679
2107342	1.12692
2107343	1.15464
2107344	1.16387
2107345	1.16387
2107346	1.17879
2107347	1.17311
2107348	1.16387
2107349	1.15845
2107350	1.16216
2107351	1.10747
2107352	1.12066
2107353	1.12464
2107354	1.12464
2107355	1.12464
2107356	1.11606
2107357	1.09879
2107358	1.0863
2107359	1.06143
2107360	1.06914
2107361	1.06914
2107362	1.07261
2107363	1.07261
2107364	1.08141
2107365	1.08611
2107366	1.08611
2107367	1.06524
2107368	1.05313
2107369	1.06143
2107370	1.06143
2107371	1.06972
2107372	1.06972
2107373	1.06972
2107374	1.10747
2107375	1.09459
2107376	1.09459
2107377	1.08611
2107378	1.08591
2107379	1.0902
2107380	1.0902
2107381	1.08141
2107382	1.0902
2107383	1.10349
2107384	1.11657
2107385	1.12537
2107386	1.15174
2107387	1.15174
2107388	1.16579
2107389	1.14799
2107390	1.17469
2107391	1.15689
2107392	1.12934
2107393	1.14799
2107394	1.16216
2107395	1.17469
2107396	1.15174
2107397	1.14672
2107398	1.15541
2107399	1.14181
2107400	1.15399
2107401	1.16757
2107402	1.16757
2107403	1.16757
2107404	1.14672
2107405	1.13803
2107406	1.13909
2107407	1.14932
2107408	1.13514
2107409	1.13108
2107410	1.13108
2107411	1.13108
2107412	1.13108
2107413	1.13108
2107414	1.12196
2107415	1.12196
2107416	1.11284
2107417	1.0991
2107418	1.09009
2107419	1.09009
2107420	1.0679
2107421	1.0679
2107422	1.0679
2107423	1.0679
2107424	1.06382
2107425	1.0501
2107426	1.0352
2107427	1.01823
2107428	1.02671
2107429	1.02671
2107430	1.02671
2107431	1.04738
2107432	1.04738
2107433	0.987281
2107434	0.987281
2107435	0.978906
2107436	0.990991
2107437	0.963964
2107438	0.947701
2107439	0.986121
2107440	0.946676
2107441	0.946676
2107442	0.934054
2107443	0.934054
2107444	0.936815
2107445	0.945565
2107446	0.945565
2107447	0.922297
2107448	0.932432
2107449	0.950569
2107450	0.938224
2107451	0.938224
2107452	0.947701
2107453	0.957178
2107454	0.966655
2107455	0.966655
2107456	0.972973
2107457	0.972973
2107458	0.969641
2107459	0.969641
2107460	0.969641
2107461	0.947701
2107462	0.947701
2107463	0.947701
2107464	0.938224
2107465	0.91927
2107466	0.91927
2107467	0.893919
2107468	0.903041
2107469	0.903041
2107470	0.88676
2107471	0.939652
2107472	1.03643
2107473	1.03643
2107474	1.08354
2107475	1.08354
2107476	1.08354
2107477	1.07248
2107478	1.07248
2107479	1.05037
2107480	1.01351
2107481	0.996955
2107482	1.00723
2107483	1.00723
2107484	1.00723
2107485	1.02779
2107486	1.02779
2107487	1.04247
2107488	1.047
2107489	1.02162
2107490	1.02162
2107491	1.02162
2107492	1.03205
2107493	1.03643
2107494	1.01962
2107495	1.01962
2107496	1.01962
2107497	1.0157
2107498	1.00963
2107499	1.00104
2107500	0.979131
2107501	0.982328
2107502	0.995086
2107503	0.982328
2107504	0.985609
2107505	1.00456
2107506	1.01778
2107507	0.985135
2107508	0.960657
2107509	0.991684
2107510	0.988368
2107511	0.991684
2107512	0.991684
2107513	1.00456
2107514	1.00456
2107515	1.01404
2107516	0.988976
2107517	0.988976
2107518	1.00216
2107519	1.0157
2107520	1.00584
2107521	1.00584
2107522	0.995982
2107523	0.995982
2107524	1.00584
2107525	1.00584
2107526	1.02162
2107527	1.00818
2107528	1.00818
2107529	1.00818
2107530	1.00818
2107531	1.00818
2107532	0.995086
2107533	0.985609
2107534	0.988368
2107535	0.972973
2107536	0.995086
2107537	0.979374
2107538	1.00584
2107539	1.00584
2107540	1.00584
2107541	0.988976
2107542	0.976132
2107543	1.00216
2107544	1.00216
2107545	1.0157
2107546	0.986121
2107547	0.986121
2107548	0.97626
2107549	0.966399
2107550	0.979637
2107551	0.962838
2107552	0.962838
2107553	0.962838
2107554	0.962838
2107555	0.962838
2107556	0.962838
2107557	0.972973
2107558	0.972973
2107559	0.996955
2107560	1.00723
2107561	1.00723
2107562	1.00723
2107563	1.00723
2107564	1.00723
2107565	1.00723
2107566	1.00723
2107567	1.00723
2107568	1.02162
2107569	1.03205
2107570	1.02779
2107571	1.04247
2107572	1.02779
2107573	1.05758
2107574	1.05758
2107575	1.0624
2107576	1.0624
2107577	1.11197
2107578	1.11197
2107579	1.07775
2107580	1.06143
2107581	1.06143
2107582	1.05037
2107583	1.05037
2107584	1.05037
2107585	1.05037
2107586	1.05037
2107587	1.03469
2107588	1.07179
2107589	1.06039
2107590	1.06039
2107591	1.06039
2107592	1.07775
2107593	1.1288
2107594	1.08931
2107595	1.07375
2107596	1.0529
2107597	1.0529
2107598	1.07873
2107599	1.0157
2107600	0.993243
2107601	0.996955
2107602	0.972973
2107603	0.989633
2107604	0.979637
2107605	0.979637
2107606	0.979637
2107607	0.979637
2107608	0.99963
2107609	0.979374
2107610	0.982328
2107611	0.969894
2107612	1.01189
2107613	1.00216
2107614	1.00216
2107615	0.998578
2107616	1.00818
2107617	0.997605
2107618	1.01404
2107619	0.979131
2107620	0.988368
2107621	0.988368
2107622	1.0125
2107623	0.95777
2107624	0.95777
2107625	0.967112
2107626	0.949528
2107627	0.967112
2107628	0.967112
2107629	0.978906
2107630	0.978906
2107631	0.995086
2107632	1.00456
2107633	1.00456
2107634	1.00456
2107635	0.991684
2107636	0.969894
2107637	0.979131
2107638	0.966892
2107639	0.966892
2107640	0.979131
2107641	1.03074
2107642	1.02162
2107643	1.03604
2107644	1.05303
2107645	1.0896
2107646	1.0796
2107647	1.0796
2107648	1.08446
2107649	1.07432
2107650	1.03643
2107651	1.11093
2107652	1.11606
2107653	1.08417
2107654	1.08931
2107655	1.07873
2107656	1.07873
2107657	1.07873
2107658	1.13271
2107659	1.13161
2107660	1.08417
2107661	1.08931
2107662	1.10533
2107663	1.10533
2107664	1.09459
2107665	1.09459
2107666	1.07313
2107667	1.11093
2107668	1.11093
2107669	1.09459
2107670	1.07918
2107671	1.05961
2107672	1.0696
2107673	1.12029
2107674	1.13057
2107675	1.12029
2107676	1.09459
2107677	1.09459
2107678	1.09988
2107679	1.09988
2107680	1.07375
2107681	1.05862
2107682	1.05862
2107683	1.05862
2107684	1.0689
2107685	1.02365
2107686	1.0157
2107687	1.01189
2107688	0.985609
2107689	0.985609
2107690	0.985609
2107691	0.972973
2107692	0.988976
2107693	1.03135
2107694	1.01778
2107695	1.01778
2107696	1.00456
2107697	1.02738
2107698	1.02738
2107699	1.03698
2107700	1.03299
2107701	1.03299
2107702	1.05195
2107703	1.05195
2107704	1.08986
2107705	1.10881
2107706	1.10881
2107707	1.10881
2107708	1.09933
2107709	1.09933
2107710	1.08986
2107711	1.07588
2107712	1.07588
2107713	1.07588
2107714	1.08524
2107715	1.09933
2107716	1.1138
2107717	1.1138
2107718	1.1138
2107719	1.11331
2107720	1.11829
2107721	1.10881
2107722	1.10881
2107723	1.1522
2107724	1.1522
2107725	1.1522
2107726	1.1522
2107727	1.1522
2107728	1.1522
2107729	1.1522
2107730	1.1426
2107731	1.1773
2107732	1.1773
2107733	1.19061
2107734	1.19061
2107735	1.19061
2107736	1.19061
2107737	1.19061
2107738	1.20649
2107739	1.14414
2107740	1.15845
2107741	1.1504
2107742	1.15898
2107743	1.17469
2107744	1.12934
2107745	1.14414
2107746	1.11239
2107747	1.11239
2107748	1.11239
2107749	1.11239
2107750	1.14672
2107751	1.17515
2107752	1.17515
2107753	1.19061
2107754	1.18703
2107755	1.17141
2107756	1.18815
2107757	1.19158
2107758	1.19158
2107759	1.19158
2107760	1.23862
2107761	1.25237
2107762	1.2721
2107763	1.2721
2107764	1.29182
2107765	1.31154
2107766	1.30168
2107767	1.28663
2107768	1.30951
2107769	1.31757
2107770	1.36564
2107771	1.35521
2107772	1.35521
2107773	1.33255
2107774	1.33255
2107775	1.33255
2107776	1.33784
2107777	1.32678
2107778	1.29361
2107779	1.29361
2107780	1.31351
2107781	1.31351
2107782	1.34544
2107783	1.34544
2107784	1.33404
2107785	1.34889
2107786	1.33965
2107787	1.34889
2107788	1.33784
2107789	1.35842
2107790	1.35842
2107791	1.34719
2107792	1.25422
2107793	1.23493
2107794	1.2476
2107795	1.2476
2107796	1.22406
2107797	1.22406
2107798	1.22406
2107799	1.27114
2107800	1.29198
2107801	1.28291
2107802	1.29468
2107803	1.29198
2107804	1.29198
2107805	1.29198
2107806	1.29198
2107807	1.29198
2107808	1.26255
2107809	1.30135
2107810	1.33364
2107811	1.35704
2107812	1.35704
2107813	1.33364
2107814	1.33364
2107815	1.33364
2107816	1.34623
2107817	1.37139
2107818	1.35704
2107819	1.35704
2107820	1.41815
2107821	1.41815
2107822	1.47377
2107823	1.39189
2107824	1.36486
2107825	1.34005
2107826	1.34005
2107827	1.34005
2107828	1.34005
2107829	1.36658
2107830	1.36658
2107831	1.39189
2107832	1.41815
2107833	1.36658
2107834	1.39189
2107835	1.37838
2107836	1.40439
2107837	1.41653
2107838	1.38649
2107839	1.47466
2107840	1.47466
2107841	1.48986
2107842	1.52156
2107843	1.47466
2107844	1.42967
2107845	1.45946
2107846	1.35135
2107847	1.37685
2107848	1.36308
2107849	1.36308
2107850	1.34931
2107851	1.36123
2107852	1.33554
2107853	1.30801
2107854	1.2973
2107855	1.22064
2107856	1.19884
2107857	1.18267
2107858	1.18267
2107859	1.18267
2107860	1.16262
2107861	1.16262
2107862	1.18267
2107863	1.18267
2107864	1.15344
2107865	1.19305
2107866	1.17199
2107867	1.18305
2107868	1.18305
2107869	1.18305
2107870	1.16093
2107871	1.16093
2107872	1.12679
2107873	1.12103
2107874	1.08417
2107875	1.05081
2107876	1.05081
2107877	1.05081
2107878	1.05081
2107879	1.02738
2107880	1.04659
2107881	1.03846
2107882	1.03299
2107883	1.04659
2107884	1.00456
2107885	1.00104
2107886	1.02911
2107887	1.00338
2107888	1.00338
2107889	1.00338
2107890	1.04529
2107891	1.03543
2107892	1.00584
2107893	0.991684
2107894	1.00104
2107895	1.01778
2107896	1.02738
2107897	1.04659
2107898	1.09921
2107899	1.09921
2107900	1.06306
2107901	1.06306
2107902	1.03604
2107903	1.0323
2107904	1.0412
2107905	0.984287
2107906	0.995866
2107907	0.975904
2107908	0.95832
2107909	0.946911
2107910	0.918601
2107911	0.927186
2107912	0.920455
2107913	0.905871
2107914	0.895577
2107915	0.90387
2107916	0.887285
2107917	0.897484
2107918	0.892846
2107919	0.892846
2107920	0.910016
2107921	0.901431
2107922	0.901431
2107923	0.910016
2107924	0.899434
2107925	0.916405
2107926	0.916405
2107927	0.916405
2107928	0.916405
2107929	0.916405
2107930	0.916405
2107931	0.916405
2107932	0.916405
2107933	0.897484
2107934	0.889096
2107935	0.878993
2107936	0.873979
2107937	0.8861
2107938	0.894788
2107939	0.894788
2107940	0.882464
2107941	0.890949
2107942	0.890949
2107943	0.865493
2107944	0.875676
2107945	0.875676
2107946	0.884261
2107947	0.884261
2107948	0.884261
2107949	0.884261
2107950	0.903475
2107951	0.918601
2107952	0.929537
2107953	0.910016
2107954	0.910016
2107955	0.910016
2107956	0.910016
2107957	0.910016
2107958	0.897484
2107959	0.918601
2107960	0.935771
2107961	0.897484
2107962	0.897484
2107963	0.887285
2107964	0.885515
2107965	0.883784
2107966	0.874072
2107967	0.866053
2107968	0.864571
2107969	0.855275
2107970	0.863121
2107971	0.863121
2107972	0.863121
2107973	0.863121
2107974	0.883784
2107975	0.882091
2107976	0.9
2107977	0.920094
2107978	0.946243
2107979	0.946243
2107980	0.930205
2107981	0.930205
2107982	0.935958
2107983	0.916044
2107984	0.935958
2107985	0.94389
2107986	0.94389
2107987	0.951821
2107988	0.941587
2107989	0.919764
2107990	0.904561
2107991	0.874231
2107992	0.867006
2107993	0.867006
2107994	0.867006
2107995	0.882973
2107996	0.932031
2107997	0.967852
2107998	0.965372
2107999	0.972973
2108000	0.972973
2108001	0.962942
2108002	0.962942
2108003	0.972973
2108004	0.980574
2108005	0.962942
2108006	0.975455
2108007	0.963243
2108008	1.00524
2108009	1.00524
2108010	1.00524
2108011	1.0156
2108012	1.0156
2108013	1.00808
2108014	1.02013
2108015	1.06287
2108016	1.02321
2108017	1.0249
2108018	1.0085
2108019	1.0249
2108020	1.0249
2108021	1.04007
2108022	1.04007
2108023	1.06455
2108024	1.06853
2108025	1.05985
2108026	1.07207
2108027	1.0679
2108028	1.0679
2108029	1.01996
2108030	1.03169
2108031	1.04007
2108032	1.07313
2108033	1.07313
2108034	1.12464
2108035	1.15174
2108036	1.15689
2108037	1.12129
2108038	1.13514
2108039	1.13514
2108040	1.12613
2108041	1.13514
2108042	1.14414
2108043	1.13202
2108044	1.16362
2108045	1.16362
2108046	1.16362
2108047	1.12865
2108048	1.133
2108049	1.10959
2108050	1.10959
2108051	1.11959
2108052	1.11959
2108053	1.12958
2108054	1.15541
2108055	1.14527
2108056	1.18449
2108057	1.22679
2108058	1.22679
2108059	1.24483
2108060	1.25556
2108061	1.2743
2108062	1.26341
2108063	1.24163
2108064	1.24163
2108065	1.26044
2108066	1.23833
2108067	1.23833
2108068	1.23833
2108069	1.23833
2108070	1.24939
2108071	1.24939
2108072	1.24939
2108073	1.23074
2108074	1.21985
2108075	1.23833
2108076	1.21622
2108077	1.21622
2108078	1.19806
2108079	1.19806
2108080	1.20896
2108081	1.20896
2108082	1.21985
2108083	1.21985
2108084	1.23833
2108085	1.23833
2108086	1.26861
2108087	1.25738
2108088	1.25738
2108089	1.25738
2108090	1.25738
2108091	1.28571
2108092	1.27413
2108093	1.27413
2108094	1.26255
2108095	1.26255
2108096	1.24282
2108097	1.23142
2108098	1.23142
2108099	1.23142
2108100	1.2237
2108101	1.20516
2108102	1.17199
2108103	1.16093
2108104	1.17879
2108105	1.17879
2108106	1.17879
2108107	1.17879
2108108	1.17879
2108109	1.20463
2108110	1.13271
2108111	1.07826
2108112	1.11143
2108113	1.10021
2108114	1.14167
2108115	1.1299
2108116	1.13646
2108117	1.11813
2108118	1.11813
2108119	1.10058
2108120	1.11892
2108121	1.10676
2108122	1.10676
2108123	1.08861
2108124	1.00202
2108125	0.986677
2108126	1.0112
2108127	1.00077
2108128	0.97655
2108129	0.962397
2108130	0.962397
2108131	1.0047
2108132	1.01528
2108133	1.00584
2108134	1.04392
2108135	1.04392
2108136	1.03378
2108137	1.03378
2108138	0.976132
2108139	0.988976
2108140	1.01962
2108141	1.01962
2108142	1.07313
2108143	1.07313
2108144	1.07313
2108145	1.12266
2108146	1.11143
2108147	1.02826
2108148	1.0172
2108149	1.02162
2108150	1.0553
2108151	1.03931
2108152	1.05037
2108153	1.05037
2108154	1.05037
2108155	1.0238
2108156	1.0553
2108157	1.04899
2108158	1.03089
2108159	0.972973
2108160	0.972973
2108161	0.939803
2108162	0.939803
2108163	0.972973
2108164	0.972973
2108165	0.954262
2108166	0.954262
2108167	0.95777
2108168	0.95777
2108169	0.980234
2108170	0.958451
2108171	0.939652
2108172	0.950569
2108173	0.969772
2108174	0.960657
2108175	0.960657
2108176	0.972973
2108177	0.95142
2108178	0.954262
2108179	0.954262
2108180	1.00338
2108181	1.00338
2108182	0.972973
2108183	0.962838
2108184	0.959645
2108185	0.939652
2108186	0.900316
2108187	0.900316
2108188	0.900316
2108189	0.912162
2108190	0.905234
2108191	0.914471
2108192	0.905234
2108193	0.872116
2108194	0.863217
2108195	0.854318
2108196	0.863217
2108197	0.863217
2108198	0.882883
2108199	0.898129
2108200	0.888773
2108201	0.907484
2108202	0.921764
2108203	0.940967
2108204	0.940967
2108205	0.950569
2108206	0.950569
2108207	0.963243
2108208	0.934054
2108209	0.943784
2108210	0.943784
2108211	0.946676
2108212	0.992432
2108213	0.992432
2108214	0.993243
2108215	0.993243
2108216	0.993243
2108217	0.993243
2108218	0.993243
2108219	0.993243
2108220	1.00338
2108221	0.993243
2108222	0.993243
2108223	1.03378
2108224	1.04834
2108225	1.03378
2108226	1.03378
2108227	1.04392
2108228	1.05405
2108229	1.01189
2108230	1.01189
2108231	1.01778
2108232	1.01778
2108233	0.982328
2108234	0.982328
2108235	0.982328
2108236	1.00104
2108237	0.991684
2108238	0.969894
2108239	0.960657
2108240	0.969894
2108241	0.979131
2108242	0.966892
2108243	0.954955
2108244	0.954955
2108245	0.970007
2108246	0.970007
2108247	0.978906
2108248	0.987805
2108249	0.987805
2108250	0.972973
2108251	0.975904
2108252	0.975904
2108253	0.987805
2108254	0.987805
2108255	0.987805
2108256	0.987805
2108257	0.987805
2108258	0.987805
2108259	0.993487
2108260	0.993487
2108261	1.04379
2108262	1.04379
2108263	1.03074
2108264	1.03074
2108265	1.03074
2108266	0.98166
2108267	1.00772
2108268	1.0323
2108269	1.059
2108270	1.0233
2108271	1.0233
2108272	1.0233
2108273	1.0233
2108274	1.0352
2108275	1.0991
2108276	1.08998
2108277	1.09921
2108278	1.09921
2108279	1.08998
2108280	1.10395
2108281	1.10395
2108282	1.06653
2108283	1.04379
2108284	1.04961
2108285	1.05961
2108286	1.05961
2108287	1.05961
2108288	1.05961
2108289	1.09988
2108290	1.11046
2108291	1.14219
2108292	1.14219
2108293	1.14219
2108294	1.0896
2108295	1.0896
2108296	1.0896
2108297	1.0896
2108298	1.09973
2108299	1.09973
2108300	1.11001
2108301	1.07918
2108302	1.09459
2108303	1.09988
2108304	1.09988
2108305	1.09988
2108306	1.11606
2108307	1.09988
2108308	1.10533
2108309	1.10533
2108310	1.10533
2108311	1.10533
2108312	1.14511
2108313	1.11093
2108314	1.05862
2108315	1.08946
2108316	1.04247
2108317	1.03299
2108318	1.03299
2108319	1.02352
2108320	0.995982
2108321	0.995982
2108322	1.02585
2108323	1.0172
2108324	0.995086
2108325	1.00772
2108326	1.00772
2108327	1.03089
2108328	1.04899
2108329	1.04899
2108330	1.02826
2108331	1.01291
2108332	1.01291
2108333	0.983549
2108334	0.983549
2108335	0.987281
2108336	0.944356
2108337	0.991976
2108338	1.01478
2108339	1.01478
2108340	1.01478
2108341	1.0288
2108342	1.01684
2108343	0.954262
2108344	0.988666
2108345	1.01221
2108346	1.04752
2108347	1.03575
2108348	1.03575
2108349	1.02398
2108350	1.04752
2108351	1.05929
2108352	1.04752
2108353	1.05929
2108354	1.01931
2108355	1.00772
2108356	0.972973
2108357	0.943035
2108358	0.943035
2108359	0.931809
2108360	0.893102
2108361	0.903994
2108362	0.893102
2108363	0.851351
2108364	0.851351
2108365	0.849536
2108366	0.849536
2108367	0.849536
2108368	0.849536
2108369	0.824912
2108370	0.811953
2108371	0.801675
2108372	0.801675
2108373	0.789708
2108374	0.720253
2108375	0.720374
2108376	0.748441
2108377	0.748441
2108378	0.739085
2108379	0.758161
2108380	0.778378
2108381	0.768137
2108382	0.749189
2108383	0.768649
2108384	0.799704
2108385	0.818481
2108386	0.828342
2108387	0.827027
2108388	0.827027
2108389	0.836757
2108390	0.836757
2108391	0.836757
2108392	0.836757
2108393	0.857925
2108394	0.869678
2108395	0.88967
2108396	0.871622
2108397	0.871622
2108398	0.883898
2108399	0.891892
2108400	0.89737
2108401	0.942568
2108402	0.942568
2108403	0.972973
2108404	0.979923
2108405	0.979923
2108406	0.990347
2108407	0.990347
2108408	0.990347
2108409	0.986677
2108410	0.979923
2108411	1.00077
2108412	0.983108
2108413	0.943784
2108414	0.956538
2108415	0.956538
2108416	0.966399
2108417	1.00338
2108418	0.993243
2108419	0.993243
2108420	0.972973
2108421	1.01291
2108422	1.00874
2108423	1.00874
2108424	1.0047
2108425	1.0047
2108426	0.97655
2108427	1.00614
2108428	1.00614
2108429	1.00614
2108430	1.00614
2108431	0.995086
2108432	1.07248
2108433	1.106
2108434	1.12355
2108435	1.12355
2108436	1.12355
2108437	1.106
2108438	1.106
2108439	1.106
2108440	1.16301
2108441	1.1516
2108442	1.16301
2108443	1.16301
2108444	1.16301
2108445	1.18875
2108446	1.18875
2108447	1.22406
2108448	1.22406
2108449	1.22406
2108450	1.20463
2108451	1.19305
2108452	1.1583
2108453	1.16988
2108454	1.16988
2108455	1.18147
2108456	1.18147
2108457	1.20463
2108458	1.20861
2108459	1.20861
2108460	1.20861
2108461	1.1941
2108462	1.20516
2108463	1.22727
2108464	1.24615
2108465	1.28002
2108466	1.2476
2108467	1.32915
2108468	1.34623
2108469	1.34623
2108470	1.34623
2108471	1.34623
2108472	1.34623
2108473	1.36984
2108474	1.38265
2108475	1.38265
2108476	1.43292
2108477	1.44619
2108478	1.41966
2108479	1.43292
2108480	1.43292
2108481	1.50156
2108482	1.56162
2108483	1.531
2108484	1.51559
2108485	1.487
2108486	1.487
2108487	1.487
2108488	1.55584
2108489	1.5283
2108490	1.5
2108491	1.5
2108492	1.47273
2108493	1.47273
2108494	1.54207
2108495	1.45946
2108496	1.4334
2108497	1.36984
2108498	1.33364
2108499	1.33364
2108500	1.42171
2108501	1.39655
2108502	1.39655
2108503	1.38397
2108504	1.37139
2108505	1.39545
2108506	1.39545
2108507	1.39545
2108508	1.44619
2108509	1.44619
2108510	1.44619
2108511	1.51453
2108512	1.50076
2108513	1.51453
2108514	1.51453
2108515	1.51453
2108516	1.5
2108517	1.51351
2108518	1.52703
2108519	1.52703
2108520	1.58576
2108521	1.58576
2108522	1.58576
2108523	1.57173
2108524	1.63459
2108525	1.69741
2108526	1.71892
2108527	1.70823
2108528	1.59628
2108529	1.59628
2108530	1.59628
2108531	1.63025
2108532	1.66569
2108533	1.68155
2108534	1.6613
2108535	1.6613
2108536	1.6181
2108537	1.6181
2108538	1.55262
2108539	1.55262
2108540	1.57051
2108541	1.48865
2108542	1.44515
2108543	1.41653
2108544	1.41653
2108545	1.40223
2108546	1.43139
2108547	1.43139
2108548	1.44543
2108549	1.45946
2108550	1.50414
2108551	1.52156
2108552	1.47499
2108553	1.49051
2108554	1.49051
2108555	1.55897
2108556	1.54238
2108557	1.50921
2108558	1.50811
2108559	1.50811
2108560	1.5258
2108561	1.5258
2108562	1.49263
2108563	1.47604
2108564	1.51037
2108565	1.51037
2108566	1.51037
2108567	1.4934
2108568	1.47643
2108569	1.47643
2108570	1.47643
2108571	1.45946
2108572	1.47643
2108573	1.49421
2108574	1.49421
2108575	1.51285
2108576	1.51285
2108577	1.53065
2108578	1.53065
2108579	1.53065
2108580	1.51158
2108581	1.51158
2108582	1.41187
2108583	1.30082
2108584	1.31669
2108585	1.31669
2108586	1.3042
2108587	1.27703
2108588	1.31972
2108589	1.30743
2108590	1.30743
2108591	1.25762
2108592	1.25762
2108593	1.19551
2108594	1.19551
2108595	1.18581
2108596	1.18581
2108597	1.22118
2108598	1.16757
2108599	1.16757
2108600	1.13669
2108601	1.13669
2108602	1.16476
2108603	1.17879
2108604	1.16476
2108605	1.06943
2108606	1.03894
2108607	1.02162
2108608	1.00946
2108609	1.01911
2108610	1.0238
2108611	1.03469
2108612	1.04407
2108613	1.0553
2108614	1.04407
2108615	1.07179
2108616	1.07179
2108617	1.0888
2108618	1.0888
2108619	1.07665
2108620	1.07665
2108621	1.17235
2108622	1.17235
2108623	1.17235
2108624	1.16521
2108625	1.14672
2108626	1.13389
2108627	1.16757
2108628	1.17879
2108629	1.17879
2108630	1.16988
2108631	1.18147
2108632	1.18581
2108633	1.20463
2108634	1.19721
2108635	1.20463
2108636	1.22406
2108637	1.2278
2108638	1.2278
2108639	1.18147
2108640	1.18147
2108641	1.16757
2108642	1.21279
2108643	1.21279
2108644	1.21279
2108645	1.23012
2108646	1.29501
2108647	1.29501
2108648	1.33436
2108649	1.3537
2108650	1.3537
2108651	1.27967
2108652	1.27967
2108653	1.27181
2108654	1.27181
2108655	1.28224
2108656	1.28224
2108657	1.28474
2108658	1.28474
2108659	1.28474
2108660	1.28474
2108661	1.28474
2108662	1.27446
2108663	1.27446
2108664	1.26418
2108665	1.26418
2108666	1.26418
2108667	1.26139
2108668	1.23335
2108669	1.23335
2108670	1.23335
2108671	1.21622
2108672	1.24362
2108673	1.2539
2108674	1.20307
2108675	1.18703
2108676	1.17141
2108677	1.17141
2108678	1.18101
2108679	1.22954
2108680	1.22954
2108681	1.22954
2108682	1.22954
2108683	1.22954
2108684	1.21955
2108685	1.20307
2108686	1.20307
2108687	1.20307
2108688	1.20307
2108689	1.25953
2108690	1.25953
2108691	1.25237
2108692	1.29266
2108693	1.3114
2108694	1.3114
2108695	1.30082
2108696	1.30082
2108697	1.2663
2108698	1.2663
2108699	1.23737
2108700	1.22679
2108701	1.22679
2108702	1.22679
2108703	1.21969
2108704	1.21969
2108705	1.21969
2108706	1.23012
2108707	1.23012
2108708	1.21279
2108709	1.19223
2108710	1.19223
2108711	1.19223
2108712	1.19223
2108713	1.18581
2108714	1.18581
2108715	1.16957
2108716	1.17956
2108717	1.17956
2108718	1.17956
2108719	1.17956
2108720	1.18335
2108721	1.18335
2108722	1.16757
2108723	1.15784
2108724	1.15784
2108725	1.15784
2108726	1.14672
2108727	1.14672
2108728	1.17515
2108729	1.17515
2108730	1.18463
2108731	1.16008
2108732	1.1402
2108733	1.19061
2108734	1.1941
2108735	1.18463
2108736	1.18463
2108737	1.20021
2108738	1.20649
2108739	1.25097
2108740	1.25782
2108741	1.24149
2108742	1.24149
2108743	1.24149
2108744	1.2193
2108745	1.18919
2108746	1.19493
2108747	1.19493
2108748	1.18815
2108749	1.17879
2108750	1.17879
2108751	1.21942
2108752	1.22253
2108753	1.24149
2108754	1.23201
2108755	1.24149
2108756	1.28952
2108757	1.3277
2108758	1.3277
2108759	1.30168
2108760	1.3214
2108761	1.32876
2108762	1.30698
2108763	1.30698
2108764	1.30698
2108765	1.29609
2108766	1.2852
2108767	1.30698
2108768	1.31787
2108769	1.3114
2108770	1.30082
2108771	1.3114
2108772	1.22679
2108773	1.20564
2108774	1.22679
2108775	1.2341
2108776	1.24163
2108777	1.29106
2108778	1.19002
2108779	1.15634
2108780	1.15634
2108781	1.17879
2108782	1.17879
2108783	1.17441
2108784	1.17441
2108785	1.19305
2108786	1.19305
2108787	1.17441
2108788	1.18305
2108789	1.18717
2108790	1.19806
2108791	1.19806
2108792	1.25422
2108793	1.30848
2108794	1.33144
2108795	1.30848
2108796	1.30848
2108797	1.25097
2108798	1.264
2108799	1.21622
2108800	1.21622
2108801	1.17698
2108802	1.17698
2108803	1.18875
2108804	1.18432
2108805	1.20824
2108806	1.19628
2108807	1.20824
2108808	1.20405
2108809	1.20405
2108810	1.18432
2108811	1.18432
2108812	1.14672
2108813	1.16988
2108814	1.19002
2108815	1.23493
2108816	1.21985
2108817	1.25252
2108818	1.26341
2108819	1.31572
2108820	1.30922
2108821	1.23568
2108822	1.23568
2108823	1.23265
2108824	1.23265
2108825	1.28474
2108826	1.30309
2108827	1.32197
2108828	1.34313
2108829	1.3537
2108830	1.32197
2108831	1.33255
2108832	1.33255
2108833	1.36428
2108834	1.34479
2108835	1.34479
2108836	1.37361
2108837	1.37361
2108838	1.37361
2108839	1.37361
2108840	1.33965
2108841	1.33965
2108842	1.35995
2108843	1.31995
2108844	1.33068
2108845	1.3114
2108846	1.3114
2108847	1.3114
2108848	1.3114
2108849	1.3114
2108850	1.33255
2108851	1.33255
2108852	1.29501
2108853	1.30529
2108854	1.33436
2108855	1.32394
2108856	1.32394
2108857	1.31351
2108858	1.30529
2108859	1.33436
2108860	1.34479
2108861	1.37724
2108862	1.34424
2108863	1.32504
2108864	1.33297
2108865	1.33297
2108866	1.35099
2108867	1.34112
2108868	1.36085
2108869	1.36085
2108870	1.36085
2108871	1.38057
2108872	1.36216
2108873	1.34574
2108874	1.34234
2108875	1.32597
2108876	1.32597
2108877	1.34088
2108878	1.35
2108879	1.30631
2108880	1.32597
2108881	1.31707
2108882	1.36709
2108883	1.38364
2108884	1.39225
2108885	1.39135
2108886	1.39135
2108887	1.39135
2108888	1.38162
2108889	1.36344
2108890	1.28663
2108891	1.28663
2108892	1.30378
2108893	1.28887
2108894	1.29835
2108895	1.24588
2108896	1.27703
2108897	1.27703
2108898	1.27258
2108899	1.28829
2108900	1.28829
2108901	1.27258
2108902	1.26368
2108903	1.25478
2108904	1.21918
2108905	1.21918
2108906	1.1957
2108907	1.1957
2108908	1.22208
2108909	1.24588
2108910	1.29106
2108911	1.27235
2108912	1.27235
2108913	1.25624
2108914	1.26548
2108915	1.24701
2108916	1.24701
2108917	1.24701
2108918	1.22853
2108919	1.2193
2108920	1.23201
2108921	1.23201
2108922	1.22253
2108923	1.23201
2108924	1.21006
2108925	1.18581
2108926	1.18018
2108927	1.16933
2108928	1.15541
2108929	1.16409
2108930	1.1504
2108931	1.1504
2108932	1.13323
2108933	1.12464
2108934	1.12464
2108935	1.12464
2108936	1.11606
2108937	1.13323
2108938	1.16053
2108939	1.10778
2108940	1.0902
2108941	1.07722
2108942	1.07722
2108943	1.05985
2108944	1.05116
2108945	1.0768
2108946	1.09009
2108947	1.0768
2108948	1.08108
2108949	1.059
2108950	1.04379
2108951	1.03455
2108952	1.03455
2108953	1.03455
2108954	1.02532
2108955	1.02162
2108956	0.978906
2108957	0.98166
2108958	0.972973
2108959	0.978696
2108960	0.978696
2108961	0.947096
2108962	0.944808
2108963	0.972973
2108964	0.95728
2108965	0.9703
2108966	0.928026
2108967	0.932432
2108968	0.908108
2108969	0.910112
2108970	0.877316
2108971	0.882464
2108972	0.868726
2108973	0.879192
2108974	0.879192
2108975	0.860039
2108976	0.875676
2108977	0.892846
2108978	0.892846
2108979	0.884261
2108980	0.845823
2108981	0.832844
2108982	0.824912
2108983	0.822887
2108984	0.815124
2108985	0.823888
2108986	0.813345
2108987	0.805743
2108988	0.80496
2108989	0.80496
2108990	0.80496
2108991	0.80496
2108992	0.820006
2108993	0.826531
2108994	0.80198
2108995	0.794755
2108996	0.802703
2108997	0.794755
2108998	0.794755
2108999	0.794755
2109000	0.80198
2109001	0.795405
2109002	0.802703
2109003	0.819084
2109004	0.832924
2109005	0.832924
2109006	0.832924
2109007	0.824595
2109008	0.824595
2109009	0.819084
2109010	0.811638
2109011	0.796069
2109012	0.766585
2109013	0.777321
2109014	0.768545
2109015	0.768545
2109016	0.768545
2109017	0.776308
2109018	0.760782
2109019	0.745256
2109020	0.745256
2109021	0.745256
2109022	0.745256
2109023	0.753269
2109024	0.762162
2109025	0.746505
2109026	0.755185
2109027	0.755185
2109028	0.746505
2109029	0.738117
2109030	0.738215
2109031	0.721145
2109032	0.721342
2109033	0.712954
2109034	0.704853
2109035	0.72973
2109036	0.721531
2109037	0.72973
2109038	0.72973
2109039	0.72973
2109040	0.737749
2109041	0.754327
2109042	0.769825
2109043	0.761457
2109044	0.762162
2109045	0.762162
2109046	0.78124
2109047	0.789825
2109048	0.79841
2109049	0.800065
2109050	0.813607
2109051	0.831552
2109052	0.841335
2109053	0.83275
2109054	0.852817
2109055	0.842664
2109056	0.842664
2109057	0.852817
2109058	0.852817
2109059	0.79841
2109060	0.789825
2109061	0.789825
2109062	0.789825
2109063	0.789825
2109064	0.82529
2109065	0.83275
2109066	0.83275
2109067	0.841335
2109068	0.841335
2109069	0.831552
2109070	0.810811
2109071	0.802703
2109072	0.784071
2109073	0.791834
2109074	0.791834
2109075	0.793184
2109076	0.793184
2109077	0.793184
2109078	0.802703
2109079	0.820946
2109080	0.811722
2109081	0.829238
2109082	0.829238
2109083	0.829238
2109084	0.837531
2109085	0.862408
2109086	0.862408
2109087	0.860917
2109088	0.860917
2109089	0.860917
2109090	0.8707
2109091	0.887285
2109092	0.889096
2109093	0.889096
2109094	0.889096
2109095	0.889096
2109096	0.878993
2109097	0.878993
2109098	0.939422
2109099	0.942909
2109100	0.961916
2109101	0.967507
2109102	0.989748
2109103	0.989748
2109104	0.978501
2109105	0.978501
2109106	0.970209
2109107	0.986794
2109108	0.970209
2109109	0.959308
2109110	0.953624
2109111	0.922186
2109112	0.90792
2109113	0.910016
2109114	0.901431
[truncated: 34,657 more rows]

## Sheet: b_flanked
genomic_v	plotted_xkey	y
311743	1
311744	2
311745	3
311746	4
311747	5
311748	6
311749	7
311750	8
311751	9
311752	10
311753	11
311754	12
311755	13
311756	14
311757	15
311758	16
311759	17
311760	18
311761	19
311762	20
311763	21
311764	22
311765	23
311766	24
311767	25
311768	26
311769	27
311770	28
311771	29
311772	30
311773	31
311774	32
311775	33
311776	34
311777	35
311778	36
311779	37
311780	38
311781	39
311782	40
311783	41
311784	42
311785	43
311786	44
311787	45
311788	46
311789	47
311790	48
311791	49
311792	50
311793	51
311794	52
311795	53
311796	54
311797	55
311798	56
311799	57
311800	58
311801	59
311802	60
311803	61
311804	62
311805	63
311806	64
311807	65
311808	66
311809	67
311810	68
311811	69
311812	70
311813	71
311814	72
311815	73
311816	74
311817	75
311818	76
311819	77
311820	78
311821	79
311822	80
311823	81
311824	82
311825	83
311826	84
311827	85
311828	86
311829	87
311830	88
311831	89
311832	90
311833	91
311834	92
311835	93
311836	94
311837	95
311838	96
311839	97
311840	98
311841	99
311842	100
311843	101
311844	102
311845	103
311846	104
311847	105
311848	106
311849	107
311850	108
311851	109
311852	110
311853	111
311854	112
311855	113
311856	114
311857	115
311858	116
311859	117
311860	118
311861	119
311862	120
311863	121
311864	122
311865	123
311866	124
311867	125
311868	126
311869	127
311870	128
311871	129
311872	130
311873	131
311874	132
311875	133
311876	134
311877	135
311878	136
311879	137
311880	138
311881	139
311882	140
311883	141
311884	142
311885	143
311886	144
311887	145
311888	146
311889	147
311890	148
311891	149
311892	150
311893	151
311894	152
311895	153
311896	154
311897	155
311898	156
311899	157
311900	158
311901	159
311902	160
311903	161
311904	162
311905	163
311906	164
311907	165
311908	166
311909	167
311910	168
311911	169
311912	170
311913	171
311914	172
311915	173
311916	174
311917	175
311918	176
311919	177
311920	178
311921	179
311922	180	0
311923	181	0.985851
311924	182	0.98609
311925	183	0.986354
311926	184	0.986625
311927	185	0.986904
311928	186	0.987373
311929	187	0.987843
311930	188	0.9883
311931	189	0.988758
311932	190	0.989137
311933	191	0.989519
311934	192	0.989736
311935	193	0.990036
311936	194	0.990279
311937	195	0.990293
311938	196	0.990478
311939	197	0.990514
311940	198	0.990633
311941	199	0.990678
311942	200	0.990816
311943	201	0.990813
311944	202	0.990619
311945	203	0.990587
311946	204	0.990866
311947	205	0.991213
311948	206	0.991423
311949	207	0.991502
311950	208	0.991567
311951	209	0.991631
311952	210	0.991632
311953	211	0.991704
311954	212	0.991844
311955	213	0.992088
311956	214	0.992531
311957	215	0.993021
311958	216	0.993424
311959	217	0.993883
311960	218	0.994519
311961	219	0.99514
311962	220	0.995803
311963	221	0.996741
311964	222	0.997846
311965	223	0.998858
311966	224	0.999981
311967	225	1.00126
311968	226	1.00231
311969	227	1.00326
311970	228	1.00419
311971	229	1.00511
311972	230	1.00613
311973	231	1.00722
311974	232	1.00809
311975	233	1.009
311976	234	1.00994
311977	235	1.01071
311978	236	1.01141
311979	237	1.0124
311980	238	1.01332
311981	239	1.01426
311982	240	1.01505
311983	241	1.01597
311984	242	1.01688
311985	243	1.01764
311986	244	1.01828
311987	245	1.01881
311988	246	1.0193
311989	247	1.01973
311990	248	1.02035
311991	249	1.02106
311992	250	1.02161
311993	251	1.02229
311994	252	1.02295
311995	253	1.02363
311996	254	1.02427
311997	255	1.02501
311998	256	1.02575
311999	257	1.02658
312000	258	1.02735
312001	259	1.0282
312002	260	1.02899
312003	261	1.02981
312004	262	1.0307
312005	263	1.03181
312006	264	1.0329
312007	265	1.03394
312008	266	1.03501
312009	267	1.03623
312010	268	1.03736
312011	269	1.03835
312012	270	1.0392
312013	271	1.04012
312014	272	1.0411
312015	273	1.04211
312016	274	1.04293
312017	275	1.04376
312018	276	1.04449
312019	277	1.04507
312020	278	1.04577
312021	279	1.04635
312022	280	1.04693
312023	281	1.04746
312024	282	1.04799
312025	283	1.04865
312026	284	1.04934
312027	285	1.05009
312028	286	1.0508
312029	287	1.05151
312030	288	1.05209
312031	289	1.05261
312032	290	1.0532
312033	291	1.05382
312034	292	1.05446
312035	293	1.05506
312036	294	1.05568
312037	295	1.05623
312038	296	1.05684
312039	297	1.0573
312040	298	1.05787
312041	299	1.05846
312042	300	1.05907
312043	301	1.05955
312044	302	1.05988
312045	303	1.06011
312046	304	1.06034
312047	305	1.0606
312048	306	1.06094
312049	307	1.06107
312050	308	1.06114
312051	309	1.06123
312052	310	1.06125
312053	311	1.06123
312054	312	1.06125
312055	313	1.06129
312056	314	1.06133
312057	315	1.06131
312058	316	1.06129
312059	317	1.06134
312060	318	1.06134
312061	319	1.06153
312062	320	1.06169
312063	321	1.06184
312064	322	1.06205
312065	323	1.06234
312066	324	1.06264
312067	325	1.06296
312068	326	1.0633
312069	327	1.06364
312070	328	1.06401
312071	329	1.06434
312072	330	1.06464
312073	331	1.065
312074	332	1.06532
312075	333	1.0657
312076	334	1.06604
312077	335	1.06646
312078	336	1.06683
312079	337	1.06722
312080	338	1.06756
312081	339	1.06792
312082	340	1.06827
312083	341	1.06868
312084	342	1.06908
312085	343	1.06948
312086	344	1.07008
312087	345	1.07078
312088	346	1.07138
312089	347	1.07207
312090	348	1.07279
312091	349	1.07347
312092	350	1.07415
312093	351	1.0748
312094	352	1.07551
312095	353	1.07612
312096	354	1.07669
312097	355	1.07712
312098	356	1.07762
312099	357	1.07821
312100	358	1.07882
312101	359	1.07942
312102	360	1.08015
312103	361	1.08098
312104	362	1.0819
312105	363	1.08279
312106	364	1.08357
312107	365	1.08435
312108	366	1.08512
312109	367	1.08586
312110	368	1.08659
312111	369	1.08734
312112	370	1.08808
312113	371	1.08879
312114	372	1.08941
312115	373	1.09
312116	374	1.09063
312117	375	1.09125
312118	376	1.09189
312119	377	1.0925
312120	378	1.09313
312121	379	1.09374
312122	380	1.09431
312123	381	1.09484
312124	382	1.09543
312125	383	1.09606
312126	384	1.09668
312127	385	1.09737
312128	386	1.0981
312129	387	1.09882
312130	388	1.09951
312131	389	1.10015
312132	390	1.10079
312133	391	1.10138
312134	392	1.10204
312135	393	1.10275
312136	394	1.10345
312137	395	1.10414
312138	396	1.10485
312139	397	1.10563
312140	398	1.10629
312141	399	1.1069
312142	400	1.10755
312143	401	1.10816
312144	402	1.10882
312145	403	1.10946
312146	404	1.11013
312147	405	1.11076
312148	406	1.1114
312149	407	1.11196
312150	408	1.11258
312151	409	1.11321
312152	410	1.11388
312153	411	1.11458
312154	412	1.11531
312155	413	1.1159
312156	414	1.11651
312157	415	1.11708
312158	416	1.11758
312159	417	1.11802
312160	418	1.1185
312161	419	1.11901
312162	420	1.11958
312163	421	1.12016
312164	422	1.12072
312165	423	1.12125
312166	424	1.12174
312167	425	1.12212
312168	426	1.12252
312169	427	1.12299
312170	428	1.12338
312171	429	1.12385
312172	430	1.12433
312173	431	1.12489
312174	432	1.1254
312175	433	1.12584
312176	434	1.12616
312177	435	1.12644
312178	436	1.12672
312179	437	1.12698
312180	438	1.12729
312181	439	1.1276
312182	440	1.12791
312183	441	1.12827
312184	442	1.12862
312185	443	1.12898
312186	444	1.12937
312187	445	1.12984
312188	446	1.13026
312189	447	1.13067
312190	448	1.13101
312191	449	1.13132
312192	450	1.13159
312193	451	1.13186
312194	452	1.1322
312195	453	1.13256
312196	454	1.13295
312197	455	1.13335
312198	456	1.13374
312199	457	1.13422
312200	458	1.13474
312201	459	1.13528
312202	460	1.13579
312203	461	1.13628
312204	462	1.13677
312205	463	1.13725
312206	464	1.13772
312207	465	1.13816
312208	466	1.13864
312209	467	1.13908
312210	468	1.13948
312211	469	1.13989
312212	470	1.1403
312213	471	1.14075
312214	472	1.14123
312215	473	1.14168
312216	474	1.14212
312217	475	1.1426
312218	476	1.14307
312219	477	1.14352
312220	478	1.14394
312221	479	1.14433
312222	480	1.14471
312223	481	1.14504
312224	482	1.14536
312225	483	1.14565
312226	484	1.14597
312227	485	1.14622
312228	486	1.1465
312229	487	1.14678
312230	488	1.14703
312231	489	1.14728
312232	490	1.14754
312233	491	1.14777
312234	492	1.14803
312235	493	1.14825
312236	494	1.14835
312237	495	1.14839
312238	496	1.14835
312239	497	1.14824
312240	498	1.14811
312241	499	1.14798
312242	500	1.14783
312243	501	1.14778
312244	502	1.14774
312245	503	1.14773
312246	504	1.14765
312247	505	1.14764
312248	506	1.14761
312249	507	1.14757
312250	508	1.14748
312251	509	1.14739
312252	510	1.14728
312253	511	1.14712
312254	512	1.14692
312255	513	1.14679
312256	514	1.14671
312257	515	1.14665
312258	516	1.14658
312259	517	1.14651
312260	518	1.14641
312261	519	1.14631
312262	520	1.14621
312263	521	1.14613
312264	522	1.14602
312265	523	1.14591
312266	524	1.14577
312267	525	1.14556
312268	526	1.14537
312269	527	1.14518
312270	528	1.145
312271	529	1.14485
312272	530	1.14468
312273	531	1.14452
312274	532	1.1444
312275	533	1.14423
312276	534	1.1441
312277	535	1.14392
312278	536	1.14374
312279	537	1.14357
312280	538	1.14339
312281	539	1.14319
312282	540	1.14301
312283	541	1.14283
312284	542	1.14265
312285	543	1.14246
312286	544	1.1423
312287	545	1.14219
312288	546	1.14207
312289	547	1.1419
312290	548	1.14168
312291	549	1.14145
312292	550	1.14119
312293	551	1.14091
312294	552	1.14059
312295	553	1.14028
312296	554	1.13992
312297	555	1.13954
312298	556	1.13919
312299	557	1.13886
312300	558	1.13848
312301	559	1.13808
312302	560	1.13773
312303	561	1.13738
312304	562	1.13704
312305	563	1.13673
312306	564	1.13644
312307	565	1.13619
312308	566	1.13593
312309	567	1.13567
312310	568	1.13544
312311	569	1.1352
312312	570	1.13493
312313	571	1.13471
312314	572	1.13447
312315	573	1.13425
312316	574	1.13404
312317	575	1.13389
312318	576	1.13371
312319	577	1.13344
312320	578	1.13321
312321	579	1.13296
312322	580	1.13271
312323	581	1.13238
312324	582	1.13206
312325	583	1.13177
312326	584	1.13155
312327	585	1.13139
312328	586	1.13126
312329	587	1.13123
312330	588	1.13116
312331	589	1.1311
312332	590	1.13102
312333	591	1.1309
312334	592	1.13073
312335	593	1.13056
312336	594	1.13034
312337	595	1.13008
312338	596	1.12986
312339	597	1.12964
312340	598	1.12944
312341	599	1.12927
312342	600	1.12907
312343	601	1.1289
312344	602	1.12872
312345	603	1.12851
312346	604	1.12834
312347	605	1.12817
312348	606	1.12798
312349	607	1.12777
312350	608	1.12758
312351	609	1.1274
312352	610	1.12724
312353	611	1.12709
312354	612	1.12694
312355	613	1.1268
312356	614	1.12667
312357	615	1.12652
312358	616	1.12636
312359	617	1.12622
312360	618	1.12612
312361	619	1.12604
312362	620	1.12593
312363	621	1.12582
312364	622	1.12566
312365	623	1.12554
312366	624	1.12538
312367	625	1.12518
312368	626	1.12495
312369	627	1.12472
312370	628	1.1245
312371	629	1.12429
312372	630	1.12413
312373	631	1.12395
312374	632	1.12377
312375	633	1.12362
312376	634	1.12346
312377	635	1.12335
312378	636	1.12321
312379	637	1.12308
312380	638	1.12299
312381	639	1.1229
312382	640	1.12286
312383	641	1.12282
312384	642	1.12277
312385	643	1.12275
312386	644	1.12274
312387	645	1.12275
312388	646	1.12287
312389	647	1.12296
312390	648	1.12309
312391	649	1.12319
312392	650	1.12332
312393	651	1.12339
312394	652	1.12344
312395	653	1.12349
312396	654	1.12358
312397	655	1.12368
312398	656	1.1238
312399	657	1.1239
312400	658	1.12401
312401	659	1.12411
312402	660	1.12418
312403	661	1.12426
312404	662	1.12431
312405	663	1.12437
312406	664	1.12437
312407	665	1.12436
312408	666	1.12435
312409	667	1.12438
312410	668	1.12437
312411	669	1.12442
312412	670	1.12448
312413	671	1.12455
312414	672	1.12464
312415	673	1.12477
312416	674	1.12493
312417	675	1.12509
312418	676	1.12526
312419	677	1.1254
312420	678	1.12552
312421	679	1.12559
312422	680	1.1257
312423	681	1.12576
312424	682	1.1258
312425	683	1.12585
312426	684	1.12589
312427	685	1.12595
312428	686	1.12598
312429	687	1.126
312430	688	1.12602
312431	689	1.12607
312432	690	1.12615
312433	691	1.12624
312434	692	1.12634
312435	693	1.12649
312436	694	1.12666
312437	695	1.12682
312438	696	1.12694
312439	697	1.12706
312440	698	1.1272
312441	699	1.1274
312442	700	1.1276
312443	701	1.12784
312444	702	1.12811
312445	703	1.12836
312446	704	1.12856
312447	705	1.12881
312448	706	1.12903
312449	707	1.12929
312450	708	1.12955
312451	709	1.12979
312452	710	1.13003
312453	711	1.13026
312454	712	1.13048
312455	713	1.13069
312456	714	1.13087
312457	715	1.13102
312458	716	1.13124
312459	717	1.13143
312460	718	1.1316
312461	719	1.13177
312462	720	1.13193
312463	721	1.13206
312464	722	1.13217
312465	723	1.13228
312466	724	1.13237
312467	725	1.13244
312468	726	1.13251
312469	727	1.13262
312470	728	1.1327
312471	729	1.13276
312472	730	1.13281
312473	731	1.13285
312474	732	1.13293
312475	733	1.133
312476	734	1.13308
312477	735	1.13317
312478	736	1.13325
312479	737	1.13328
312480	738	1.13333
312481	739	1.13337
312482	740	1.13341
312483	741	1.13346
312484	742	1.13359
312485	743	1.13375
312486	744	1.13392
312487	745	1.13407
312488	746	1.13418
312489	747	1.13428
312490	748	1.13431
312491	749	1.13431
312492	750	1.13434
312493	751	1.13431
312494	752	1.13428
312495	753	1.13429
312496	754	1.13429
312497	755	1.13423
312498	756	1.13419
312499	757	1.13412
312500	758	1.13404
312501	759	1.13391
312502	760	1.13377
312503	761	1.13363
312504	762	1.1335
312505	763	1.13332
312506	764	1.13315
312507	765	1.13302
312508	766	1.13289
312509	767	1.13275
312510	768	1.13259
312511	769	1.13246
312512	770	1.13232
312513	771	1.13217
312514	772	1.13203
312515	773	1.13184
312516	774	1.13172
312517	775	1.13163
312518	776	1.13158
312519	777	1.13156
312520	778	1.13153
312521	779	1.13155
312522	780	1.13155
312523	781	1.13157
312524	782	1.13159
312525	783	1.13157
312526	784	1.13161
312527	785	1.13167
312528	786	1.13174
312529	787	1.1318
312530	788	1.13185
312531	789	1.13189
312532	790	1.13185
312533	791	1.1319
312534	792	1.13193
312535	793	1.13197
312536	794	1.132
312537	795	1.13208
312538	796	1.13212
312539	797	1.13222
312540	798	1.13226
312541	799	1.13237
312542	800	1.13246
312543	801	1.13261
312544	802	1.13277
312545	803	1.133
312546	804	1.13321
312547	805	1.13344
312548	806	1.13364
312549	807	1.13392
312550	808	1.1342
312551	809	1.13449
312552	810	1.13481
312553	811	1.1351
312554	812	1.13539
312555	813	1.13566
312556	814	1.13593
312557	815	1.13622
312558	816	1.13648
312559	817	1.1367
312560	818	1.13694
312561	819	1.13713
312562	820	1.1373
312563	821	1.13745
312564	822	1.13755
312565	823	1.13762
312566	824	1.1377
312567	825	1.13777
312568	826	1.13781
312569	827	1.13786
312570	828	1.13788
312571	829	1.13795
312572	830	1.13806
312573	831	1.13813
312574	832	1.13822
312575	833	1.13831
312576	834	1.13836
312577	835	1.13835
312578	836	1.13833
312579	837	1.1383
312580	838	1.13828
312581	839	1.13827
312582	840	1.13824
312583	841	1.13819
312584	842	1.13812
312585	843	1.138
312586	844	1.13776
312587	845	1.13751
312588	846	1.13731
312589	847	1.13711
312590	848	1.13687
312591	849	1.13666
312592	850	1.13648
312593	851	1.13633
312594	852	1.13615
312595	853	1.13598
312596	854	1.13586
312597	855	1.13577
312598	856	1.13567
312599	857	1.13553
312600	858	1.13535
312601	859	1.13518
312602	860	1.13497
312603	861	1.13471
312604	862	1.13442
312605	863	1.13413
312606	864	1.13383
312607	865	1.13355
312608	866	1.13319
312609	867	1.13285
312610	868	1.1325
312611	869	1.13212
312612	870	1.13175
312613	871	1.13136
312614	872	1.13098
312615	873	1.13063
312616	874	1.13029
312617	875	1.12991
312618	876	1.12954
312619	877	1.12913
312620	878	1.12871
312621	879	1.12831
312622	880	1.12791
312623	881	1.12756
312624	882	1.12717
312625	883	1.12678
312626	884	1.12636
312627	885	1.1259
312628	886	1.12536
312629	887	1.12483
312630	888	1.12432
312631	889	1.12379
312632	890	1.12328
312633	891	1.12278
312634	892	1.12222
312635	893	1.12166
312636	894	1.12114
312637	895	1.12064
312638	896	1.12014
312639	897	1.11964
312640	898	1.11923
312641	899	1.11886
312642	900	1.11846
312643	901	1.11811
312644	902	1.11775
312645	903	1.11738
312646	904	1.117
312647	905	1.11665
312648	906	1.11629
312649	907	1.116
312650	908	1.11568
312651	909	1.11528
312652	910	1.1149
312653	911	1.11447
312654	912	1.11404
312655	913	1.11369
312656	914	1.11332
312657	915	1.11295
312658	916	1.11259
312659	917	1.11222
312660	918	1.11184
312661	919	1.11143
312662	920	1.111
312663	921	1.11057
312664	922	1.11013
312665	923	1.10974
312666	924	1.10934
312667	925	1.10902
312668	926	1.1087
312669	927	1.10834
312670	928	1.10802
312671	929	1.10765
312672	930	1.10725
312673	931	1.1068
312674	932	1.10638
312675	933	1.10596
312676	934	1.10554
312677	935	1.10513
312678	936	1.10476
312679	937	1.10438
312680	938	1.104
312681	939	1.10363
312682	940	1.1033
312683	941	1.10288
312684	942	1.10248
312685	943	1.10206
312686	944	1.10161
312687	945	1.10114
312688	946	1.10067
312689	947	1.10018
312690	948	1.09974
312691	949	1.0993
312692	950	1.09887
312693	951	1.09843
312694	952	1.09796
312695	953	1.09745
312696	954	1.09688
312697	955	1.09629
312698	956	1.0957
312699	957	1.09505
312700	958	1.09442
312701	959	1.09375
312702	960	1.09304
312703	961	1.09241
312704	962	1.09181
312705	963	1.09122
312706	964	1.09065
312707	965	1.09006
312708	966	1.08948
312709	967	1.08891
312710	968	1.08839
312711	969	1.08786
312712	970	1.08732
312713	971	1.08675
312714	972	1.08618
312715	973	1.08564
312716	974	1.08509
312717	975	1.08454
312718	976	1.08398
312719	977	1.08344
312720	978	1.0829
312721	979	1.08236
312722	980	1.08182
312723	981	1.08136
312724	982	1.08085
312725	983	1.08035
312726	984	1.07988
312727	985	1.07947
312728	986	1.07907
312729	987	1.07865
312730	988	1.07827
312731	989	1.07785
312732	990	1.0774
312733	991	1.07698
312734	992	1.07656
312735	993	1.07616
312736	994	1.07587
312737	995	1.07562
312738	996	1.0755
312739	997	1.07543
312740	998	1.07538
312741	999	1.07532
312742	1000	1.07536
312743	1001	1.07527
312744	1002	1.0752
312745	1003	1.07515
312746	1004	1.07512
312747	1005	1.07506
312748	1006	1.07504
312749	1007	1.07504
312750	1008	1.07509
312751	1009	1.07517
312752	1010	1.07529
312753	1011	1.07543
312754	1012	1.0756
312755	1013	1.07574
312756	1014	1.07588
312757	1015	1.07602
312758	1016	1.07624
312759	1017	1.07644
312760	1018	1.07665
312761	1019	1.07688
312762	1020	1.07704
312763	1021	1.07722
312764	1022	1.07744
312765	1023	1.07765
312766	1024	1.07786
312767	1025	1.07819
312768	1026	1.07851
312769	1027	1.07891
312770	1028	1.07933
312771	1029	1.07975
312772	1030	1.0802
312773	1031	1.08056
312774	1032	1.0809
312775	1033	1.08123
312776	1034	1.08155
312777	1035	1.08189
312778	1036	1.08227
312779	1037	1.08263
312780	1038	1.08295
312781	1039	1.0833
312782	1040	1.08362
312783	1041	1.0839
312784	1042	1.08423
312785	1043	1.08457
312786	1044	1.08489
312787	1045	1.08518
312788	1046	1.0855
312789	1047	1.08584
312790	1048	1.08624
312791	1049	1.08663
312792	1050	1.08708
312793	1051	1.08758
312794	1052	1.08812
312795	1053	1.08864
312796	1054	1.08918
312797	1055	1.08972
312798	1056	1.09026
312799	1057	1.09079
312800	1058	1.09136
312801	1059	1.09199
312802	1060	1.09264
312803	1061	1.0933
312804	1062	1.09399
312805	1063	1.09462
312806	1064	1.09526
312807	1065	1.0959
312808	1066	1.09656
312809	1067	1.09722
312810	1068	1.09788
312811	1069	1.09857
312812	1070	1.09933
312813	1071	1.10011
312814	1072	1.10091
312815	1073	1.10166
312816	1074	1.10239
312817	1075	1.10304
312818	1076	1.10367
312819	1077	1.10432
312820	1078	1.10494
312821	1079	1.10554
312822	1080	1.10615
312823	1081	1.10682
312824	1082	1.10751
312825	1083	1.10822
312826	1084	1.10886
312827	1085	1.10938
312828	1086	1.10982
312829	1087	1.11025
312830	1088	1.11068
312831	1089	1.11111
312832	1090	1.1115
312833	1091	1.11199
312834	1092	1.11252
312835	1093	1.11309
312836	1094	1.11371
312837	1095	1.11433
312838	1096	1.11491
312839	1097	1.11549
312840	1098	1.11604
312841	1099	1.11659
312842	1100	1.11712
312843	1101	1.11764
312844	1102	1.11815
312845	1103	1.11868
312846	1104	1.1192
312847	1105	1.11975
312848	1106	1.12031
312849	1107	1.12088
312850	1108	1.12143
312851	1109	1.12199
312852	1110	1.12261
312853	1111	1.1232
312854	1112	1.12377
312855	1113	1.12431
312856	1114	1.12485
312857	1115	1.12543
312858	1116	1.12602
312859	1117	1.1266
312860	1118	1.1271
312861	1119	1.12759
312862	1120	1.12809
312863	1121	1.1286
312864	1122	1.12916
312865	1123	1.12965
312866	1124	1.13016
312867	1125	1.13068
312868	1126	1.13123
312869	1127	1.13176
312870	1128	1.13232
312871	1129	1.13288
312872	1130	1.13339
312873	1131	1.13391
312874	1132	1.13447
312875	1133	1.13499
312876	1134	1.13548
312877	1135	1.136
312878	1136	1.13652
312879	1137	1.13706
312880	1138	1.13758
312881	1139	1.13814
312882	1140	1.13868
312883	1141	1.13925
312884	1142	1.13988
312885	1143	1.14045
312886	1144	1.141
312887	1145	1.14156
312888	1146	1.14197
312889	1147	1.14229
312890	1148	1.14263
312891	1149	1.143
312892	1150	1.14326
312893	1151	1.14358
312894	1152	1.14388
312895	1153	1.14417
312896	1154	1.14447
312897	1155	1.14478
312898	1156	1.14503
312899	1157	1.14524
312900	1158	1.14547
312901	1159	1.14567
312902	1160	1.14587
312903	1161	1.1461
312904	1162	1.14634
312905	1163	1.14661
312906	1164	1.14694
312907	1165	1.14725
312908	1166	1.14753
312909	1167	1.14781
312910	1168	1.14807
312911	1169	1.14836
312912	1170	1.14865
312913	1171	1.14898
312914	1172	1.14931
312915	1173	1.14961
312916	1174	1.14993
312917	1175	1.15025
312918	1176	1.15054
312919	1177	1.15087
312920	1178	1.15122
312921	1179	1.15157
312922	1180	1.15194
312923	1181	1.15239
312924	1182	1.15288
312925	1183	1.15342
312926	1184	1.15395
312927	1185	1.15447
312928	1186	1.15504
312929	1187	1.1556
312930	1188	1.15625
312931	1189	1.15691
312932	1190	1.15755
312933	1191	1.15825
312934	1192	1.15892
312935	1193	1.15952
312936	1194	1.16014
312937	1195	1.1608
312938	1196	1.16149
312939	1197	1.16221
312940	1198	1.16284
312941	1199	1.16348
312942	1200	1.16409
312943	1201	1.16462
312944	1202	1.16514
312945	1203	1.16564
312946	1204	1.16617
312947	1205	1.16663
312948	1206	1.16713
312949	1207	1.16761
312950	1208	1.16809
312951	1209	1.16863
312952	1210	1.16915
312953	1211	1.16967
312954	1212	1.17017
312955	1213	1.17071
312956	1214	1.17124
312957	1215	1.1718
312958	1216	1.17231
312959	1217	1.17282
312960	1218	1.17331
312961	1219	1.17381
312962	1220	1.17419
312963	1221	1.17451
312964	1222	1.17482
312965	1223	1.17519
312966	1224	1.1756
312967	1225	1.17603
312968	1226	1.17655
312969	1227	1.17704
312970	1228	1.17754
312971	1229	1.17804
312972	1230	1.17859
312973	1231	1.17915
312974	1232	1.17971
312975	1233	1.18026
312976	1234	1.1808
312977	1235	1.18141
312978	1236	1.182
312979	1237	1.18256
312980	1238	1.18318
312981	1239	1.18379
312982	1240	1.18438
312983	1241	1.1849
312984	1242	1.18531
312985	1243	1.18564
312986	1244	1.18597
312987	1245	1.18635
312988	1246	1.18674
312989	1247	1.18718
312990	1248	1.18761
312991	1249	1.18803
312992	1250	1.18846
312993	1251	1.18892
312994	1252	1.18941
312995	1253	1.18986
312996	1254	1.19031
312997	1255	1.19077
312998	1256	1.19122
312999	1257	1.19165
313000	1258	1.19209
313001	1259	1.19257
313002	1260	1.19305
313003	1261	1.19354
313004	1262	1.19403
313005	1263	1.19453
313006	1264	1.19501
313007	1265	1.19554
313008	1266	1.19606
313009	1267	1.19654
313010	1268	1.19704
313011	1269	1.19752
313012	1270	1.19802
313013	1271	1.1985
313014	1272	1.19897
313015	1273	1.19948
313016	1274	1.19996
313017	1275	1.20043
313018	1276	1.20088
313019	1277	1.2013
313020	1278	1.20167
313021	1279	1.20199
313022	1280	1.20234
313023	1281	1.20269
313024	1282	1.20302
313025	1283	1.20332
313026	1284	1.20353
313027	1285	1.20366
313028	1286	1.20375
313029	1287	1.20387
313030	1288	1.20403
313031	1289	1.2042
313032	1290	1.20445
313033	1291	1.20455
313034	1292	1.20458
313035	1293	1.20469
313036	1294	1.20474
313037	1295	1.20476
313038	1296	1.20476
313039	1297	1.20478
313040	1298	1.20484
313041	1299	1.2048
313042	1300	1.20474
313043	1301	1.20474
313044	1302	1.20472
313045	1303	1.20463
313046	1304	1.20451
313047	1305	1.20435
313048	1306	1.20418
313049	1307	1.204
313050	1308	1.20379
313051	1309	1.20355
313052	1310	1.20331
313053	1311	1.20309
313054	1312	1.20288
313055	1313	1.20266
313056	1314	1.20244
313057	1315	1.2022
313058	1316	1.20202
313059	1317	1.20186
313060	1318	1.2017
313061	1319	1.20152
313062	1320	1.20138
313063	1321	1.20123
313064	1322	1.20108
313065	1323	1.20088
313066	1324	1.20065
313067	1325	1.20036
313068	1326	1.2001
313069	1327	1.1998
313070	1328	1.19948
313071	1329	1.19912
313072	1330	1.1987
313073	1331	1.19829
313074	1332	1.19788
313075	1333	1.19743
313076	1334	1.19703
313077	1335	1.19665
313078	1336	1.19631
313079	1337	1.19594
313080	1338	1.19552
313081	1339	1.19504
313082	1340	1.19454
313083	1341	1.19399
313084	1342	1.19351
313085	1343	1.19304
313086	1344	1.19257
313087	1345	1.19207
313088	1346	1.19157
313089	1347	1.19094
313090	1348	1.1903
313091	1349	1.18961
313092	1350	1.1889
313093	1351	1.18816
313094	1352	1.1874
313095	1353	1.18671
313096	1354	1.18597
313097	1355	1.18533
313098	1356	1.18467
313099	1357	1.18401
313100	1358	1.1834
313101	1359	1.18273
313102	1360	1.18203
313103	1361	1.18135
313104	1362	1.18066
313105	1363	1.17999
313106	1364	1.17937
313107	1365	1.17877
313108	1366	1.17818
313109	1367	1.17763
313110	1368	1.17709
313111	1369	1.17653
313112	1370	1.17602
313113	1371	1.17555
313114	1372	1.17509
313115	1373	1.1746
313116	1374	1.17408
313117	1375	1.1735
313118	1376	1.17284
313119	1377	1.1723
313120	1378	1.1718
313121	1379	1.17133
313122	1380	1.17084
313123	1381	1.17027
313124	1382	1.16967
313125	1383	1.16904
313126	1384	1.16854
313127	1385	1.16803
313128	1386	1.16763
313129	1387	1.16719
313130	1388	1.16671
313131	1389	1.16627
313132	1390	1.16587
313133	1391	1.16547
313134	1392	1.16511
313135	1393	1.16478
313136	1394	1.16441
313137	1395	1.16403
313138	1396	1.16367
313139	1397	1.16328
313140	1398	1.16287
313141	1399	1.16248
313142	1400	1.16209
313143	1401	1.16169
313144	1402	1.16124
313145	1403	1.16077
313146	1404	1.16033
313147	1405	1.15988
313148	1406	1.15942
313149	1407	1.15898
313150	1408	1.15854
313151	1409	1.15818
313152	1410	1.15776
313153	1411	1.15731
313154	1412	1.15685
313155	1413	1.15638
313156	1414	1.15594
313157	1415	1.15546
313158	1416	1.15501
313159	1417	1.15458
313160	1418	1.15417
313161	1419	1.15381
313162	1420	1.15342
313163	1421	1.15301
313164	1422	1.15262
313165	1423	1.15221
313166	1424	1.1518
313167	1425	1.1514
313168	1426	1.15094
313169	1427	1.15052
313170	1428	1.15011
313171	1429	1.14971
313172	1430	1.14933
313173	1431	1.1489
313174	1432	1.14847
313175	1433	1.14811
313176	1434	1.14783
313177	1435	1.14753
313178	1436	1.14725
313179	1437	1.14695
313180	1438	1.14665
313181	1439	1.14636
313182	1440	1.14602
313183	1441	1.14576
313184	1442	1.14553
313185	1443	1.14522
313186	1444	1.14497
313187	1445	1.14468
313188	1446	1.14445
313189	1447	1.14428
313190	1448	1.14407
313191	1449	1.14382
313192	1450	1.14355
313193	1451	1.14328
313194	1452	1.14303
313195	1453	1.14285
313196	1454	1.14272
313197	1455	1.1426
313198	1456	1.14251
313199	1457	1.14242
313200	1458	1.14233
313201	1459	1.14228
313202	1460	1.14229
313203	1461	1.14221
313204	1462	1.14208
313205	1463	1.14195
313206	1464	1.14177
313207	1465	1.14163
313208	1466	1.14145
313209	1467	1.14129
313210	1468	1.14105
313211	1469	1.14081
313212	1470	1.14056
313213	1471	1.1403
313214	1472	1.14007
313215	1473	1.13989
313216	1474	1.13976
313217	1475	1.13963
313218	1476	1.13949
313219	1477	1.13933
313220	1478	1.13917
313221	1479	1.13906
313222	1480	1.13895
313223	1481	1.1388
313224	1482	1.13868
313225	1483	1.13856
313226	1484	1.13838
313227	1485	1.13817
313228	1486	1.13791
313229	1487	1.1377
313230	1488	1.13751
313231	1489	1.13739
313232	1490	1.13731
313233	1491	1.13726
313234	1492	1.1372
313235	1493	1.13714
313236	1494	1.13706
313237	1495	1.137
313238	1496	1.13688
313239	1497	1.13682
313240	1498	1.13675
313241	1499	1.13667
313242	1500	1.13652
313243	1501	1.13641
313244	1502	1.13627
313245	1503	1.13608
313246	1504	1.13593
313247	1505	1.13576
313248	1506	1.13557
313249	1507	1.13534
313250	1508	1.13511
313251	1509	1.13485
313252	1510	1.13456
313253	1511	1.13426
313254	1512	1.13389
313255	1513	1.13354
313256	1514	1.13314
313257	1515	1.13272
313258	1516	1.13222
313259	1517	1.13174
313260	1518	1.13126
313261	1519	1.13083
313262	1520	1.13045
313263	1521	1.13004
313264	1522	1.1296
313265	1523	1.12918
313266	1524	1.12876
313267	1525	1.12832
313268	1526	1.12788
313269	1527	1.12735
313270	1528	1.12682
313271	1529	1.12626
313272	1530	1.12569
313273	1531	1.1252
313274	1532	1.12472
313275	1533	1.12427
313276	1534	1.12374
313277	1535	1.12321
313278	1536	1.12269
313279	1537	1.1222
313280	1538	1.12172
313281	1539	1.12125
313282	1540	1.1208
313283	1541	1.1204
313284	1542	1.11994
313285	1543	1.11952
313286	1544	1.11912
313287	1545	1.11864
313288	1546	1.11816
313289	1547	1.11769
313290	1548	1.11718
313291	1549	1.11668
313292	1550	1.11614
313293	1551	1.11554
313294	1552	1.115
313295	1553	1.11449
313296	1554	1.11399
313297	1555	1.11352
313298	1556	1.11307
313299	1557	1.11266
313300	1558	1.11226
313301	1559	1.11178
313302	1560	1.11127
313303	1561	1.1108
313304	1562	1.11033
313305	1563	1.10993
313306	1564	1.10948
313307	1565	1.10899
313308	1566	1.10851
313309	1567	1.10802
313310	1568	1.1075
313311	1569	1.10692
313312	1570	1.10633
313313	1571	1.10572
313314	1572	1.10509
313315	1573	1.10448
313316	1574	1.10386
313317	1575	1.10326
313318	1576	1.10273
313319	1577	1.10223
313320	1578	1.10173
313321	1579	1.10126
313322	1580	1.1008
313323	1581	1.10037
313324	1582	1.09986
313325	1583	1.09934
313326	1584	1.09882
313327	1585	1.09837
313328	1586	1.09794
313329	1587	1.0975
313330	1588	1.09702
313331	1589	1.09654
313332	1590	1.09608
313333	1591	1.09559
313334	1592	1.09513
313335	1593	1.09467
313336	1594	1.09417
313337	1595	1.09363
313338	1596	1.09307
313339	1597	1.09248
313340	1598	1.0919
313341	1599	1.09137
313342	1600	1.09089
313343	1601	1.09037
313344	1602	1.08984
313345	1603	1.08929
313346	1604	1.08872
313347	1605	1.08814
313348	1606	1.08756
313349	1607	1.08697
313350	1608	1.08637
313351	1609	1.08575
313352	1610	1.08507
313353	1611	1.0845
313354	1612	1.08396
313355	1613	1.08345
313356	1614	1.08299
313357	1615	1.0825
313358	1616	1.08203
313359	1617	1.08158
313360	1618	1.08122
313361	1619	1.08085
313362	1620	1.08046
313363	1621	1.08008
313364	1622	1.07966
313365	1623	1.07926
313366	1624	1.07885
313367	1625	1.07846
313368	1626	1.07806
313369	1627	1.07766
313370	1628	1.07726
313371	1629	1.07686
313372	1630	1.07647
313373	1631	1.07607
313374	1632	1.07562
313375	1633	1.07519
313376	1634	1.07481
313377	1635	1.07438
313378	1636	1.07394
313379	1637	1.07352
313380	1638	1.07303
313381	1639	1.07252
313382	1640	1.07203
313383	1641	1.07153
313384	1642	1.07096
313385	1643	1.07038
313386	1644	1.0698
313387	1645	1.06922
313388	1646	1.06866
313389	1647	1.06818
313390	1648	1.06768
313391	1649	1.06722
313392	1650	1.06687
313393	1651	1.06655
313394	1652	1.06621
313395	1653	1.06589
313396	1654	1.06549
313397	1655	1.06508
313398	1656	1.06468
313399	1657	1.06433
313400	1658	1.06394
313401	1659	1.0636
313402	1660	1.0633
313403	1661	1.063
313404	1662	1.0627
313405	1663	1.06241
313406	1664	1.06212
313407	1665	1.06182
313408	1666	1.06156
313409	1667	1.0613
313410	1668	1.06105
313411	1669	1.06079
313412	1670	1.06053
313413	1671	1.06025
313414	1672	1.05993
313415	1673	1.0596
313416	1674	1.05929
313417	1675	1.05899
313418	1676	1.05872
313419	1677	1.05845
313420	1678	1.05817
313421	1679	1.05789
313422	1680	1.05762
313423	1681	1.05732
313424	1682	1.05697
313425	1683	1.05655
313426	1684	1.0562
313427	1685	1.05579
313428	1686	1.05531
313429	1687	1.05486
313430	1688	1.05439
313431	1689	1.05387
313432	1690	1.05334
313433	1691	1.05271
313434	1692	1.05214
313435	1693	1.05154
313436	1694	1.05094
313437	1695	1.05036
313438	1696	1.04976
313439	1697	1.04919
313440	1698	1.04866
313441	1699	1.04812
313442	1700	1.04758
313443	1701	1.04711
313444	1702	1.04662
313445	1703	1.04611
313446	1704	1.04561
313447	1705	1.04514
313448	1706	1.04466
313449	1707	1.04414
313450	1708	1.04362
313451	1709	1.04309
313452	1710	1.04259
313453	1711	1.04207
313454	1712	1.04157
313455	1713	1.04102
313456	1714	1.04049
313457	1715	1.03998
313458	1716	1.03945
313459	1717	1.03892
313460	1718	1.03841
313461	1719	1.03794
313462	1720	1.03756
313463	1721	1.03727
313464	1722	1.03697
313465	1723	1.03662
313466	1724	1.03631
313467	1725	1.03597
313468	1726	1.03557
313469	1727	1.03521
313470	1728	1.03487
313471	1729	1.03456
313472	1730	1.03419
313473	1731	1.03377
313474	1732	1.03345
313475	1733	1.03317
313476	1734	1.03288
313477	1735	1.03256
313478	1736	1.03231
313479	1737	1.0321
313480	1738	1.03188
313481	1739	1.03163
313482	1740	1.0314
313483	1741	1.03119
313484	1742	1.03099
313485	1743	1.03088
313486	1744	1.0308
313487	1745	1.03073
313488	1746	1.03073
313489	1747	1.03071
313490	1748	1.0307
313491	1749	1.03073
313492	1750	1.03072
313493	1751	1.03074
313494	1752	1.03075
313495	1753	1.03076
313496	1754	1.03081
313497	1755	1.03085
313498	1756	1.03088
313499	1757	1.03099
313500	1758	1.03112
313501	1759	1.03124
313502	1760	1.03138
313503	1761	1.03145
313504	1762	1.03146
313505	1763	1.03145
313506	1764	1.0315
313507	1765	1.03149
313508	1766	1.03148
313509	1767	1.03146
313510	1768	1.03145
313511	1769	1.03146
313512	1770	1.03152
313513	1771	1.03155
313514	1772	1.03158
313515	1773	1.03162
313516	1774	1.03165
313517	1775	1.03169
313518	1776	1.03176
313519	1777	1.03188
313520	1778	1.03203
313521	1779	1.03219
313522	1780	1.0323
313523	1781	1.0324
313524	1782	1.03251
313525	1783	1.03266
313526	1784	1.0328
313527	1785	1.03299
313528	1786	1.03328
313529	1787	1.03358
313530	1788	1.03388
313531	1789	1.03418
313532	1790	1.03444
313533	1791	1.03467
313534	1792	1.035
313535	1793	1.03531
313536	1794	1.03567
313537	1795	1.03601
313538	1796	1.03637
313539	1797	1.0367
313540	1798	1.03705
313541	1799	1.03739
313542	1800	1.03771
313543	1801	1.03796
313544	1802	1.03827
313545	1803	1.03864
313546	1804	1.03904
313547	1805	1.03942
313548	1806	1.03982
313549	1807	1.04023
313550	1808	1.04068
313551	1809	1.04113
313552	1810	1.04158
313553	1811	1.04204
313554	1812	1.04251
313555	1813	1.04299
313556	1814	1.04344
313557	1815	1.04395
313558	1816	1.0444
313559	1817	1.04484
313560	1818	1.04529
313561	1819	1.04571
313562	1820	1.04615
313563	1821	1.04661
313564	1822	1.04711
313565	1823	1.04769
313566	1824	1.04826
313567	1825	1.04891
313568	1826	1.04951
313569	1827	1.05014
313570	1828	1.05079
313571	1829	1.05147
313572	1830	1.05213
313573	1831	1.05279
313574	1832	1.05347
313575	1833	1.05421
313576	1834	1.05488
313577	1835	1.05561
313578	1836	1.05634
313579	1837	1.05709
313580	1838	1.05783
313581	1839	1.05869
313582	1840	1.05959
313583	1841	1.06055
313584	1842	1.06147
313585	1843	1.06243
313586	1844	1.06341
313587	1845	1.06443
313588	1846	1.06543
313589	1847	1.06649
313590	1848	1.06755
313591	1849	1.06864
313592	1850	1.06976
313593	1851	1.07088
313594	1852	1.07202
313595	1853	1.07314
313596	1854	1.07424
313597	1855	1.07529
313598	1856	1.0763
313599	1857	1.07734
313600	1858	1.07835
313601	1859	1.07941
313602	1860	1.08051
313603	1861	1.08161
313604	1862	1.08271
313605	1863	1.08382
313606	1864	1.08496
313607	1865	1.08603
313608	1866	1.08716
313609	1867	1.08827
313610	1868	1.08936
313611	1869	1.09047
313612	1870	1.09157
313613	1871	1.09262
313614	1872	1.09371
313615	1873	1.09479
313616	1874	1.09585
313617	1875	1.09699
313618	1876	1.09817
313619	1877	1.09932
313620	1878	1.10042
313621	1879	1.10146
313622	1880	1.10256
313623	1881	1.10368
313624	1882	1.10479
313625	1883	1.10591
313626	1884	1.10695
313627	1885	1.10798
313628	1886	1.10895
313629	1887	1.10995
313630	1888	1.11098
313631	1889	1.11198
313632	1890	1.11295
313633	1891	1.11392
313634	1892	1.11488
313635	1893	1.11574
313636	1894	1.11659
313637	1895	1.11745
313638	1896	1.11825
313639	1897	1.11904
313640	1898	1.11984
313641	1899	1.1206
313642	1900	1.12136
313643	1901	1.1221
313644	1902	1.12286
313645	1903	1.12369
313646	1904	1.12443
313647	1905	1.12513
313648	1906	1.12587
313649	1907	1.12655
313650	1908	1.12722
313651	1909	1.12791
313652	1910	1.12864
313653	1911	1.1294
313654	1912	1.1302
313655	1913	1.13098
313656	1914	1.13165
313657	1915	1.13237
313658	1916	1.13308
313659	1917	1.13379
313660	1918	1.13447
313661	1919	1.1351
313662	1920	1.13575
313663	1921	1.13643
313664	1922	1.1371
313665	1923	1.13773
313666	1924	1.1384
313667	1925	1.13907
313668	1926	1.13976
313669	1927	1.14048
313670	1928	1.14121
313671	1929	1.14196
313672	1930	1.14276
313673	1931	1.14361
313674	1932	1.14448
313675	1933	1.14532
313676	1934	1.14615
313677	1935	1.14704
313678	1936	1.14777
313679	1937	1.14856
313680	1938	1.14932
313681	1939	1.15007
313682	1940	1.15091
313683	1941	1.15176
313684	1942	1.15256
313685	1943	1.15343
313686	1944	1.15425
313687	1945	1.15506
313688	1946	1.15584
313689	1947	1.15661
313690	1948	1.1574
313691	1949	1.15822
313692	1950	1.15915
313693	1951	1.1601
313694	1952	1.16102
313695	1953	1.1619
313696	1954	1.16276
313697	1955	1.16362
313698	1956	1.16443
313699	1957	1.16522
313700	1958	1.16598
313701	1959	1.1667
313702	1960	1.16746
313703	1961	1.16821
313704	1962	1.16896
313705	1963	1.16972
313706	1964	1.17057
313707	1965	1.17139
313708	1966	1.1723
313709	1967	1.17319
313710	1968	1.17421
313711	1969	1.17524
313712	1970	1.17626
313713	1971	1.17728
313714	1972	1.1782
313715	1973	1.17902
313716	1974	1.1798
313717	1975	1.18053
313718	1976	1.18129
313719	1977	1.18215
313720	1978	1.18304
313721	1979	1.18386
313722	1980	1.18473
313723	1981	1.18557
313724	1982	1.18642
313725	1983	1.18729
313726	1984	1.18813
313727	1985	1.18895
313728	1986	1.18978
313729	1987	1.19054
313730	1988	1.19123
313731	1989	1.19182
313732	1990	1.19239
313733	1991	1.19295
313734	1992	1.19349
313735	1993	1.19401
313736	1994	1.19459
313737	1995	1.19514
313738	1996	1.19571
313739	1997	1.19625
313740	1998	1.19678
313741	1999	1.19733
[truncated: 443,565+ more rows]

## Sheet: b_hemiflanked
genomic_v	plotted_xkey	y
670172	1	1.03214
670173	2	1.031
670174	3	1.02985
670175	4	1.02858
670176	5	1.02733
670177	6	1.0261
670178	7	1.02487
670179	8	1.02372
670180	9	1.02258
670181	10	1.02136
670182	11	1.02018
670183	12	1.01908
670184	13	1.01794
670185	14	1.01685
670186	15	1.01577
670187	16	1.01469
670188	17	1.01368
670189	18	1.0126
670190	19	1.01152
670191	20	1.01045
670192	21	1.00937
670193	22	1.00827
670194	23	1.00716
670195	24	1.00605
670196	25	1.00502
670197	26	1.00397
670198	27	1.00292
670199	28	1.00161
670200	29	1.00021
670201	30	0.998822
670202	31	0.997505
670203	32	0.996297
670204	33	0.995112
670205	34	0.994034
670206	35	0.99302
670207	36	0.992014
670208	37	0.9911
670209	38	0.990236
670210	39	0.989392
670211	40	0.989033
670212	41	0.988608
670213	42	0.988144
670214	43	0.987832
670215	44	0.987521
670216	45	0.987227
670217	46	0.987
670218	47	0.986843
670219	48	0.986687
670220	49	0.986532
670221	50	0.986502
670222	51	0.986351
670223	52	0.986228
670224	53	0.985947
670225	54	0.985733
670226	55	0.985547
670227	56	0.985322
670228	57	0.985099
670229	58	0.984877
670230	59	0.984643
670231	60	0.984424
670232	61	0.984206
670233	62	0.984053
670234	63	0.983966
670235	64	0.983956
670236	65	0.983945
670237	66	0.983922
670238	67	0.983886
670239	68	0.983876
670240	69	0.983803
670241	70	0.983644
670242	71	0.983486
670243	72	0.983328
670244	73	0.983172
670245	74	0.983004
670246	75	0.982836
670247	76	0.982658
670248	77	0.98248
670249	78	0.982412
670250	79	0.982418
670251	80	0.982496
670252	81	0.982561
670253	82	0.982662
670254	83	0.982762
670255	84	0.98297
670256	85	0.983177
670257	86	0.98337
670258	87	0.983538
670259	88	0.983681
670260	89	0.983858
670261	90	0.983977
670262	91	0.984095
670263	92	0.984224
670264	93	0.984329
670265	94	0.984491
670266	95	0.984665
670267	96	0.984849
670268	97	0.985067
670269	98	0.98526
670270	99	0.98551
670271	100	0.98585
670272	101	0.986199
670273	102	0.9865
670274	103	0.986753
670275	104	0.986937
670276	105	0.987187
670277	106	0.987392
670278	107	0.987595
670279	108	0.987775
670280	109	0.987921
670281	110	0.988054
670282	111	0.988176
670283	112	0.988374
670284	113	0.988581
670285	114	0.988731
670286	115	0.988881
670287	116	0.989007
670288	117	0.989133
670289	118	0.989258
670290	119	0.989393
670291	120	0.989496
670292	121	0.989609
670293	122	0.989671
670294	123	0.989743
670295	124	0.989835
670296	125	0.989938
670297	126	0.990007
670298	127	0.990055
670299	128	0.990102
670300	129	0.990075
670301	130	0.990122
670302	131	0.990201
670303	132	0.990269
670304	133	0.990357
670305	134	0.990435
670306	135	0.990576
670307	136	0.990727
670308	137	0.990846
670309	138	0.990943
670310	139	0.99106
670311	140	0.991167
670312	141	0.991252
670313	142	0.991294
670314	143	0.991347
670315	144	0.991339
670316	145	0.99136
670317	146	0.991443
670318	147	0.991466
670319	148	0.991519
670320	149	0.991532
670321	150	0.991594
670322	151	0.991637
670323	152	0.991679
670324	153	0.99173
670325	154	0.991813
670326	155	0.992064
670327	156	0.992315
670328	157	0.992564
670329	158	0.992802
670330	159	0.993011
670331	160	0.993208
670332	161	0.993404
670333	162	0.99359
670334	163	0.993765
670335	164	0.993899
670336	165	0.994032
670337	166	0.994155
670338	167	0.994278
670339	168	0.99439
670340	169	0.994531
670341	170	0.994681
670342	171	0.994821
670343	172	0.994989
670344	173	0.995176
670345	174	0.995373
670346	175	0.995549
670347	176	0.995667
670348	177	0.995794
670349	178	0.995912
670350	179	0.996086
670351	180	0.996318
670352	181	0.996559
670353	182	0.996659
670354	183	0.996673
670355	184	0.996699
670356	185	0.996734
670357	186	0.996815
670358	187	0.996932
670359	188	0.997105
670360	189	0.997259
670361	190	0.997413
670362	191	0.997355
670363	192	0.997382
670364	193	0.997343
670365	194	0.997241
670366	195	0.997238
670367	196	0.997226
670368	197	0.997169
670369	198	0.997094
670370	199	0.997028
670371	200	0.996988
670372	201	0.996983
670373	202	0.997088
670374	203	0.997192
670375	204	0.997416
670376	205	0.997539
670377	206	0.997723
670378	207	0.997915
670379	208	0.998124
670380	209	0.998322
670381	210	0.998511
670382	211	0.998696
670383	212	0.998871
670384	213	0.999046
670385	214	0.99922
670386	215	0.99934
670387	216	0.999415
670388	217	0.999499
670389	218	0.999591
670390	219	0.999663
670391	220	0.999716
670392	221	0.999785
670393	222	0.999853
670394	223	0.999879
670395	224	0.999886
670396	225	0.999902
670397	226	0.999917
670398	227	0.999931
670399	228	0.999937
670400	229	0.999858
670401	230	0.999728
670402	231	0.999539
670403	232	0.999359
670404	233	0.999174
670405	234	0.998971
670406	235	0.998743
670407	236	0.998482
670408	237	0.998214
670409	238	0.997963
670410	239	0.997791
670411	240	0.997628
670412	241	0.997449
670413	242	0.997262
670414	243	0.996984
670415	244	0.996724
670416	245	0.996449
670417	246	0.996125
670418	247	0.995785
670419	248	0.995423
670420	249	0.995079
670421	250	0.994696
670422	251	0.994282
670423	252	0.993732
670424	253	0.993222
670425	254	0.992713
670426	255	0.992213
670427	256	0.991672
670428	257	0.991133
670429	258	0.990626
670430	259	0.990145
670431	260	0.989665
670432	261	0.989137
670433	262	0.988617
670434	263	0.988114
670435	264	0.987597
670436	265	0.987104
670437	266	0.986562
670438	267	0.986036
670439	268	0.985388
670440	269	0.984657
670441	270	0.983918
670442	271	0.98317
670443	272	0.982462
670444	273	0.981812
670445	274	0.98112
670446	275	0.980387
670447	276	0.979655
670448	277	0.978971
670449	278	0.978296
670450	279	0.977645
670451	280	0.977002
670452	281	0.976359
670453	282	0.975691
670454	283	0.975073
670455	284	0.974421
670456	285	0.973769
670457	286	0.973125
670458	287	0.972375
670459	288	0.971535
670460	289	0.970646
670461	290	0.969781
670462	291	0.968868
670463	292	0.968004
670464	293	0.967196
670465	294	0.966348
670466	295	0.9655
670467	296	0.964636
670468	297	0.963836
670469	298	0.963084
670470	299	0.962341
670471	300	0.961646
670472	301	0.960877
670473	302	0.960075
670474	303	0.959347
670475	304	0.958627
670476	305	0.95789
670477	306	0.957096
670478	307	0.956301
670479	308	0.955467
670480	309	0.954632
670481	310	0.95378
670482	311	0.952929
670483	312	0.951972
670484	313	0.951056
670485	314	0.95022
670486	315	0.949417
670487	316	0.948638
670488	317	0.94803
670489	318	0.947421
670490	319	0.946813
670491	320	0.946237
670492	321	0.94567
670493	322	0.945134
670494	323	0.944542
670495	324	0.94395
670496	325	0.943531
670497	326	0.943121
670498	327	0.94266
670499	328	0.942217
670500	329	0.941733
670501	330	0.941234
670502	331	0.940743
670503	332	0.940228
670504	333	0.939664
670505	334	0.939124
670506	335	0.938708
670507	336	0.938185
670508	337	0.937686
670509	338	0.937162
670510	339	0.936645
670511	340	0.936123
670512	341	0.935618
670513	342	0.935195
670514	343	0.934822
670515	344	0.934519
670516	345	0.934097
670517	346	0.933528
670518	347	0.932966
670519	348	0.932442
670520	349	0.931918
670521	350	0.931435
670522	351	0.930935
670523	352	0.930384
670524	353	0.929696
670525	354	0.929009
670526	355	0.928329
670527	356	0.927712
670528	357	0.927051
670529	358	0.926393
670530	359	0.925629
670531	360	0.924873
670532	361	0.924125
670533	362	0.923356
670534	363	0.922596
670535	364	0.92182
670536	365	0.921118
670537	366	0.92045
670538	367	0.919878
670539	368	0.919347
670540	369	0.918864
670541	370	0.918382
670542	371	0.917944
670543	372	0.917546
670544	373	0.917156
670545	374	0.916774
670546	375	0.916415
670547	376	0.916146
670548	377	0.915722
670549	378	0.915283
670550	379	0.914965
670551	380	0.914613
670552	381	0.914343
670553	382	0.914033
670554	383	0.913683
670555	384	0.913398
670556	385	0.913268
670557	386	0.91312
670558	387	0.912992
670559	388	0.912932
670560	389	0.912904
670561	390	0.912974
670562	391	0.912936
670563	392	0.912937
670564	393	0.912994
670565	394	0.913082
670566	395	0.913109
670567	396	0.913177
670568	397	0.913303
670569	398	0.913413
670570	399	0.913756
670571	400	0.914134
670572	401	0.914517
670573	402	0.914893
670574	403	0.915303
670575	404	0.915737
670576	405	0.916156
670577	406	0.916552
670578	407	0.91691
670579	408	0.917148
670580	409	0.917369
670581	410	0.91759
670582	411	0.917918
670583	412	0.918335
670584	413	0.918786
670585	414	0.919256
670586	415	0.919744
670587	416	0.920191
670588	417	0.920722
670589	418	0.921237
670590	419	0.921795
670591	420	0.922429
670592	421	0.923063
670593	422	0.923698
670594	423	0.92439
670595	424	0.925052
670596	425	0.925737
670597	426	0.926407
670598	427	0.927053
670599	428	0.9277
670600	429	0.928383
670601	430	0.92905
670602	431	0.929702
670603	432	0.930322
670604	433	0.930966
670605	434	0.931594
670606	435	0.932174
670607	436	0.932763
670608	437	0.933343
670609	438	0.933974
670610	439	0.934681
670611	440	0.935405
670612	441	0.936101
670613	442	0.936907
670614	443	0.937697
670615	444	0.938471
670616	445	0.939288
670617	446	0.94022
670618	447	0.941121
670619	448	0.941982
670620	449	0.942771
670621	450	0.943528
670622	451	0.944234
670623	452	0.945001
670624	453	0.945775
670625	454	0.946516
670626	455	0.947215
670627	456	0.947914
670628	457	0.948579
670629	458	0.949235
670630	459	0.949825
670631	460	0.950415
670632	461	0.950997
670633	462	0.951587
670634	463	0.952152
670635	464	0.952708
670636	465	0.953198
670637	466	0.95364
670638	467	0.954081
670639	468	0.95454
670640	469	0.954999
670641	470	0.955458
670642	471	0.955899
670643	472	0.956341
670644	473	0.956766
670645	474	0.957174
670646	475	0.95759
670647	476	0.957849
670648	477	0.958141
670649	478	0.958442
670650	479	0.958726
670651	480	0.959168
670652	481	0.959659
670653	482	0.96016
670654	483	0.960694
670655	484	0.961335
670656	485	0.961994
670657	486	0.962595
670658	487	0.963346
670659	488	0.964089
670660	489	0.964766
670661	490	0.965376
670662	491	0.965977
670663	492	0.966587
670664	493	0.967163
670665	494	0.967689
670666	495	0.968274
670667	496	0.968875
670668	497	0.969567
670669	498	0.970235
670670	499	0.970844
670671	500	0.97147
670672	501	0.972088
670673	502	0.972724
670674	503	0.973368
670675	504	0.974121
670676	505	0.974849
670677	506	0.975569
670678	507	0.976306
670679	508	0.976977
670680	509	0.97764
670681	510	0.978345
670682	511	0.979016
670683	512	0.97968
670684	513	0.980394
670685	514	0.981099
670686	515	0.981797
670687	516	0.982436
670688	517	0.983151
670689	518	0.983949
670690	519	0.984756
670691	520	0.985505
670692	521	0.986278
670693	522	0.987044
670694	523	0.987717
670695	524	0.988399
670696	525	0.98903
670697	526	0.989713
670698	527	0.990345
670699	528	0.991162
670700	529	0.992075
670701	530	0.992878
670702	531	0.993666
670703	532	0.99437
670704	533	0.995091
670705	534	0.995771
670706	535	0.996416
670707	536	0.996936
670708	537	0.997389
670709	538	0.997771
670710	539	0.998144
670711	540	0.99823
670712	541	0.998367
670713	542	0.998547
670714	543	0.998644
670715	544	0.99869
670716	545	0.998804
670717	546	0.998944
670718	547	0.998981
670719	548	0.999019
670720	549	0.999083
670721	550	0.999039
670722	551	0.999083
670723	552	0.999107
670724	553	0.999227
670725	554	0.999221
670726	555	0.999172
670727	556	0.999158
670728	557	0.999143
670729	558	0.999146
670730	559	0.999149
670731	560	0.999022
670732	561	0.998894
670733	562	0.998757
670734	563	0.998491
670735	564	0.998133
670736	565	0.997765
670737	566	0.997344
670738	567	0.996951
670739	568	0.996541
670740	569	0.996157
670741	570	0.995866
670742	571	0.995542
670743	572	0.995185
670744	573	0.994828
670745	574	0.99442
670746	575	0.99403
670747	576	0.993664
670748	577	0.993316
670749	578	0.992893
670750	579	0.992419
670751	580	0.991895
670752	581	0.991373
670753	582	0.990851
670754	583	0.990313
670755	584	0.989716
670756	585	0.989128
670757	586	0.988676
670758	587	0.988274
670759	588	0.987932
670760	589	0.987556
670761	590	0.987229
670762	591	0.986919
670763	592	0.986634
670764	593	0.98634
670765	594	0.98603
670766	595	0.985678
670767	596	0.985335
670768	597	0.984865
670769	598	0.984411
670770	599	0.983959
670771	600	0.983489
670772	601	0.98302
670773	602	0.982576
670774	603	0.982174
670775	604	0.981823
670776	605	0.981421
670777	606	0.981044
670778	607	0.980675
670779	608	0.980348
670780	609	0.980037
670781	610	0.979752
670782	611	0.979476
670783	612	0.979131
670784	613	0.978821
670785	614	0.978544
670786	615	0.978259
670787	616	0.97799
670788	617	0.977781
670789	618	0.977681
670790	619	0.977557
670791	620	0.977482
670792	621	0.977408
670793	622	0.97741
670794	623	0.977403
670795	624	0.977379
670796	625	0.97733
670797	626	0.977306
670798	627	0.977368
670799	628	0.977463
670800	629	0.977618
670801	630	0.977705
670802	631	0.977716
670803	632	0.977693
670804	633	0.977652
670805	634	0.977637
670806	635	0.977494
670807	636	0.977342
670808	637	0.977284
670809	638	0.977218
670810	639	0.977084
670811	640	0.97701
670812	641	0.976962
670813	642	0.976964
670814	643	0.976959
670815	644	0.976996
670816	645	0.977008
670817	646	0.977011
670818	647	0.977065
670819	648	0.977102
670820	649	0.977174
670821	650	0.977202
670822	651	0.977248
670823	652	0.977294
670824	653	0.977323
670825	654	0.977291
670826	655	0.977104
670827	656	0.976995
670828	657	0.976886
670829	658	0.976759
670830	659	0.976658
670831	660	0.976616
670832	661	0.976566
670833	662	0.976577
670834	663	0.976613
670835	664	0.97664
670836	665	0.976624
670837	666	0.976626
670838	667	0.976645
670839	668	0.976621
670840	669	0.976441
670841	670	0.976279
670842	671	0.976142
670843	672	0.975954
670844	673	0.975791
670845	674	0.975611
670846	675	0.975491
670847	676	0.975406
670848	677	0.975286
670849	678	0.975184
670850	679	0.975003
670851	680	0.974779
670852	681	0.974511
670853	682	0.974373
670854	683	0.974339
670855	684	0.974253
670856	685	0.974167
670857	686	0.974037
670858	687	0.973882
670859	688	0.973657
670860	689	0.973475
670861	690	0.973293
670862	691	0.973311
670863	692	0.973181
670864	693	0.973129
670865	694	0.973129
670866	695	0.973077
670867	696	0.973008
670868	697	0.972965
670869	698	0.972956
670870	699	0.972921
670871	700	0.972861
670872	701	0.972766
670873	702	0.972514
670874	703	0.972262
670875	704	0.971889
670876	705	0.971611
670877	706	0.971298
670878	707	0.970951
670879	708	0.970578
670880	709	0.970239
670881	710	0.969918
670882	711	0.969831
670883	712	0.969865
670884	713	0.969865
670885	714	0.96983
670886	715	0.969855
670887	716	0.969889
670888	717	0.969924
670889	718	0.969949
670890	719	0.969983
670891	720	0.970035
670892	721	0.970034
670893	722	0.970042
670894	723	0.970085
670895	724	0.970198
670896	725	0.970311
670897	726	0.970406
670898	727	0.970475
670899	728	0.970554
670900	729	0.970763
670901	730	0.971026
670902	731	0.971394
670903	732	0.971736
670904	733	0.972095
670905	734	0.972438
670906	735	0.972808
670907	736	0.973257
670908	737	0.973662
670909	738	0.974033
670910	739	0.974263
670911	740	0.974493
670912	741	0.974794
670913	742	0.975157
670914	743	0.975582
670915	744	0.97599
670916	745	0.976408
670917	746	0.976834
670918	747	0.977261
670919	748	0.977697
670920	749	0.978115
670921	750	0.97856
670922	751	0.978988
670923	752	0.97938
670924	753	0.979764
670925	754	0.980149
670926	755	0.980488
670927	756	0.980926
670928	757	0.981382
670929	758	0.981794
670930	759	0.982268
670931	760	0.982734
670932	761	0.983199
670933	762	0.983611
670934	763	0.984076
670935	764	0.984451
670936	765	0.984818
670937	766	0.985202
670938	767	0.98556
670939	768	0.985963
670940	769	0.986287
670941	770	0.986619
670942	771	0.986962
670943	772	0.987296
670944	773	0.987692
670945	774	0.988134
670946	775	0.988585
670947	776	0.989072
670948	777	0.989523
670949	778	0.989947
670950	779	0.990301
670951	780	0.990618
670952	781	0.990945
670953	782	0.991281
670954	783	0.991625
670955	784	0.991988
670956	785	0.992341
670957	786	0.992732
670958	787	0.993122
670959	788	0.993596
670960	789	0.994097
670961	790	0.994536
670962	791	0.994967
670963	792	0.995371
670964	793	0.995666
670965	794	0.995953
670966	795	0.996284
670967	796	0.996667
670968	797	0.997007
670969	798	0.997255
670970	799	0.997504
670971	800	0.997644
670972	801	0.997835
670973	802	0.998026
670974	803	0.998136
670975	804	0.998256
670976	805	0.998413
670977	806	0.998697
670978	807	0.998926
670979	808	0.999156
670980	809	0.999421
670981	810	0.999817
670982	811	1.00015
670983	812	1.00052
670984	813	1.00081
670985	814	1.0011
670986	815	1.00134
670987	816	1.00159
670988	817	1.00185
670989	818	1.0021
670990	819	1.00234
670991	820	1.0026
670992	821	1.00282
670993	822	1.00298
670994	823	1.00314
670995	824	1.00328
670996	825	1.00338
670997	826	1.00347
670998	827	1.00354
670999	828	1.00354
671000	829	1.0036
671001	830	1.00373
671002	831	1.00386
671003	832	1.00391
671004	833	1.00397
671005	834	1.00403
671006	835	1.00404
671007	836	1.00406
671008	837	1.00395
671009	838	1.00386
671010	839	1.00382
671011	840	1.00379
671012	841	1.00376
671013	842	1.00374
671014	843	1.00368
671015	844	1.00354
671016	845	1.0034
671017	846	1.00342
671018	847	1.00345
671019	848	1.00341
671020	849	1.00336
671021	850	1.00336
671022	851	1.00338
671023	852	1.00346
671024	853	1.00365
671025	854	1.00379
671026	855	1.00393
671027	856	1.00398
671028	857	1.00406
671029	858	1.00418
671030	859	1.00433
671031	860	1.00447
671032	861	1.00465
671033	862	1.0048
671034	863	1.00481
671035	864	1.00482
671036	865	1.00482
671037	866	1.00482
671038	867	1.0047
671039	868	1.00444
671040	869	1.00412
671041	870	1.00386
671042	871	1.0035
671043	872	1.00307
671044	873	1.00269
671045	874	1.0023
671046	875	1.00182
671047	876	1.00127
671048	877	1.00081
671049	878	1.00036
671050	879	0.999797
671051	880	0.999185
671052	881	0.998582
671053	882	0.997923
671054	883	0.997302
671055	884	0.996682
671056	885	0.995944
671057	886	0.995333
671058	887	0.994604
671059	888	0.99393
671060	889	0.993255
671061	890	0.992627
671062	891	0.992118
671063	892	0.991527
671064	893	0.990816
671065	894	0.990059
671066	895	0.989386
671067	896	0.988732
671068	897	0.988253
671069	898	0.987784
671070	899	0.987315
671071	900	0.986881
671072	901	0.986467
671073	902	0.986126
671074	903	0.985721
671075	904	0.985252
671076	905	0.984773
671077	906	0.984323
671078	907	0.983864
671079	908	0.983396
671080	909	0.983001
671081	910	0.982487
671082	911	0.981973
671083	912	0.981404
671084	913	0.980817
671085	914	0.980222
671086	915	0.979672
671087	916	0.979168
671088	917	0.978647
671089	918	0.978107
671090	919	0.977595
671091	920	0.977
671092	921	0.97636
671093	922	0.975673
671094	923	0.974941
671095	924	0.974237
671096	925	0.973542
671097	926	0.972865
671098	927	0.97217
671099	928	0.971483
671100	929	0.970797
671101	930	0.97013
671102	931	0.969526
671103	932	0.968986
671104	933	0.968446
671105	934	0.967851
671106	935	0.96732
671107	936	0.966761
671108	937	0.966175
671109	938	0.965598
671110	939	0.964876
671111	940	0.964199
671112	941	0.963579
671113	942	0.962931
671114	943	0.96231
671115	944	0.961718
671116	945	0.961189
671117	946	0.960505
671118	947	0.959802
671119	948	0.959126
671120	949	0.958533
671121	950	0.957958
671122	951	0.957483
671123	952	0.956989
671124	953	0.956476
671125	954	0.956038
671126	955	0.955599
671127	956	0.955206
671128	957	0.954822
671129	958	0.954429
671130	959	0.954045
671131	960	0.953661
671132	961	0.953277
671133	962	0.952912
671134	963	0.952593
671135	964	0.952339
671136	965	0.952076
671137	966	0.951866
671138	967	0.951758
671139	968	0.951593
671140	969	0.951438
671141	970	0.951282
671142	971	0.951063
671143	972	0.950826
671144	973	0.950617
671145	974	0.950372
671146	975	0.9501
671147	976	0.949946
671148	977	0.949793
671149	978	0.949704
671150	979	0.949687
671151	980	0.949642
671152	981	0.949497
671153	982	0.949352
671154	983	0.949251
671155	984	0.949142
671156	985	0.949014
671157	986	0.94904
671158	987	0.948984
671159	988	0.949032
671160	989	0.949125
671161	990	0.9493
671162	991	0.949484
671163	992	0.94966
671164	993	0.949827
671165	994	0.950048
671166	995	0.950297
671167	996	0.950538
671168	997	0.950726
671169	998	0.950906
671170	999	0.951133
671171	1000	0.951435
671172	1001	0.951709
671173	1002	0.95202
671174	1003	0.952331
671175	1004	0.952615
671176	1005	0.953024
671177	1006	0.953425
671178	1007	0.953852
671179	1008	0.954306
671180	1009	0.954734
671181	1010	0.95519
671182	1011	0.955665
671183	1012	0.956086
671184	1013	0.956497
671185	1014	0.956918
671186	1015	0.957348
671187	1016	0.957851
671188	1017	0.958299
671189	1018	0.958692
671190	1019	0.959283
671191	1020	0.959949
671192	1021	0.960586
671193	1022	0.961307
671194	1023	0.962139
671195	1024	0.962916
671196	1025	0.963677
671197	1026	0.964419
671198	1027	0.965282
671199	1028	0.966147
671200	1029	0.966984
671201	1030	0.967916
671202	1031	0.96882
671203	1032	0.969744
671204	1033	0.970641
671205	1034	0.971614
671206	1035	0.972587
671207	1036	0.973683
671208	1037	0.974705
671209	1038	0.975747
671210	1039	0.976743
671211	1040	0.977806
671212	1041	0.978768
671213	1042	0.979646
671214	1043	0.980516
671215	1044	0.98148
671216	1045	0.982379
671217	1046	0.983242
671218	1047	0.984124
671219	1048	0.984914
671220	1049	0.985676
671221	1050	0.986487
671222	1051	0.987233
671223	1052	0.98799
671224	1053	0.9887
671225	1054	0.989618
671226	1055	0.990564
671227	1056	0.991503
671228	1057	0.992442
671229	1058	0.993354
671230	1059	0.994266
671231	1060	0.995268
671232	1061	0.99627
671233	1062	0.997238
671234	1063	0.998301
671235	1064	0.999413
671236	1065	1.00054
671237	1066	1.00179
671238	1067	1.00299
671239	1068	1.0042
671240	1069	1.00541
671241	1070	1.00654
671242	1071	1.00769
671243	1072	1.00888
671244	1073	1.01001
671245	1074	1.01121
671246	1075	1.0124
671247	1076	1.01351
671248	1077	1.01461
671249	1078	1.0157
671250	1079	1.01679
671251	1080	1.01787
671252	1081	1.01898
671253	1082	1.02014
671254	1083	1.02133
671255	1084	1.02251
671256	1085	1.02369
671257	1086	1.02473
671258	1087	1.02581
671259	1088	1.02687
671260	1089	1.02795
671261	1090	1.02902
671262	1091	1.03
671263	1092	1.03092
671264	1093	1.03186
671265	1094	1.03277
671266	1095	1.03372
671267	1096	1.0346
671268	1097	1.03562
671269	1098	1.0366
671270	1099	1.03752
671271	1100	1.03843
671272	1101	1.0394
671273	1102	1.04038
671274	1103	1.04132
671275	1104	1.04224
671276	1105	1.04319
671277	1106	1.04413
671278	1107	1.04503
671279	1108	1.04598
671280	1109	1.04693
671281	1110	1.04789
671282	1111	1.04885
671283	1112	1.04979
671284	1113	1.05067
671285	1114	1.05151
671286	1115	1.05226
671287	1116	1.05302
671288	1117	1.05371
671289	1118	1.05417
671290	1119	1.05464
671291	1120	1.05502
671292	1121	1.05539
671293	1122	1.05572
671294	1123	1.05607
671295	1124	1.0565
671296	1125	1.05704
671297	1126	1.05758
671298	1127	1.05803
671299	1128	1.05838
671300	1129	1.05872
671301	1130	1.05907
671302	1131	1.05942
671303	1132	1.05985
671304	1133	1.06027
671305	1134	1.06066
671306	1135	1.06114
671307	1136	1.06164
671308	1137	1.06196
671309	1138	1.0623
671310	1139	1.0627
671311	1140	1.06302
671312	1141	1.06332
671313	1142	1.06354
671314	1143	1.06375
671315	1144	1.06396
671316	1145	1.06418
671317	1146	1.06431
671318	1147	1.06446
671319	1148	1.06459
671320	1149	1.06473
671321	1150	1.06485
671322	1151	1.06493
671323	1152	1.06511
671324	1153	1.06524
671325	1154	1.06544
671326	1155	1.06563
671327	1156	1.06566
671328	1157	1.06569
671329	1158	1.06574
671330	1159	1.06577
671331	1160	1.06575
671332	1161	1.06567
671333	1162	1.06554
671334	1163	1.06539
671335	1164	1.06533
671336	1165	1.06533
671337	1166	1.06537
671338	1167	1.0654
671339	1168	1.06543
671340	1169	1.06554
671341	1170	1.06559
671342	1171	1.06567
671343	1172	1.06577
671344	1173	1.06577
671345	1174	1.06589
671346	1175	1.06591
671347	1176	1.06606
671348	1177	1.06624
671349	1178	1.06637
671350	1179	1.06648
671351	1180	1.06655
671352	1181	1.06668
671353	1182	1.06682
671354	1183	1.06688
671355	1184	1.06698
671356	1185	1.06702
671357	1186	1.06704
671358	1187	1.06706
671359	1188	1.0672
671360	1189	1.06724
671361	1190	1.06727
671362	1191	1.06725
671363	1192	1.06735
671364	1193	1.06744
671365	1194	1.06753
671366	1195	1.06755
671367	1196	1.06753
671368	1197	1.06748
671369	1198	1.06741
671370	1199	1.06736
671371	1200	1.06732
671372	1201	1.06724
671373	1202	1.06723
671374	1203	1.06722
671375	1204	1.06722
671376	1205	1.06713
671377	1206	1.067
671378	1207	1.06692
671379	1208	1.06685
671380	1209	1.06673
671381	1210	1.06662
671382	1211	1.0662
671383	1212	1.06564
671384	1213	1.06512
671385	1214	1.06464
671386	1215	1.06414
671387	1216	1.06364
671388	1217	1.06308
671389	1218	1.06255
671390	1219	1.06203
671391	1220	1.06163
671392	1221	1.06127
671393	1222	1.06089
671394	1223	1.06052
671395	1224	1.06008
671396	1225	1.05961
671397	1226	1.05923
671398	1227	1.05886
671399	1228	1.05847
671400	1229	1.05801
671401	1230	1.05758
671402	1231	1.0571
671403	1232	1.05663
671404	1233	1.05608
671405	1234	1.05565
671406	1235	1.05522
671407	1236	1.05476
671408	1237	1.05431
671409	1238	1.05381
671410	1239	1.05337
671411	1240	1.05293
671412	1241	1.05241
671413	1242	1.05184
671414	1243	1.05133
671415	1244	1.05084
671416	1245	1.05035
671417	1246	1.04992
671418	1247	1.04955
671419	1248	1.04917
671420	1249	1.04881
671421	1250	1.04846
671422	1251	1.04814
671423	1252	1.04776
671424	1253	1.04731
671425	1254	1.04695
671426	1255	1.04664
671427	1256	1.04629
671428	1257	1.04592
671429	1258	1.04556
671430	1259	1.04505
671431	1260	1.04452
671432	1261	1.04404
671433	1262	1.04359
671434	1263	1.04314
671435	1264	1.04278
671436	1265	1.04254
671437	1266	1.04232
671438	1267	1.04208
671439	1268	1.04178
671440	1269	1.04158
671441	1270	1.04138
671442	1271	1.04124
671443	1272	1.04117
671444	1273	1.04107
671445	1274	1.04095
671446	1275	1.04078
671447	1276	1.0406
671448	1277	1.04048
671449	1278	1.04034
671450	1279	1.04025
671451	1280	1.04022
671452	1281	1.04015
671453	1282	1.04005
671454	1283	1.03989
671455	1284	1.03973
671456	1285	1.03958
671457	1286	1.03938
671458	1287	1.03916
671459	1288	1.03901
671460	1289	1.03886
671461	1290	1.03875
671462	1291	1.03866
671463	1292	1.0386
671464	1293	1.03856
671465	1294	1.03857
671466	1295	1.03852
671467	1296	1.03843
671468	1297	1.03839
671469	1298	1.03844
671470	1299	1.03853
671471	1300	1.03868
671472	1301	1.03885
671473	1302	1.03901
671474	1303	1.03906
671475	1304	1.03911
671476	1305	1.0391
671477	1306	1.03905
671478	1307	1.03902
671479	1308	1.03903
671480	1309	1.03898
671481	1310	1.03881
671482	1311	1.0387
671483	1312	1.03858
671484	1313	1.03852
671485	1314	1.03846
671486	1315	1.03828
671487	1316	1.03804
671488	1317	1.03788
671489	1318	1.03771
671490	1319	1.03755
671491	1320	1.03726
671492	1321	1.03702
671493	1322	1.03672
671494	1323	1.0364
671495	1324	1.03609
671496	1325	1.03578
671497	1326	1.0355
671498	1327	1.0352
671499	1328	1.03491
671500	1329	1.03456
671501	1330	1.03415
671502	1331	1.03394
671503	1332	1.03385
671504	1333	1.03376
671505	1334	1.03365
671506	1335	1.03361
671507	1336	1.03353
671508	1337	1.03356
671509	1338	1.03357
671510	1339	1.03337
671511	1340	1.03331
671512	1341	1.03327
671513	1342	1.0332
671514	1343	1.03312
671515	1344	1.03307
671516	1345	1.03304
671517	1346	1.03303
671518	1347	1.03301
671519	1348	1.03304
671520	1349	1.03303
671521	1350	1.03301
671522	1351	1.03296
671523	1352	1.03288
671524	1353	1.03282
671525	1354	1.03283
671526	1355	1.03279
671527	1356	1.03273
671528	1357	1.03268
671529	1358	1.03252
671530	1359	1.0324
671531	1360	1.03233
671532	1361	1.03226
671533	1362	1.03219
671534	1363	1.03236
671535	1364	1.03253
671536	1365	1.03275
671537	1366	1.03296
671538	1367	1.03319
671539	1368	1.03358
671540	1369	1.03395
671541	1370	1.03423
671542	1371	1.03449
671543	1372	1.03474
671544	1373	1.03491
671545	1374	1.03506
671546	1375	1.03529
671547	1376	1.03551
671548	1377	1.03563
671549	1378	1.03577
671550	1379	1.03598
671551	1380	1.03635
671552	1381	1.03663
671553	1382	1.03694
671554	1383	1.03727
671555	1384	1.03758
671556	1385	1.03779
671557	1386	1.0379
671558	1387	1.03803
671559	1388	1.03813
671560	1389	1.03827
671561	1390	1.03836
671562	1391	1.03833
671563	1392	1.0384
671564	1393	1.03852
671565	1394	1.03877
671566	1395	1.03898
671567	1396	1.03913
671568	1397	1.03904
671569	1398	1.03889
671570	1399	1.03875
671571	1400	1.03858
671572	1401	1.0384
671573	1402	1.03823
671574	1403	1.038
671575	1404	1.0378
671576	1405	1.03763
671577	1406	1.03742
671578	1407	1.03726
671579	1408	1.03709
671580	1409	1.03689
671581	1410	1.03688
671582	1411	1.03688
671583	1412	1.03698
671584	1413	1.03703
671585	1414	1.03713
671586	1415	1.03718
671587	1416	1.03711
671588	1417	1.03705
671589	1418	1.03707
671590	1419	1.03704
671591	1420	1.03707
671592	1421	1.03705
671593	1422	1.03702
671594	1423	1.037
671595	1424	1.03702
671596	1425	1.037
671597	1426	1.03706
671598	1427	1.03709
671599	1428	1.03708
671600	1429	1.03708
671601	1430	1.03709
671602	1431	1.03704
671603	1432	1.03699
671604	1433	1.03696
671605	1434	1.037
671606	1435	1.03711
671607	1436	1.03724
671608	1437	1.03731
671609	1438	1.03737
671610	1439	1.03742
671611	1440	1.03741
671612	1441	1.03737
671613	1442	1.03736
671614	1443	1.03731
671615	1444	1.0373
671616	1445	1.0372
671617	1446	1.03723
671618	1447	1.03729
671619	1448	1.03736
671620	1449	1.03731
671621	1450	1.03721
671622	1451	1.03716
671623	1452	1.03714
671624	1453	1.03715
671625	1454	1.03714
671626	1455	1.03713
671627	1456	1.03707
671628	1457	1.03702
671629	1458	1.03699
671630	1459	1.03696
671631	1460	1.03696
671632	1461	1.03697
671633	1462	1.03691
671634	1463	1.03677
671635	1464	1.03657
671636	1465	1.03637
671637	1466	1.03636
671638	1467	1.03621
671639	1468	1.03582
671640	1469	1.03533
671641	1470	1.03493
671642	1471	1.03475
671643	1472	1.03454
671644	1473	1.03439
671645	1474	1.03431
671646	1475	1.03427
671647	1476	1.03423
671648	1477	1.0342
671649	1478	1.03414
671650	1479	1.03398
671651	1480	1.0337
671652	1481	1.03347
671653	1482	1.03302
671654	1483	1.03259
671655	1484	1.03216
671656	1485	1.03174
671657	1486	1.03124
671658	1487	1.03078
671659	1488	1.03019
671660	1489	1.02961
671661	1490	1.02906
671662	1491	1.0285
671663	1492	1.02787
671664	1493	1.02721
671665	1494	1.0265
671666	1495	1.02572
671667	1496	1.025
671668	1497	1.02425
671669	1498	1.02354
671670	1499	1.02281
671671	1500	1.02204
671672	1501	1.02127
671673	1502	1.02055
671674	1503	1.01993
671675	1504	1.01931
671676	1505	1.01856
671677	1506	1.01793
671678	1507	1.01722
671679	1508	1.0165
671680	1509	1.01582
671681	1510	1.0151
671682	1511	1.01439
671683	1512	1.01368
671684	1513	1.01296
671685	1514	1.01212
671686	1515	1.01131
671687	1516	1.01041
671688	1517	1.00947
671689	1518	1.00854
671690	1519	1.00738
671691	1520	1.00624
671692	1521	1.00512
671693	1522	1.00386
671694	1523	1.00262
671695	1524	1.00143
671696	1525	1.00026
671697	1526	0.999091
671698	1527	0.997827
671699	1528	0.996506
671700	1529	0.995178
671701	1530	0.993771
671702	1531	0.992327
671703	1532	0.990836
671704	1533	0.989417
671705	1534	0.987891
671706	1535	0.986369
671707	1536	0.984941
671708	1537	0.983714
671709	1538	0.98253
671710	1539	0.981397
671711	1540	0.980147
671712	1541	0.978999
671713	1542	0.977941
671714	1543	0.976846
671715	1544	0.975704
671716	1545	0.974405
671717	1546	0.973088
671718	1547	0.971823
671719	1548	0.970729
671720	1549	0.969636
671721	1550	0.968497
671722	1551	0.967429
671723	1552	0.966354
671724	1553	0.965291
671725	1554	0.964112
671726	1555	0.962975
671727	1556	0.961792
671728	1557	0.960602
671729	1558	0.959425
671730	1559	0.958249
671731	1560	0.957097
671732	1561	0.955889
671733	1562	0.954683
671734	1563	0.953421
671735	1564	0.952181
671736	1565	0.950895
671737	1566	0.949544
671738	1567	0.948224
671739	1568	0.946916
671740	1569	0.945533
671741	1570	0.94424
671742	1571	0.94295
671743	1572	0.94169
671744	1573	0.940519
671745	1574	0.939294
671746	1575	0.938032
671747	1576	0.93681
671748	1577	0.935532
671749	1578	0.93438
671750	1579	0.933298
671751	1580	0.932143
671752	1581	0.930983
671753	1582	0.929767
671754	1583	0.928481
671755	1584	0.927189
671756	1585	0.925881
671757	1586	0.924501
671758	1587	0.923077
671759	1588	0.921656
671760	1589	0.920238
671761	1590	0.918823
671762	1591	0.917462
671763	1592	0.916119
671764	1593	0.914761
671765	1594	0.913398
671766	1595	0.912037
671767	1596	0.910813
671768	1597	0.90957
671769	1598	0.908304
671770	1599	0.90705
671771	1600	0.905764
671772	1601	0.904399
671773	1602	0.902929
671774	1603	0.901498
671775	1604	0.900096
671776	1605	0.898663
671777	1606	0.89725
671778	1607	0.895863
671779	1608	0.894389
671780	1609	0.892927
671781	1610	0.891453
671782	1611	0.88999
671783	1612	0.888561
671784	1613	0.887191
671785	1614	0.885871
671786	1615	0.884723
671787	1616	0.883539
671788	1617	0.882244
671789	1618	0.881069
671790	1619	0.879958
671791	1620	0.878969
671792	1621	0.877898
671793	1622	0.876837
671794	1623	0.875833
671795	1624	0.874713
671796	1625	0.873522
671797	1626	0.872333
671798	1627	0.871217
671799	1628	0.870166
671800	1629	0.8691
671801	1630	0.868029
671802	1631	0.867029
671803	1632	0.866004
671804	1633	0.864989
671805	1634	0.863921
671806	1635	0.862856
671807	1636	0.86176
671808	1637	0.860744
671809	1638	0.859729
671810	1639	0.858725
671811	1640	0.857738
671812	1641	0.856752
671813	1642	0.855877
671814	1643	0.855011
671815	1644	0.854169
671816	1645	0.85336
671817	1646	0.852583
671818	1647	0.851737
671819	1648	0.850907
671820	1649	0.850063
671821	1650	0.849318
671822	1651	0.848634
671823	1652	0.847891
671824	1653	0.847149
671825	1654	0.846347
671826	1655	0.84554
671827	1656	0.844786
671828	1657	0.844012
671829	1658	0.843262
671830	1659	0.842545
671831	1660	0.841822
671832	1661	0.841137
671833	1662	0.840453
671834	1663	0.839763
671835	1664	0.839014
671836	1665	0.838304
671837	1666	0.837535
671838	1667	0.836737
671839	1668	0.835993
671840	1669	0.835294
671841	1670	0.83465
671842	1671	0.833946
671843	1672	0.83328
671844	1673	0.832675
671845	1674	0.831982
671846	1675	0.831379
671847	1676	0.830694
671848	1677	0.829996
671849	1678	0.829306
671850	1679	0.828661
671851	1680	0.828099
671852	1681	0.827552
671853	1682	0.826983
671854	1683	0.826452
671855	1684	0.825885
671856	1685	0.825312
671857	1686	0.824738
671858	1687	0.824114
671859	1688	0.823372
671860	1689	0.822668
671861	1690	0.821965
671862	1691	0.821306
671863	1692	0.820635
671864	1693	0.819957
671865	1694	0.819316
671866	1695	0.818713
671867	1696	0.818168
671868	1697	0.81766
671869	1698	0.817153
671870	1699	0.81668
671871	1700	0.816186
671872	1701	0.815713
671873	1702	0.81524
671874	1703	0.814739
671875	1704	0.814245
671876	1705	0.813854
671877	1706	0.813463
671878	1707	0.813051
671879	1708	0.812647
671880	1709	0.812257
671881	1710	0.811867
671882	1711	0.811478
671883	1712	0.811096
671884	1713	0.8107
671885	1714	0.810304
671886	1715	0.809878
671887	1716	0.809467
671888	1717	0.80913
671889	1718	0.808772
671890	1719	0.808407
671891	1720	0.80797
671892	1721	0.807503
671893	1722	0.806966
671894	1723	0.806378
671895	1724	0.805812
671896	1725	0.805254
671897	1726	0.804595
671898	1727	0.803951
671899	1728	0.803287
671900	1729	0.802542
671901	1730	0.801819
671902	1731	0.80116
671903	1732	0.800515
671904	1733	0.799914
671905	1734	0.799305
671906	1735	0.79874
671907	1736	0.798168
671908	1737	0.797638
671909	1738	0.797247
671910	1739	0.796884
671911	1740	0.796521
671912	1741	0.796223
671913	1742	0.795932
671914	1743	0.795599
671915	1744	0.79528
671916	1745	0.794976
671917	1746	0.794678
671918	1747	0.794273
671919	1748	0.793904
671920	1749	0.79357
671921	1750	0.793229
671922	1751	0.792902
671923	1752	0.792639
671924	1753	0.792414
671925	1754	0.792134
671926	1755	0.791812
671927	1756	0.791498
671928	1757	0.791169
671929	1758	0.790821
671930	1759	0.790537
671931	1760	0.79026
671932	1761	0.790004
671933	1762	0.789761
671934	1763	0.789505
671935	1764	0.78927
671936	1765	0.788934
671937	1766	0.78852
671938	1767	0.788129
671939	1768	0.787712
671940	1769	0.787301
671941	1770	0.786871
671942	1771	0.786433
671943	1772	0.785997
671944	1773	0.785483
671945	1774	0.784982
671946	1775	0.78456
671947	1776	0.784129
671948	1777	0.783654
671949	1778	0.783129
671950	1779	0.78259
671951	1780	0.782039
671952	1781	0.781529
671953	1782	0.781025
671954	1783	0.780545
671955	1784	0.780115
671956	1785	0.77968
671957	1786	0.779244
671958	1787	0.778835
671959	1788	0.778393
671960	1789	0.777945
671961	1790	0.777497
671962	1791	0.777033
671963	1792	0.776589
671964	1793	0.776088
671965	1794	0.775545
671966	1795	0.774988
671967	1796	0.774476
671968	1797	0.773964
671969	1798	0.773429
671970	1799	0.772907
671971	1800	0.772379
671972	1801	0.771709
671973	1802	0.771019
671974	1803	0.77043
671975	1804	0.769775
671976	1805	0.769133
671977	1806	0.768493
671978	1807	0.767886
671979	1808	0.767408
671980	1809	0.766932
671981	1810	0.766442
671982	1811	0.766029
671983	1812	0.765636
671984	1813	0.765237
671985	1814	0.764857
671986	1815	0.764609
671987	1816	0.764386
671988	1817	0.764089
671989	1818	0.763805
671990	1819	0.763515
671991	1820	0.763291
671992	1821	0.76304
671993	1822	0.762865
671994	1823	0.762666
671995	1824	0.762481
671996	1825	0.762256
671997	1826	0.761991
671998	1827	0.76177
671999	1828	0.761505
672000	1829	0.761279
672001	1830	0.761138
672002	1831	0.760738
672003	1832	0.760345
672004	1833	0.760027
672005	1834	0.75977
672006	1835	0.759544
672007	1836	0.759358
672008	1837	0.759208
672009	1838	0.759103
672010	1839	0.759105
672011	1840	0.759031
672012	1841	0.758896
672013	1842	0.758791
672014	1843	0.758669
672015	1844	0.75853
672016	1845	0.758378
672017	1846	0.758245
672018	1847	0.758094
672019	1848	0.757923
672020	1849	0.757765
672021	1850	0.757613
672022	1851	0.757506
672023	1852	0.757442
672024	1853	0.757365
672025	1854	0.757314
672026	1855	0.757288
672027	1856	0.757344
672028	1857	0.757406
672029	1858	0.757599
672030	1859	0.757778
672031	1860	0.757907
672032	1861	0.758048
672033	1862	0.758209
672034	1863	0.758313
672035	1864	0.758418
672036	1865	0.758444
672037	1866	0.75847
672038	1867	0.758482
672039	1868	0.758482
672040	1869	0.758495
672041	1870	0.758527
672042	1871	0.758585
672043	1872	0.758655
672044	1873	0.75882
672045	1874	0.759017
672046	1875	0.759207
672047	1876	0.759428
672048	1877	0.759736
672049	1878	0.760026
672050	1879	0.760259
672051	1880	0.760431
672052	1881	0.76057
672053	1882	0.760729
672054	1883	0.760864
672055	1884	0.761019
672056	1885	0.761199
672057	1886	0.761343
672058	1887	0.761494
672059	1888	0.761632
672060	1889	0.761671
672061	1890	0.76171
672062	1891	0.761749
672063	1892	0.761755
672064	1893	0.761775
672065	1894	0.761702
672066	1895	0.761642
672067	1896	0.761593
672068	1897	0.761525
672069	1898	0.761531
672070	1899	0.761476
672071	1900	0.761388
672072	1901	0.761319
672073	1902	0.761207
672074	1903	0.761134
672075	1904	0.76105
672076	1905	0.760966
672077	1906	0.760908
672078	1907	0.76085
672079	1908	0.760773
672080	1909	0.760721
672081	1910	0.7606
672082	1911	0.760473
672083	1912	0.760259
672084	1913	0.760026
672085	1914	0.759756
672086	1915	0.759479
672087	1916	0.759308
672088	1917	0.759123
672089	1918	0.758872
672090	1919	0.758672
672091	1920	0.758459
672092	1921	0.758279
672093	1922	0.758092
672094	1923	0.757854
672095	1924	0.75758
672096	1925	0.757275
672097	1926	0.756907
672098	1927	0.756562
672099	1928	0.756304
672100	1929	0.756033
672101	1930	0.755762
672102	1931	0.755504
672103	1932	0.755239
672104	1933	0.75496
672105	1934	0.754813
672106	1935	0.754707
672107	1936	0.754562
672108	1937	0.754469
672109	1938	0.754432
672110	1939	0.754402
672111	1940	0.754378
672112	1941	0.754322
672113	1942	0.754299
672114	1943	0.754282
672115	1944	0.754245
672116	1945	0.754278
672117	1946	0.754215
672118	1947	0.754115
672119	1948	0.754009
672120	1949	0.754029
672121	1950	0.753968
672122	1951	0.753819
672123	1952	0.753683
672124	1953	0.753604
672125	1954	0.753538
672126	1955	0.753562
672127	1956	0.753592
672128	1957	0.753628
672129	1958	0.753652
672130	1959	0.753638
672131	1960	0.753604
672132	1961	0.75357
672133	1962	0.753506
672134	1963	0.753448
672135	1964	0.753396
672136	1965	0.753345
672137	1966	0.75316
672138	1967	0.752908
672139	1968	0.75281
672140	1969	0.752732
672141	1970	0.752578
672142	1971	0.752372
672143	1972	0.752148
672144	1973	0.751936
672145	1974	0.751711
672146	1975	0.751478
672147	1976	0.751285
672148	1977	0.751091
672149	1978	0.750858
672150	1979	0.750738
672151	1980	0.75064
672152	1981	0.750543
672153	1982	0.750657
672154	1983	0.750714
672155	1984	0.750757
672156	1985	0.750718
672157	1986	0.750672
672158	1987	0.750613
672159	1988	0.750527
672160	1989	0.750441
672161	1990	0.750334
672162	1991	0.750226
672163	1992	0.750183
672164	1993	0.75016
672165	1994	0.75017
672166	1995	0.750244
672167	1996	0.750273
672168	1997	0.750295
672169	1998	0.750304
672170	1999	0.750332
[truncated: 21,680 more rows]

## Sheet: b_unflanked
genomic_v	plotted_xkey	y
1523814	1	1.06943
1523815	2	1.0686
1523816	3	1.06777
1523817	4	1.06635
1523818	5	1.06515
1523819	6	1.06346
1523820	7	1.06179
1523821	8	1.06034
1523822	9	1.0589
1523823	10	1.05758
1523824	11	1.05628
1523825	12	1.05499
1523826	13	1.05351
1523827	14	1.05186
1523828	15	1.05023
1523829	16	1.04833
1523830	17	1.04646
1523831	18	1.0446
1523832	19	1.04276
1523833	20	1.04095
1523834	21	1.03915
1523835	22	1.03737
1523836	23	1.03587
1523837	24	1.03438
1523838	25	1.03291
1523839	26	1.03146
1523840	27	1.03002
1523841	28	1.02859
1523842	29	1.02743
1523843	30	1.02627
1523844	31	1.02513
1523845	32	1.02443
1523846	33	1.02398
1523847	34	1.02336
1523848	35	1.02274
1523849	36	1.02213
1523850	37	1.02152
1523851	38	1.02092
1523852	39	1.02015
1523853	40	1.01963
1523854	41	1.01911
1523855	42	1.01859
1523856	43	1.01808
1523857	44	1.01757
1523858	45	1.01683
1523859	46	1.01609
1523860	47	1.01536
1523861	48	1.01464
1523862	49	1.01392
1523863	50	1.0132
1523864	51	1.01249
1523865	52	1.01179
1523866	53	1.01109
1523867	54	1.01006
1523868	55	1.00921
1523869	56	1.00837
1523870	57	1.00753
1523871	58	1.0067
1523872	59	1.00587
1523873	60	1.00521
1523874	61	1.00455
1523875	62	1.0039
1523876	63	1.00325
1523877	64	1.00261
1523878	65	1.00197
1523879	66	1.00133
1523880	67	1.0007
1523881	68	1.00008
1523882	69	0.999457
1523883	70	0.998839
1523884	71	0.998227
1523885	72	0.997618
1523886	73	0.997013
1523887	74	0.996412
1523888	75	0.995816
1523889	76	0.995223
1523890	77	0.994635
1523891	78	0.994145
1523892	79	0.993659
1523893	80	0.993177
1523894	81	0.992846
1523895	82	0.992519
1523896	83	0.992341
1523897	84	0.992111
1523898	85	0.992283
1523899	86	0.992655
1523900	87	0.993077
1523901	88	0.993497
1523902	89	0.993915
1523903	90	0.994331
1523904	91	0.994744
1523905	92	0.995155
1523906	93	0.995707
1523907	94	0.996256
1523908	95	0.996802
1523909	96	0.997346
1523910	97	0.997744
1523911	98	0.99814
1523912	99	0.998392
1523913	100	0.998643
1523914	101	0.998893
1523915	102	0.999141
1523916	103	0.999248
1523917	104	0.999355
1523918	105	0.999079
1523919	106	0.998805
1523920	107	0.998532
1523921	108	0.998261
1523922	109	0.997991
1523923	110	0.997911
1523924	111	0.997832
1523925	112	0.997753
1523926	113	0.997674
1523927	114	0.997782
1523928	115	0.997889
1523929	116	0.997996
1523930	117	0.998102
1523931	118	0.998207
1523932	119	0.998312
1523933	120	0.998416
1523934	121	0.99852
1523935	122	0.998756
1523936	123	0.998991
1523937	124	0.998862
1523938	125	0.998733
1523939	126	0.998606
1523940	127	0.998479
1523941	128	0.998353
1523942	129	0.998406
1523943	130	0.998459
1523944	131	0.998512
1523945	132	0.998693
1523946	133	0.998874
1523947	134	0.999053
1523948	135	0.999232
1523949	136	0.999409
1523950	137	0.999586
1523951	138	0.999762
1523952	139	0.999937
1523953	140	1.00028
1523954	141	1.00098
1523955	142	1.00201
1523956	143	1.00305
1523957	144	1.0042
1523958	145	1.00535
1523959	146	1.00663
1523960	147	1.0079
1523961	148	1.00916
1523962	149	1.01029
1523963	150	1.01125
1523964	151	1.01208
1523965	152	1.01266
1523966	153	1.01337
1523967	154	1.01407
1523968	155	1.01476
1523969	156	1.01516
1523970	157	1.01573
1523971	158	1.0163
1523972	159	1.01674
1523973	160	1.01689
1523974	161	1.01736
1523975	162	1.01806
1523976	163	1.01876
1523977	164	1.01946
1523978	165	1.02016
1523979	166	1.02085
1523980	167	1.02171
1523981	168	1.02257
1523982	169	1.02342
1523983	170	1.02427
1523984	171	1.02523
1523985	172	1.02619
1523986	173	1.02715
1523987	174	1.0281
1523988	175	1.02905
1523989	176	1.03
1523990	177	1.03094
1523991	178	1.03155
1523992	179	1.03215
1523993	180	1.03275
1523994	181	1.03335
1523995	182	1.03394
1523996	183	1.03453
1523997	184	1.03501
1523998	185	1.03548
1523999	186	1.03595
1524000	187	1.03664
1524001	188	1.03734
1524002	189	1.03814
1524003	190	1.03894
1524004	191	1.03974
1524005	192	1.04054
1524006	193	1.04133
1524007	194	1.04212
1524008	195	1.0429
1524009	196	1.04385
1524010	197	1.0449
1524011	198	1.04595
1524012	199	1.04699
1524013	200	1.04803
1524014	201	1.04906
1524015	202	1.04994
1524016	203	1.0508
1524017	204	1.05166
1524018	205	1.05252
1524019	206	1.05327
1524020	207	1.05412
1524021	208	1.05497
1524022	209	1.05581
1524023	210	1.05666
1524024	211	1.05738
1524025	212	1.05811
1524026	213	1.05883
1524027	214	1.05955
1524028	215	1.06027
1524029	216	1.06098
1524030	217	1.0618
1524031	218	1.06261
1524032	219	1.06343
1524033	220	1.06423
1524034	221	1.06504
1524035	222	1.06584
1524036	223	1.06664
1524037	224	1.06743
1524038	225	1.06822
1524039	226	1.06901
1524040	227	1.0698
1524041	228	1.07069
1524042	229	1.07152
1524043	230	1.07234
1524044	231	1.07316
1524045	232	1.07388
1524046	233	1.07459
1524047	234	1.07519
1524048	235	1.07595
1524049	236	1.0767
1524050	237	1.07746
1524051	238	1.07821
1524052	239	1.07895
1524053	240	1.0797
1524054	241	1.08044
1524055	242	1.08118
1524056	243	1.08191
1524057	244	1.08254
1524058	245	1.08317
1524059	246	1.0838
1524060	247	1.08473
1524061	248	1.08566
1524062	249	1.08658
1524063	250	1.0875
1524064	251	1.08842
1524065	252	1.08989
1524066	253	1.09147
1524067	254	1.09305
1524068	255	1.09442
1524069	256	1.0958
1524070	257	1.09703
1524071	258	1.0981
1524072	259	1.09918
1524073	260	1.10015
1524074	261	1.10113
1524075	262	1.1021
1524076	263	1.10308
1524077	264	1.10406
1524078	265	1.10503
1524079	266	1.10601
1524080	267	1.10699
1524081	268	1.10797
1524082	269	1.10895
1524083	270	1.10993
1524084	271	1.11076
1524085	272	1.11143
1524086	273	1.112
1524087	274	1.11257
1524088	275	1.11329
1524089	276	1.11428
1524090	277	1.11526
1524091	278	1.11625
1524092	279	1.11724
1524093	280	1.11822
1524094	281	1.11921
1524095	282	1.1202
1524096	283	1.12119
1524097	284	1.12219
1524098	285	1.12302
1524099	286	1.1238
1524100	287	1.12468
1524101	288	1.12555
1524102	289	1.12642
1524103	290	1.12777
1524104	291	1.12912
1524105	292	1.13048
1524106	293	1.13183
1524107	294	1.13318
1524108	295	1.13433
1524109	296	1.13548
1524110	297	1.13653
1524111	298	1.13757
1524112	299	1.13847
1524113	300	1.13937
1524114	301	1.14015
1524115	302	1.14083
1524116	303	1.14165
1524117	304	1.14225
1524118	305	1.14286
1524119	306	1.14336
1524120	307	1.14402
1524121	308	1.14479
1524122	309	1.14556
1524123	310	1.14632
1524124	311	1.14709
1524125	312	1.14773
1524126	313	1.14847
1524127	314	1.14921
1524128	315	1.15033
1524129	316	1.15146
1524130	317	1.1527
1524131	318	1.15393
1524132	319	1.15517
1524133	320	1.15631
1524134	321	1.15788
1524135	322	1.15935
1524136	323	1.16072
1524137	324	1.16209
1524138	325	1.1638
1524139	326	1.16552
1524140	327	1.16724
1524141	328	1.16906
1524142	329	1.17069
1524143	330	1.17231
1524144	331	1.17394
1524145	332	1.17558
1524146	333	1.17722
1524147	334	1.17918
1524148	335	1.18114
1524149	336	1.18311
1524150	337	1.18509
1524151	338	1.18707
1524152	339	1.18906
1524153	340	1.19094
1524154	341	1.19283
1524155	342	1.19473
1524156	343	1.19663
1524157	344	1.19918
1524158	345	1.20155
1524159	346	1.20376
1524160	347	1.20597
1524161	348	1.20797
1524162	349	1.21015
1524163	350	1.21234
1524164	351	1.21453
1524165	352	1.21684
1524166	353	1.21933
1524167	354	1.22183
1524168	355	1.22422
1524169	356	1.22663
1524170	357	1.22904
1524171	358	1.23124
1524172	359	1.23344
1524173	360	1.23565
1524174	361	1.23787
1524175	362	1.24009
1524176	363	1.2421
1524177	364	1.24412
1524178	365	1.24614
1524179	366	1.24798
1524180	367	1.24971
1524181	368	1.25145
1524182	369	1.25319
1524183	370	1.25474
1524184	371	1.2563
1524185	372	1.25805
1524186	373	1.25981
1524187	374	1.26138
1524188	375	1.26298
1524189	376	1.26453
1524190	377	1.26641
1524191	378	1.2683
1524192	379	1.27
1524193	380	1.27181
1524194	381	1.27342
1524195	382	1.27524
1524196	383	1.27694
1524197	384	1.27875
1524198	385	1.28068
1524199	386	1.28273
1524200	387	1.28477
1524201	388	1.2867
1524202	389	1.28935
1524203	390	1.292
1524204	391	1.29465
1524205	392	1.29731
1524206	393	1.29997
1524207	394	1.30264
1524208	395	1.30553
1524209	396	1.30855
1524210	397	1.31157
1524211	398	1.3146
1524212	399	1.31786
1524213	400	1.32112
1524214	401	1.32462
1524215	402	1.32792
1524216	403	1.33099
1524217	404	1.33396
1524218	405	1.33704
1524219	406	1.34013
1524220	407	1.34323
1524221	408	1.34654
1524222	409	1.34985
1524223	410	1.35317
1524224	411	1.35662
1524225	412	1.36007
1524226	413	1.36352
1524227	414	1.36698
1524228	415	1.37045
1524229	416	1.37393
1524230	417	1.37741
1524231	418	1.3809
1524232	419	1.38439
1524233	420	1.3879
1524234	421	1.3914
1524235	422	1.39514
1524236	423	1.39866
1524237	424	1.40219
1524238	425	1.40584
1524239	426	1.4095
1524240	427	1.41305
1524241	428	1.41661
1524242	429	1.42041
1524243	430	1.42421
1524244	431	1.42802
1524245	432	1.43184
1524246	433	1.43566
1524247	434	1.43961
1524248	435	1.44287
1524249	436	1.44602
1524250	437	1.44917
1524251	438	1.45232
1524252	439	1.45548
1524253	440	1.45865
1524254	441	1.46158
1524255	442	1.46452
1524256	443	1.46758
1524257	444	1.47064
1524258	445	1.47371
1524259	446	1.4769
1524260	447	1.47997
1524261	448	1.48293
1524262	449	1.48662
1524263	450	1.4903
1524264	451	1.49399
1524265	452	1.49757
1524266	453	1.50115
1524267	454	1.50489
1524268	455	1.50863
1524269	456	1.51238
1524270	457	1.51626
1524271	458	1.52015
1524272	459	1.52418
1524273	460	1.52823
1524274	461	1.53228
1524275	462	1.53635
1524276	463	1.54033
1524277	464	1.54406
1524278	465	1.54741
1524279	466	1.55063
1524280	467	1.55386
1524281	468	1.5571
1524282	469	1.56034
1524283	470	1.56359
1524284	471	1.56696
1524285	472	1.5697
1524286	473	1.57245
1524287	474	1.57531
1524288	475	1.57818
1524289	476	1.58092
1524290	477	1.58365
1524291	478	1.58666
1524292	479	1.58966
1524293	480	1.59267
1524294	481	1.59542
1524295	482	1.59817
1524296	483	1.60105
1524297	484	1.60393
1524298	485	1.60644
1524299	486	1.60896
1524300	487	1.61148
1524301	488	1.61413
1524302	489	1.61704
1524303	490	1.62021
1524304	491	1.62393
1524305	492	1.62766
1524306	493	1.63139
1524307	494	1.63538
1524308	495	1.63864
1524309	496	1.64203
1524310	497	1.64517
1524311	498	1.64833
1524312	499	1.65161
1524313	500	1.65438
1524314	501	1.6569
1524315	502	1.65942
1524316	503	1.66182
1524317	504	1.6648
1524318	505	1.66766
1524319	506	1.67094
1524320	507	1.67435
1524321	508	1.67777
1524322	509	1.68132
1524323	510	1.68492
1524324	511	1.68854
1524325	512	1.69187
1524326	513	1.69534
1524327	514	1.69894
1524328	515	1.70255
1524329	516	1.70647
1524330	517	1.71011
1524331	518	1.71375
1524332	519	1.71741
1524333	520	1.72107
1524334	521	1.72505
1524335	522	1.72904
1524336	523	1.73274
1524337	524	1.73644
1524338	525	1.74016
1524339	526	1.74394
1524340	527	1.74725
1524341	528	1.75043
1524342	529	1.75332
1524343	530	1.75639
1524344	531	1.75934
1524345	532	1.76185
1524346	533	1.76406
1524347	534	1.7664
1524348	535	1.76862
1524349	536	1.77071
1524350	537	1.77223
1524351	538	1.77388
1524352	539	1.77566
1524353	540	1.77713
1524354	541	1.7786
1524355	542	1.78007
1524356	543	1.78155
1524357	544	1.78315
1524358	545	1.78508
1524359	546	1.78675
1524360	547	1.78797
1524361	548	1.78919
1524362	549	1.79041
1524363	550	1.79163
1524364	551	1.79286
1524365	552	1.79383
1524366	553	1.79512
1524367	554	1.79667
1524368	555	1.79809
1524369	556	1.79952
1524370	557	1.80095
1524371	558	1.80238
1524372	559	1.80381
1524373	560	1.80492
1524374	561	1.80616
1524375	562	1.80707
1524376	563	1.80799
1524377	564	1.80891
1524378	565	1.80983
1524379	566	1.81074
1524380	567	1.81166
1524381	568	1.81258
1524382	569	1.81377
1524383	570	1.8141
1524384	571	1.81443
1524385	572	1.81476
1524386	573	1.81509
1524387	574	1.81575
1524388	575	1.81706
1524389	576	1.81792
1524390	577	1.81877
1524391	578	1.8197
1524392	579	1.82023
1524393	580	1.82049
1524394	581	1.82062
1524395	582	1.82075
1524396	583	1.82075
1524397	584	1.82095
1524398	585	1.82049
1524399	586	1.81983
1524400	587	1.81897
1524401	588	1.81812
1524402	589	1.81726
1524403	590	1.81641
1524404	591	1.81555
1524405	592	1.8147
1524406	593	1.81359
1524407	594	1.81261
1524408	595	1.81163
1524409	596	1.81065
1524410	597	1.80947
1524411	598	1.8083
1524412	599	1.80707
1524413	600	1.80571
1524414	601	1.80435
1524415	602	1.80267
1524416	603	1.80112
1524417	604	1.79926
1524418	605	1.79804
1524419	606	1.79682
1524420	607	1.79529
1524421	608	1.79376
1524422	609	1.79223
1524423	610	1.79039
1524424	611	1.78855
1524425	612	1.78672
1524426	613	1.78489
1524427	614	1.78275
1524428	615	1.78062
1524429	616	1.77868
1524430	617	1.77687
1524431	618	1.77506
1524432	619	1.77339
1524433	620	1.77172
1524434	621	1.77006
1524435	622	1.76827
1524436	623	1.76649
1524437	624	1.76533
1524438	625	1.76417
1524439	626	1.76209
1524440	627	1.76019
1524441	628	1.75812
1524442	629	1.75576
1524443	630	1.75352
1524444	631	1.75099
1524445	632	1.74865
1524446	633	1.74631
1524447	634	1.74385
1524448	635	1.7414
1524449	636	1.73866
1524450	637	1.73593
1524451	638	1.73334
1524452	639	1.73033
1524453	640	1.72704
1524454	641	1.72318
1524455	642	1.71875
1524456	643	1.71435
1524457	644	1.70985
1524458	645	1.70512
1524459	646	1.7003
1524460	647	1.69539
1524461	648	1.6905
1524462	649	1.68576
1524463	650	1.68144
1524464	651	1.67727
1524465	652	1.67335
1524466	653	1.66934
1524467	654	1.66534
1524468	655	1.66137
1524469	656	1.65753
1524470	657	1.65356
1524471	658	1.64949
1524472	659	1.64545
1524473	660	1.64169
1524474	661	1.63774
1524475	662	1.63358
1524476	663	1.6297
1524477	664	1.62583
1524478	665	1.62198
1524479	666	1.61815
1524480	667	1.61314
1524481	668	1.60815
1524482	669	1.6032
1524483	670	1.59828
1524484	671	1.59327
1524485	672	1.58829
1524486	673	1.58334
1524487	674	1.57842
1524488	675	1.57353
1524489	676	1.56867
1524490	677	1.56384
1524491	678	1.55988
1524492	679	1.55595
1524493	680	1.55203
1524494	681	1.54813
1524495	682	1.54425
1524496	683	1.54038
1524497	684	1.53641
1524498	685	1.53246
1524499	686	1.52864
1524500	687	1.52461
1524501	688	1.52084
1524502	689	1.51697
1524503	690	1.51312
1524504	691	1.50929
1524505	692	1.50548
1524506	693	1.50168
1524507	694	1.49801
1524508	695	1.49435
1524509	696	1.49049
1524510	697	1.48654
1524511	698	1.48283
1524512	699	1.47913
1524513	700	1.47545
1524514	701	1.47179
1524515	702	1.46846
1524516	703	1.46514
1524517	704	1.46184
1524518	705	1.45856
1524519	706	1.45539
1524520	707	1.45213
1524521	708	1.44888
1524522	709	1.44565
1524523	710	1.44242
1524524	711	1.43921
1524525	712	1.43601
1524526	713	1.43303
1524527	714	1.43006
1524528	715	1.4271
1524529	716	1.42415
1524530	717	1.4211
1524531	718	1.41807
1524532	719	1.41504
1524533	720	1.41203
1524534	721	1.40962
1524535	722	1.40722
1524536	723	1.40483
1524537	724	1.40244
1524538	725	1.39995
1524539	726	1.39757
1524540	727	1.3954
1524541	728	1.39313
1524542	729	1.39097
1524543	730	1.3892
1524544	731	1.38706
1524545	732	1.38502
1524546	733	1.38298
1524547	734	1.38105
1524548	735	1.37893
1524549	736	1.37682
1524550	737	1.37462
1524551	738	1.37242
1524552	739	1.37033
1524553	740	1.36824
1524554	741	1.36616
1524555	742	1.36409
1524556	743	1.36202
1524557	744	1.36005
1524558	745	1.35799
1524559	746	1.35594
1524560	747	1.35352
1524561	748	1.3513
1524562	749	1.34908
1524563	750	1.34695
1524564	751	1.34483
1524565	752	1.34272
1524566	753	1.34079
1524567	754	1.33887
1524568	755	1.33732
1524569	756	1.33578
1524570	757	1.33443
1524571	758	1.33325
1524572	759	1.33208
1524573	760	1.33091
1524574	761	1.32974
1524575	762	1.32857
1524576	763	1.32741
1524577	764	1.32624
1524578	765	1.32508
1524579	766	1.32392
1524580	767	1.32276
1524581	768	1.32151
1524582	769	1.32026
1524583	770	1.31874
1524584	771	1.3174
1524585	772	1.31605
1524586	773	1.31481
1524587	774	1.31357
1524588	775	1.31198
1524589	776	1.31013
1524590	777	1.3088
1524591	778	1.30765
1524592	779	1.3064
1524593	780	1.30542
1524594	781	1.30444
1524595	782	1.30366
1524596	783	1.30287
1524597	784	1.30209
1524598	785	1.30141
1524599	786	1.30072
1524600	787	1.30021
1524601	788	1.29967
1524602	789	1.29906
1524603	790	1.29863
1524604	791	1.29819
1524605	792	1.29775
1524606	793	1.29732
1524607	794	1.29688
1524608	795	1.29654
1524609	796	1.2962
1524610	797	1.29595
1524611	798	1.29571
1524612	799	1.29546
1524613	800	1.29531
1524614	801	1.2948
1524615	802	1.2943
1524616	803	1.29372
1524617	804	1.29325
1524618	805	1.29253
1524619	806	1.29181
1524620	807	1.29109
1524621	808	1.29018
1524622	809	1.28929
1524623	810	1.2885
1524624	811	1.28771
1524625	812	1.28708
1524626	813	1.28645
1524627	814	1.28582
1524628	815	1.28503
1524629	816	1.28424
1524630	817	1.28344
1524631	818	1.28304
1524632	819	1.2828
1524633	820	1.28256
1524634	821	1.28223
1524635	822	1.28182
1524636	823	1.28142
1524637	824	1.28101
1524638	825	1.28061
1524639	826	1.2803
1524640	827	1.27999
1524641	828	1.27977
1524642	829	1.27975
1524643	830	1.27972
1524644	831	1.27979
1524645	832	1.27986
1524646	833	1.28002
1524647	834	1.2799
1524648	835	1.27987
1524649	836	1.27985
1524650	837	1.27973
1524651	838	1.27951
1524652	839	1.2793
1524653	840	1.27908
1524654	841	1.27887
1524655	842	1.27866
1524656	843	1.27837
1524657	844	1.27753
1524658	845	1.27668
1524659	846	1.27556
1524660	847	1.27443
1524661	848	1.2735
1524662	849	1.27256
1524663	850	1.27163
1524664	851	1.2707
1524665	852	1.26977
1524666	853	1.26877
1524667	854	1.2676
1524668	855	1.26628
1524669	856	1.26496
1524670	857	1.26365
1524671	858	1.26226
1524672	859	1.26088
1524673	860	1.25935
1524674	861	1.25781
1524675	862	1.25628
1524676	863	1.25466
1524677	864	1.25305
1524678	865	1.25144
1524679	866	1.24983
1524680	867	1.24831
1524681	868	1.24681
1524682	869	1.24571
1524683	870	1.24476
1524684	871	1.24392
1524685	872	1.24298
1524686	873	1.24204
1524687	874	1.2411
1524688	875	1.24014
1524689	876	1.23918
1524690	877	1.23795
1524691	878	1.23672
1524692	879	1.23564
1524693	880	1.23439
1524694	881	1.23323
1524695	882	1.23206
1524696	883	1.2309
1524697	884	1.22965
1524698	885	1.2284
1524699	886	1.22706
1524700	887	1.22573
1524701	888	1.22439
1524702	889	1.22305
1524703	890	1.22163
1524704	891	1.22021
1524705	892	1.21879
1524706	893	1.21737
1524707	894	1.21595
1524708	895	1.21435
1524709	896	1.21266
1524710	897	1.21098
1524711	898	1.20929
1524712	899	1.20761
1524713	900	1.20593
1524714	901	1.20408
1524715	902	1.20237
1524716	903	1.20066
1524717	904	1.19896
1524718	905	1.19725
1524719	906	1.1954
1524720	907	1.19355
1524721	908	1.19156
1524722	909	1.18957
1524723	910	1.18758
1524724	911	1.18559
1524725	912	1.18361
1524726	913	1.18163
1524727	914	1.17965
1524728	915	1.17767
1524729	916	1.17541
1524730	917	1.17315
1524731	918	1.17089
1524732	919	1.16864
1524733	920	1.1664
1524734	921	1.16429
1524735	922	1.16205
1524736	923	1.15996
1524737	924	1.15787
1524738	925	1.15551
1524739	926	1.1533
1524740	927	1.15118
1524741	928	1.14907
1524742	929	1.14677
1524743	930	1.14449
1524744	931	1.14238
1524745	932	1.14004
1524746	933	1.13771
1524747	934	1.13548
1524748	935	1.13352
1524749	936	1.13147
1524750	937	1.12943
1524751	938	1.12738
1524752	939	1.12538
1524753	940	1.1233
1524754	941	1.12121
1524755	942	1.11908
1524756	943	1.11705
1524757	944	1.11519
1524758	945	1.11333
1524759	946	1.11148
1524760	947	1.10958
1524761	948	1.10768
1524762	949	1.10571
1524763	950	1.10373
1524764	951	1.10167
1524765	952	1.0997
1524766	953	1.09774
1524767	954	1.09591
1524768	955	1.09408
1524769	956	1.09243
1524770	957	1.09087
1524771	958	1.08931
1524772	959	1.08784
1524773	960	1.08633
1524774	961	1.08474
1524775	962	1.08315
1524776	963	1.08164
1524777	964	1.08015
1524778	965	1.07869
1524779	966	1.07724
1524780	967	1.07579
1524781	968	1.07421
1524782	969	1.07264
1524783	970	1.07107
1524784	971	1.06938
1524785	972	1.06778
1524786	973	1.06639
1524787	974	1.06501
1524788	975	1.06363
1524789	976	1.0623
1524790	977	1.06088
1524791	978	1.05946
1524792	979	1.05796
1524793	980	1.05646
1524794	981	1.05509
1524795	982	1.05364
1524796	983	1.0521
1524797	984	1.05036
1524798	985	1.04888
1524799	986	1.04744
1524800	987	1.046
1524801	988	1.04444
1524802	989	1.04297
1524803	990	1.0415
1524804	991	1.04003
1524805	992	1.03857
1524806	993	1.0371
1524807	994	1.03551
1524808	995	1.03464
1524809	996	1.03361
1524810	997	1.03274
1524811	998	1.03188
1524812	999	1.03093
1524813	1000	1.02998
1524814	1001	1.02904
1524815	1002	1.02798
1524816	1003	1.02692
1524817	1004	1.0257
1524818	1005	1.0246
1524819	1006	1.02362
1524820	1007	1.02255
1524821	1008	1.02141
1524822	1009	1.0203
1524823	1010	1.01907
1524824	1011	1.01774
1524825	1012	1.0166
1524826	1013	1.01559
1524827	1014	1.01459
1524828	1015	1.01384
1524829	1016	1.01309
1524830	1017	1.01245
1524831	1018	1.01181
1524832	1019	1.01118
1524833	1020	1.01047
1524834	1021	1.00964
1524835	1022	1.00873
1524836	1023	1.00782
1524837	1024	1.00692
1524838	1025	1.00601
1524839	1026	1.00516
1524840	1027	1.00446
1524841	1028	1.00383
1524842	1029	1.00321
1524843	1030	1.00256
1524844	1031	1.00199
1524845	1032	1.00123
1524846	1033	1.00047
1524847	1034	0.999707
1524848	1035	0.99903
1524849	1036	0.998355
1524850	1037	0.997953
1524851	1038	0.997472
1524852	1039	0.996991
1524853	1040	0.996511
1524854	1041	0.996032
1524855	1042	0.995553
1524856	1043	0.995076
1524857	1044	0.994519
1524858	1045	0.993963
1524859	1046	0.993569
1524860	1047	0.993364
1524861	1048	0.993159
1524862	1049	0.992955
1524863	1050	0.992751
1524864	1051	0.992547
1524865	1052	0.992503
1524866	1053	0.99235
1524867	1054	0.992198
1524868	1055	0.992046
1524869	1056	0.991894
1524870	1057	0.991851
1524871	1058	0.991808
1524872	1059	0.991764
1524873	1060	0.99175
1524874	1061	0.991656
1524875	1062	0.991671
1524876	1063	0.991549
1524877	1064	0.991427
1524878	1065	0.991198
1524879	1066	0.990969
1524880	1067	0.990848
1524881	1068	0.990834
1524882	1069	0.990663
1524883	1070	0.990628
1524884	1071	0.990593
1524885	1072	0.990558
1524886	1073	0.990523
1524887	1074	0.990381
1524888	1075	0.990025
1524889	1076	0.989855
1524890	1077	0.989686
1524891	1078	0.989517
1524892	1079	0.989482
1524893	1080	0.989604
1524894	1081	0.989591
1524895	1082	0.989344
1524896	1083	0.989203
1524897	1084	0.989063
1524898	1085	0.988817
1524899	1086	0.988493
1524900	1087	0.988169
1524901	1088	0.987846
1524902	1089	0.987524
1524903	1090	0.987046
1524904	1091	0.986597
1524905	1092	0.986148
1524906	1093	0.985805
1524907	1094	0.98523
1524908	1095	0.984655
1524909	1096	0.98408
1524910	1097	0.983611
1524911	1098	0.983247
1524912	1099	0.982987
1524913	1100	0.982805
1524914	1101	0.982623
1524915	1102	0.982778
1524916	1103	0.982933
1524917	1104	0.983192
1524918	1105	0.983452
1524919	1106	0.983711
1524920	1107	0.984076
1524921	1108	0.984363
1524922	1109	0.98465
1524923	1110	0.984937
1524924	1111	0.985225
1524925	1112	0.985512
1524926	1113	0.985695
1524927	1114	0.985878
1524928	1115	0.98606
1524929	1116	0.986215
1524930	1117	0.98637
1524931	1118	0.986526
1524932	1119	0.986708
1524933	1120	0.986891
1524934	1121	0.987074
1524935	1122	0.98734
1524936	1123	0.987684
1524937	1124	0.987951
1524938	1125	0.988112
1524939	1126	0.98859
1524940	1127	0.989041
1524941	1128	0.989521
1524942	1129	0.990001
1524943	1130	0.990403
1524944	1131	0.990913
1524945	1132	0.991317
1524946	1133	0.991615
1524947	1134	0.991991
1524948	1135	0.992475
1524949	1136	0.993066
1524950	1137	0.993658
1524951	1138	0.994094
1524952	1139	0.994823
1524953	1140	0.995554
1524954	1141	0.996287
1524955	1142	0.997021
1524956	1143	0.997756
1524957	1144	0.998493
1524958	1145	0.999596
1524959	1146	1.00049
1524960	1147	1.00147
1524961	1148	1.00245
1524962	1149	1.00344
1524963	1150	1.00434
1524964	1151	1.00525
1524965	1152	1.00624
1524966	1153	1.00723
1524967	1154	1.00844
1524968	1155	1.00965
1524969	1156	1.01098
1524970	1157	1.01224
1524971	1158	1.01357
1524972	1159	1.01499
1524973	1160	1.0165
1524974	1161	1.01801
1524975	1162	1.01952
1524976	1163	1.02084
1524977	1164	1.02204
1524978	1165	1.02324
1524979	1166	1.0242
1524980	1167	1.02549
1524981	1168	1.02679
1524982	1169	1.02805
1524983	1170	1.02933
1524984	1171	1.0306
1524985	1172	1.03177
1524986	1173	1.03294
1524987	1174	1.03399
1524988	1175	1.03505
1524989	1176	1.03612
1524990	1177	1.03718
1524991	1178	1.0381
1524992	1179	1.03902
1524993	1180	1.03994
1524994	1181	1.04095
1524995	1182	1.04196
1524996	1183	1.04309
1524997	1184	1.04423
1524998	1185	1.04537
1524999	1186	1.04642
1525000	1187	1.04749
1525001	1188	1.04843
1525002	1189	1.04938
1525003	1190	1.05033
1525004	1191	1.05128
1525005	1192	1.05224
1525006	1193	1.05319
1525007	1194	1.05415
1525008	1195	1.05512
1525009	1196	1.05596
1525010	1197	1.0568
1525011	1198	1.05753
1525012	1199	1.05825
1525013	1200	1.05898
1525014	1201	1.05958
1525015	1202	1.06011
1525016	1203	1.06071
1525017	1204	1.06132
1525018	1205	1.06193
1525019	1206	1.06242
1525020	1207	1.06295
1525021	1208	1.06348
1525022	1209	1.06407
1525023	1210	1.06465
1525024	1211	1.06536
1525025	1212	1.06608
1525026	1213	1.06658
1525027	1214	1.06734
1525028	1215	1.0681
1525029	1216	1.06898
1525030	1217	1.06987
1525031	1218	1.07063
1525032	1219	1.07139
1525033	1220	1.07216
1525034	1221	1.07267
1525035	1222	1.07318
1525036	1223	1.07395
1525037	1224	1.07472
1525038	1225	1.07558
1525039	1226	1.07635
1525040	1227	1.07699
1525041	1228	1.07764
1525042	1229	1.0782
1525043	1230	1.07841
1525044	1231	1.07889
1525045	1232	1.07962
1525046	1233	1.08035
1525047	1234	1.08108
1525048	1235	1.08169
1525049	1236	1.08242
1525050	1237	1.08324
1525051	1238	1.08407
1525052	1239	1.0848
1525053	1240	1.08554
1525054	1241	1.08624
1525055	1242	1.0868
1525056	1243	1.08746
1525057	1244	1.0882
1525058	1245	1.08912
1525059	1246	1.09003
1525060	1247	1.09095
1525061	1248	1.09174
1525062	1249	1.09244
1525063	1250	1.09301
1525064	1251	1.09358
1525065	1252	1.09415
1525066	1253	1.09424
1525067	1254	1.09432
1525068	1255	1.09428
1525069	1256	1.09432
1525070	1257	1.09445
1525071	1258	1.09445
1525072	1259	1.09432
1525073	1260	1.09406
1525074	1261	1.09379
1525075	1262	1.09353
1525076	1263	1.09327
1525077	1264	1.09313
1525078	1265	1.093
1525079	1266	1.09287
1525080	1267	1.09283
1525081	1268	1.09278
1525082	1269	1.09283
1525083	1270	1.09309
1525084	1271	1.09335
1525085	1272	1.09361
1525086	1273	1.09387
1525087	1274	1.09404
1525088	1275	1.09435
1525089	1276	1.09478
1525090	1277	1.09482
1525091	1278	1.09473
1525092	1279	1.09473
1525093	1280	1.09451
1525094	1281	1.09429
1525095	1282	1.0939
1525096	1283	1.09351
1525097	1284	1.09325
1525098	1285	1.0929
1525099	1286	1.09264
1525100	1287	1.09225
1525101	1288	1.09186
1525102	1289	1.09151
1525103	1290	1.09104
1525104	1291	1.09056
1525105	1292	1.09018
1525106	1293	1.08979
1525107	1294	1.0894
1525108	1295	1.08936
1525109	1296	1.0891
1525110	1297	1.08872
1525111	1298	1.08833
1525112	1299	1.08803
1525113	1300	1.08765
1525114	1301	1.08735
1525115	1302	1.08705
1525116	1303	1.08667
1525117	1304	1.08641
1525118	1305	1.08633
1525119	1306	1.08624
1525120	1307	1.08577
1525121	1308	1.08539
1525122	1309	1.08497
1525123	1310	1.08446
1525124	1311	1.08403
1525125	1312	1.08357
1525126	1313	1.08323
1525127	1314	1.08289
1525128	1315	1.0823
1525129	1316	1.0818
1525130	1317	1.08129
1525131	1318	1.08054
1525132	1319	1.07966
1525133	1320	1.07883
1525134	1321	1.07799
1525135	1322	1.07729
1525136	1323	1.07671
1525137	1324	1.07613
1525138	1325	1.07568
1525139	1326	1.07514
1525140	1327	1.07461
1525141	1328	1.07399
1525142	1329	1.07337
1525143	1330	1.07276
1525144	1331	1.07206
1525145	1332	1.07128
1525146	1333	1.07041
1525147	1334	1.06955
1525148	1335	1.06873
1525149	1336	1.0679
1525150	1337	1.06717
1525151	1338	1.06643
1525152	1339	1.0657
1525153	1340	1.06493
1525154	1341	1.06416
1525155	1342	1.06339
1525156	1343	1.06253
1525157	1344	1.06168
1525158	1345	1.06075
1525159	1346	1.0599
1525160	1347	1.05918
1525161	1348	1.05813
1525162	1349	1.05708
1525163	1350	1.05604
1525164	1351	1.05508
1525165	1352	1.05416
1525166	1353	1.05315
1525167	1354	1.05219
1525168	1355	1.05135
1525169	1356	1.05051
1525170	1357	1.04978
1525171	1358	1.04913
1525172	1359	1.04848
1525173	1360	1.04783
1525174	1361	1.04717
1525175	1362	1.04651
1525176	1363	1.04593
1525177	1364	1.04536
1525178	1365	1.04478
1525179	1366	1.0442
1525180	1367	1.04371
1525181	1368	1.04322
1525182	1369	1.04252
1525183	1370	1.04191
1525184	1371	1.04122
1525185	1372	1.04061
1525186	1373	1.04
1525187	1374	1.0393
1525188	1375	1.03861
1525189	1376	1.03734
1525190	1377	1.03624
1525191	1378	1.03491
1525192	1379	1.03358
1525193	1380	1.03233
1525194	1381	1.03113
1525195	1382	1.02992
1525196	1383	1.02864
1525197	1384	1.02736
1525198	1385	1.026
1525199	1386	1.02438
1525200	1387	1.02261
1525201	1388	1.02086
1525202	1389	1.0191
1525203	1390	1.01744
1525204	1391	1.0157
1525205	1392	1.01407
1525206	1393	1.01257
1525207	1394	1.01098
1525208	1395	1.00933
1525209	1396	1.00767
1525210	1397	1.00602
1525211	1398	1.00437
1525212	1399	1.00273
1525213	1400	1.0011
1525214	1401	0.999463
1525215	1402	0.997834
1525216	1403	0.996289
1525217	1404	0.994719
1525218	1405	0.993153
1525219	1406	0.991592
1525220	1407	0.989956
1525221	1408	0.988246
1525222	1409	0.986541
1525223	1410	0.984947
1525224	1411	0.983463
1525225	1412	0.981983
1525226	1413	0.980506
1525227	1414	0.979033
1525228	1415	0.977563
1525229	1416	0.976307
1525230	1417	0.975052
1525231	1418	0.973723
1525232	1419	0.972395
1525233	1420	0.970993
1525234	1421	0.96949
1525235	1422	0.96799
1525236	1423	0.966493
1525237	1424	0.964999
1525238	1425	0.963663
1525239	1426	0.962383
1525240	1427	0.960978
1525241	1428	0.959655
1525242	1429	0.958335
1525243	1430	0.957019
1525244	1431	0.955553
1525245	1432	0.954167
1525246	1433	0.952785
1525247	1434	0.951408
1525248	1435	0.950033
1525249	1436	0.948968
1525250	1437	0.947783
1525251	1438	0.946602
1525252	1439	0.945424
1525253	1440	0.944326
1525254	1441	0.943231
1525255	1442	0.942162
1525256	1443	0.94087
1525257	1444	0.939432
1525258	1445	0.937997
1525259	1446	0.936363
1525260	1447	0.934754
1525261	1448	0.93315
1525262	1449	0.931624
1525263	1450	0.930028
1525264	1451	0.928509
1525265	1452	0.926995
1525266	1453	0.925485
1525267	1454	0.923978
1525268	1455	0.922474
1525269	1456	0.920935
1525270	1457	0.919327
1525271	1458	0.917909
1525272	1459	0.916495
1525273	1460	0.915139
1525274	1461	0.913861
1525275	1462	0.912512
1525276	1463	0.911185
1525277	1464	0.90977
1525278	1465	0.908358
1525279	1466	0.907041
1525280	1467	0.905655
1525281	1468	0.904362
1525282	1469	0.903146
1525283	1470	0.901932
1525284	1471	0.900773
1525285	1472	0.899615
1525286	1473	0.898297
1525287	1474	0.896982
1525288	1475	0.895741
1525289	1476	0.894503
1525290	1477	0.893339
1525291	1478	0.892177
1525292	1479	0.89109
1525293	1480	0.890004
1525294	1481	0.888921
1525295	1482	0.887824
1525296	1483	0.886728
1525297	1484	0.885867
1525298	1485	0.885007
1525299	1486	0.884133
1525300	1487	0.883173
1525301	1488	0.882231
1525302	1489	0.881291
1525303	1490	0.880353
1525304	1491	0.879503
1525305	1492	0.878654
1525306	1493	0.877807
1525307	1494	0.877033
1525308	1495	0.876061
1525309	1496	0.875161
1525310	1497	0.874334
1525311	1498	0.873509
1525312	1499	0.872841
1525313	1500	0.872174
1525314	1501	0.871508
1525315	1502	0.870856
1525316	1503	0.870277
1525317	1504	0.869839
1525318	1505	0.869318
1525319	1506	0.868712
1525320	1507	0.868108
1525321	1508	0.867505
1525322	1509	0.866734
1525323	1510	0.866049
1525324	1511	0.865449
1525325	1512	0.864625
1525326	1513	0.863676
1525327	1514	0.862728
1525328	1515	0.861571
1525329	1516	0.860486
1525330	1517	0.859237
1525331	1518	0.858162
1525332	1519	0.8573
1525333	1520	0.85651
1525334	1521	0.855652
1525335	1522	0.854866
1525336	1523	0.854081
1525337	1524	0.853299
1525338	1525	0.852519
1525339	1526	0.851659
1525340	1527	0.851485
1525341	1528	0.851311
1525342	1529	0.851299
1525343	1530	0.851288
1525344	1531	0.851276
1525345	1532	0.851414
1525346	1533	0.851553
1525347	1534	0.851691
1525348	1535	0.851829
1525349	1536	0.852037
1525350	1537	0.852257
1525351	1538	0.852407
1525352	1539	0.852557
1525353	1540	0.852708
1525354	1541	0.852858
1525355	1542	0.853008
1525356	1543	0.853159
1525357	1544	0.853309
1525358	1545	0.853379
1525359	1546	0.853448
1525360	1547	0.853448
1525361	1548	0.853448
1525362	1549	0.853448
1525363	1550	0.853448
1525364	1551	0.853448
1525365	1552	0.853448
1525366	1553	0.853448
1525367	1554	0.853379
1525368	1555	0.853391
1525369	1556	0.853403
1525370	1557	0.853415
1525371	1558	0.853427
1525372	1559	0.853439
1525373	1560	0.853451
1525374	1561	0.853463
1525375	1562	0.853475
1525376	1563	0.85358
1525377	1564	0.853686
1525378	1565	0.853873
1525379	1566	0.85406
1525380	1567	0.854165
1525381	1568	0.854259
1525382	1569	0.854422
1525383	1570	0.854667
1525384	1571	0.854912
1525385	1572	0.855157
1525386	1573	0.855402
1525387	1574	0.855484
1525388	1575	0.855484
1525389	1576	0.855554
1525390	1577	0.855484
1525391	1578	0.85537
1525392	1579	0.855185
1525393	1580	0.854919
1525394	1581	0.854747
1525395	1582	0.854784
1525396	1583	0.85482
1525397	1584	0.854787
1525398	1585	0.854767
1525399	1586	0.854746
1525400	1587	0.854725
1525401	1588	0.854798
1525402	1589	0.854872
1525403	1590	0.855085
1525404	1591	0.855286
1525405	1592	0.855487
1525406	1593	0.855677
1525407	1594	0.855924
1525408	1595	0.856171
1525409	1596	0.856418
1525410	1597	0.856665
1525411	1598	0.85683
1525412	1599	0.856925
1525413	1600	0.85695
1525414	1601	0.856975
1525415	1602	0.85679
1525416	1603	0.856605
1525417	1604	0.856419
1525418	1605	0.856304
1525419	1606	0.856188
1525420	1607	0.856003
1525421	1608	0.855887
1525422	1609	0.855772
1525423	1610	0.855656
1525424	1611	0.855541
1525425	1612	0.855425
1525426	1613	0.855392
1525427	1614	0.855359
1525428	1615	0.855408
1525429	1616	0.855458
1525430	1617	0.855507
1525431	1618	0.855557
1525432	1619	0.855524
1525433	1620	0.85542
1525434	1621	0.855317
1525435	1622	0.855176
1525436	1623	0.854965
1525437	1624	0.854824
1525438	1625	0.854965
1525439	1626	0.855035
1525440	1627	0.855105
1525441	1628	0.855176
1525442	1629	0.855246
1525443	1630	0.855317
1525444	1631	0.855387
1525445	1632	0.855458
1525446	1633	0.855694
1525447	1634	0.85593
1525448	1635	0.856013
1525449	1636	0.856096
1525450	1637	0.856179
1525451	1638	0.856415
1525452	1639	0.856486
1525453	1640	0.856556
1525454	1641	0.856697
1525455	1642	0.856838
1525456	1643	0.856979
1525457	1644	0.85712
1525458	1645	0.857062
1525459	1646	0.857203
1525460	1647	0.857332
1525461	1648	0.85739
1525462	1649	0.857447
1525463	1650	0.857588
1525464	1651	0.857729
1525465	1652	0.8578
1525466	1653	0.85787
1525467	1654	0.857775
1525468	1655	0.857679
1525469	1656	0.857583
1525470	1657	0.857487
1525471	1658	0.85745
1525472	1659	0.857412
1525473	1660	0.857457
1525474	1661	0.857502
1525475	1662	0.857324
1525476	1663	0.857299
1525477	1664	0.857319
1525478	1665	0.857339
1525479	1666	0.857557
1525480	1667	0.857634
1525481	1668	0.857794
1525482	1669	0.857865
1525483	1670	0.857865
1525484	1671	0.857865
1525485	1672	0.857865
1525486	1673	0.857865
1525487	1674	0.857947
1525488	1675	0.8581
1525489	1676	0.858253
1525490	1677	0.858489
1525491	1678	0.858725
1525492	1679	0.858961
1525493	1680	0.859198
1525494	1681	0.859364
1525495	1682	0.85953
1525496	1683	0.859613
1525497	1684	0.859849
1525498	1685	0.860086
1525499	1686	0.860322
1525500	1687	0.860559
1525501	1688	0.860796
1525502	1689	0.861033
1525503	1690	0.86127
1525504	1691	0.861577
1525505	1692	0.861802
1525506	1693	0.862026
1525507	1694	0.86225
1525508	1695	0.862474
1525509	1696	0.862782
1525510	1697	0.86309
1525511	1698	0.863399
1525512	1699	0.863707
1525513	1700	0.864015
1525514	1701	0.864408
1525515	1702	0.8648
1525516	1703	0.865122
1525517	1704	0.865445
1525518	1705	0.865767
1525519	1706	0.866174
1525520	1707	0.866524
1525521	1708	0.866875
1525522	1709	0.867168
1525523	1710	0.867462
1525524	1711	0.867757
1525525	1712	0.867967
1525526	1713	0.868248
1525527	1714	0.86836
1525528	1715	0.868472
1525529	1716	0.868642
1525530	1717	0.868811
1525531	1718	0.869065
1525532	1719	0.869249
1525533	1720	0.869361
1525534	1721	0.869389
1525535	1722	0.869488
1525536	1723	0.869374
1525537	1724	0.869259
1525538	1725	0.869315
1525539	1726	0.869455
1525540	1727	0.869525
1525541	1728	0.869595
1525542	1729	0.869664
1525543	1730	0.869805
1525544	1731	0.869947
1525545	1732	0.869917
1525546	1733	0.869888
1525547	1734	0.869858
1525548	1735	0.869914
1525549	1736	0.869885
1525550	1737	0.869856
1525551	1738	0.869826
1525552	1739	0.869797
1525553	1740	0.869767
1525554	1741	0.869823
1525555	1742	0.869965
1525556	1743	0.870035
1525557	1744	0.870034
1525558	1745	0.870047
1525559	1746	0.870131
1525560	1747	0.870216
1525561	1748	0.8703
1525562	1749	0.870457
1525563	1750	0.870686
1525564	1751	0.870915
1525565	1752	0.871144
1525566	1753	0.871589
1525567	1754	0.872036
1525568	1755	0.872482
1525569	1756	0.872785
1525570	1757	0.873088
1525571	1758	0.873392
1525572	1759	0.873783
1525573	1760	0.874333
1525574	1761	0.874885
1525575	1762	0.875437
1525576	1763	0.87599
1525577	1764	0.876529
1525578	1765	0.877069
1525579	1766	0.877595
1525580	1767	0.878034
1525581	1768	0.878473
1525582	1769	0.878839
1525583	1770	0.879118
1525584	1771	0.879398
1525585	1772	0.87975
1525586	1773	0.880103
1525587	1774	0.880529
1525588	1775	0.880955
1525589	1776	0.881089
1525590	1777	0.881297
1525591	1778	0.881505
1525592	1779	0.881713
1525593	1780	0.881921
1525594	1781	0.88213
1525595	1782	0.882338
1525596	1783	0.882547
1525597	1784	0.882667
1525598	1785	0.882787
1525599	1786	0.882745
1525600	1787	0.882704
1525601	1788	0.882662
1525602	1789	0.88262
1525603	1790	0.882667
1525604	1791	0.882714
1525605	1792	0.882614
1525606	1793	0.882514
1525607	1794	0.882414
1525608	1795	0.882021
1525609	1796	0.881832
1525610	1797	0.881732
1525611	1798	0.881647
1525612	1799	0.881489
1525613	1800	0.881331
1525614	1801	0.881173
1525615	1802	0.881014
1525616	1803	0.880929
1525617	1804	0.880755
1525618	1805	0.880802
1525619	1806	0.880848
1525620	1807	0.881074
1525621	1808	0.881373
1525622	1809	0.881614
1525623	1810	0.881856
1525624	1811	0.882024
1525625	1812	0.882388
1525626	1813	0.882736
1525627	1814	0.883085
1525628	1815	0.883525
1525629	1816	0.883891
1525630	1817	0.884184
1525631	1818	0.884567
1525632	1819	0.884877
1525633	1820	0.885171
1525634	1821	0.885466
1525635	1822	0.885836
1525636	1823	0.886207
1525637	1824	0.886579
1525638	1825	0.88686
1525639	1826	0.887066
1525640	1827	0.887273
1525641	1828	0.887297
1525642	1829	0.887321
1525643	1830	0.887345
1525644	1831	0.887369
1525645	1832	0.887468
1525646	1833	0.887568
1525647	1834	0.887667
1525648	1835	0.8876
1525649	1836	0.887758
1525650	1837	0.887917
1525651	1838	0.888151
1525652	1839	0.888386
1525653	1840	0.888713
1525654	1841	0.888855
1525655	1842	0.888922
1525656	1843	0.889175
1525657	1844	0.889579
1525658	1845	0.889983
1525659	1846	0.890388
1525660	1847	0.890945
1525661	1848	0.891689
1525662	1849	0.892434
1525663	1850	0.893181
1525664	1851	0.893852
1525665	1852	0.894507
1525666	1853	0.89524
1525667	1854	0.896126
1525668	1855	0.897013
1525669	1856	0.897978
1525670	1857	0.898926
1525671	1858	0.900087
1525672	1859	0.901249
1525673	1860	0.902547
1525674	1861	0.903846
1525675	1862	0.905146
1525676	1863	0.906619
1525677	1864	0.907998
1525678	1865	0.909379
1525679	1866	0.91076
1525680	1867	0.911816
1525681	1868	0.912873
1525682	1869	0.913834
1525683	1870	0.914718
1525684	1871	0.91568
1525685	1872	0.916642
1525686	1873	0.917527
1525687	1874	0.91849
1525688	1875	0.91951
1525689	1876	0.920981
1525690	1877	0.922378
1525691	1878	0.923875
1525692	1879	0.925374
1525693	1880	0.926877
1525694	1881	0.928284
1525695	1882	0.929792
1525696	1883	0.931458
1525697	1884	0.933127
1525698	1885	0.934799
1525699	1886	0.936697
1525700	1887	0.938723
1525701	1888	0.94081
1525702	1889	0.942903
1525703	1890	0.945001
1525704	1891	0.947184
1525705	1892	0.949192
1525706	1893	0.951103
1525707	1894	0.952994
1525708	1895	0.954968
1525709	1896	0.957025
1525710	1897	0.959007
1525711	1898	0.960994
1525712	1899	0.962985
1525713	1900	0.96498
1525714	1901	0.96698
1525715	1902	0.968984
1525716	1903	0.970913
1525717	1904	0.973032
1525718	1905	0.975156
1525719	1906	0.977551
1525720	1907	0.979925
1525721	1908	0.981982
1525722	1909	0.984042
1525723	1910	0.985997
1525724	1911	0.987767
1525725	1912	0.989619
1525726	1913	0.991474
1525727	1914	0.993331
1525728	1915	0.99511
1525729	1916	0.996891
1525730	1917	0.998705
1525731	1918	1.00063
1525732	1919	1.00256
1525733	1920	1.00447
1525734	1921	1.00648
1525735	1922	1.00851
1525736	1923	1.01034
1525737	1924	1.01217
1525738	1925	1.01401
1525739	1926	1.01569
1525740	1927	1.01752
1525741	1928	1.01919
1525742	1929	1.02075
1525743	1930	1.02231
1525744	1931	1.02387
1525745	1932	1.0258
1525746	1933	1.02772
1525747	1934	1.02966
1525748	1935	1.03159
1525749	1936	1.03329
1525750	1937	1.03526
1525751	1938	1.03723
1525752	1939	1.03921
1525753	1940	1.04127
1525754	1941	1.04322
1525755	1942	1.04518
1525756	1943	1.04723
1525757	1944	1.04928
1525758	1945	1.05133
1525759	1946	1.0536
1525760	1947	1.05576
1525761	1948	1.05792
1525762	1949	1.06
1525763	1950	1.06217
1525764	1951	1.06434
1525765	1952	1.06652
1525766	1953	1.06883
1525767	1954	1.07115
1525768	1955	1.07347
1525769	1956	1.07545
1525770	1957	1.07745
1525771	1958	1.0792
1525772	1959	1.08086
1525773	1960	1.08253
1525774	1961	1.0842
1525775	1962	1.08596
1525776	1963	1.08768
1525777	1964	1.08952
1525778	1965	1.09137
1525779	1966	1.0931
1525780	1967	1.09491
1525781	1968	1.09685
1525782	1969	1.09866
1525783	1970	1.10048
1525784	1971	1.1023
1525785	1972	1.10412
1525786	1973	1.10586
1525787	1974	1.1076
1525788	1975	1.10926
1525789	1976	1.11092
1525790	1977	1.11258
1525791	1978	1.11425
1525792	1979	1.11626
1525793	1980	1.11827
1525794	1981	1.12029
1525795	1982	1.12244
1525796	1983	1.12443
1525797	1984	1.12634
1525798	1985	1.12824
1525799	1986	1.13016
1525800	1987	1.13212
1525801	1988	1.13417
1525802	1989	1.13597
1525803	1990	1.13778
1525804	1991	1.13945
1525805	1992	1.1414
1525806	1993	1.14335
1525807	1994	1.14534
1525808	1995	1.14734
1525809	1996	1.14924
1525810	1997	1.15105
1525811	1998	1.1527
1525812	1999	1.15422
[truncated: 56,348 more rows]
