# Supplementary material for: Non-canonical gene amplifications facilitate adaptive evolution in bacteria
Source: Nat Microbiol. 2026 Jul 6;11(8):2201–12. doi: 10.1038/s41564-026-02415-2 (PMC13423834; doi:10.1038/s41564-026-02415-2)
Supplement: Supplementary file 10 — Statistical source data. [file 41564_2026_2415_MOESM10_ESM.xlsx]

## Sheet: b
amplification_class	point_role	num_genes_observed_total	num_genes_expected_total	observed_per_expected_pooled	log2_observed_per_expected	log2_CI_low	log2_CI_high
Flanked	summary_black_dot	30	35.158	0.853291	-0.228891	-0.621013	0.0524097
Hemi-flanked	summary_black_dot	99	75.254	1.31554	0.39566	0.226917	0.546878
Unflanked	summary_black_dot	16	4.785	3.34378	1.74148	1.11318	2.47864

## Sheet: c
flanked	hemiflanked	unflanked
1.51223	2.08114	6.4
2.02222	2.80392	3.4162
2.03558	3	5.47125
2.78788	2.12488	11.1202
1.96706	2.84626	6.2359
1.62393	1.82701	41.9091
2.05741	1.91438	1.9176
4.14815	16.2017	154.548
2.01449	1.78064	16.0875
3.59118	1.93243	26.0154
1.97647	4.14164	2.09099
1.58057	2.13462	2.70278
4.57528	4.25329	1.78302
2.06832	1.77941	64.375
2.08163	1.88973	2.92888
1.98	2.29245	3.13149
1.79459	1.86386	88.0588
1.98913	1.95652	2.17436
2.50909	1.95	97.25
1.67817	31.6678	3.10655
8.98339	1.59606	2.17391
3.00284	2.76968	4.08387
1.78121	1.88288	26.8598
2.18019	1.94351	19.7079
1.9593	2.43667	18.7389
	2.01602	2.17478
	2.03846	40.3117
	6.822
	1.89691
	1.60661
	5.75332
	27.678
	1.9375
	3.83929
	9.61451
	2.24762
	2.07843
	2.79702
	4.20044
	25.1378
	70.6052
	2.20807
	5
	3.19359
	2.77058
	17.6068
	1.96396
	1.88462
	1.8362
	1.91841
	1.89189
	1.92712
	1.83784
	3.20568

## Sheet: d
flanked	hemiflanked	unflanked
98.227	102.249	52.724
207.368	149.178	29.093
701.278	176.9	80.917
105.472	193.451	25.993
412.701	108.14	52.008
285.286	259.825	11.446
285.285	269.28	167.192
57.795	11.113	7.894
112.065	186.054	10.597
297.564	259.17	11.103
299.441	12.898	31.981
324.494	81.805	11.075
412.446	7.374	401.102
356.386	287.056	8.113
53.558	384.528	13.712
95.35	26.038	29.698
112.065	371.176	8.329
69.683	334.152	60.959
185.975	333.738	8.256
24.438	10.146	6.339
69.4	148.59	91.318
14.093	61.089	36.044
99.998	356.729	10.98
299.186	235.731	17.585
210.624	274.792	24.656
	378.258	97.206
	9.801	38.347
	31.028
	92.412
	184.646
	32.543
	6.158
	303.03
	135.241
	8.735
	0.838
	40.244
	69.316
	34.181
	8.934
	11.679
	279.017
	8.08
	58.078
	5.633
	13.52
	350.241
	352.106
	378.641
	399.966
	409.317
	378.961
	409.32
	31.113

## Sheet: e
flanked	hemiflanked	unflanked
50.3146	110.545	284.71
211.976	269.105	70.2944
726.232	353.8	361.8
188.571	217.61	263.055
399.106	199.655	272.309
177.999	214.877	468.245
301.662	246.225	153.415
181.947	168.936	1212.11
113.689	145.241	159.882
771.041	241.659	277.746
292.395	40.5209	34.891
188.391	92.8172	18.8583
1474.61	23.9898	314.07
380.735	223.735	514.161
57.9301	342.126	26.4489
93.443	33.6529	63.3011
89.0462	320.646	725.113
68.9256	319.624	71.5877
280.653	317.051	794.64
16.573	311.156	13.3534
554.047	88.5693	107.199
28.226	108.108	111.155
78.1197	314.95	283.941
353.095	222.414	328.979
202.051	394.786	437.371
	384.316	114.196
	10.178	1507.49
	180.645
	82.885
	112.008
	154.687
	164.283
	284.091
	383.988
	75.2477
	1.0455
	43.4004
	124.562
	109.394
	215.647
	812.919
	337.073
	32.32
	127.399
	9.9737
	224.524
	337.62
	311.478
	316.62
	367.332
	365.067
	351.342
	342.944
	68.6253
