# Supplementary material for: Non-canonical gene amplifications facilitate adaptive evolution in bacteria
Source: Nat Microbiol. 2026 Jul 6;11(8):2201–12. doi: 10.1038/s41564-026-02415-2 (PMC13423834; doi:10.1038/s41564-026-02415-2)
Supplement: Supplementary file 11 — Statistical source data. [file 41564_2026_2415_MOESM11_ESM.xlsx]

## Sheet: a
day	copy_number	series
1.04872	1.01275	Morb_1507_01
0.982691	0.985179	background
0.889321	0.937182	background
1.14311	1.00403	background
1.93204	1.01044	background
2.17156	1.002	background
2.10869	1.00806	background
2.15242	1.04364	background
4.10369	0.997984	background
4.02303	1.0015	background
4.98743	0.993209	background
5.03407	1.01328	background
5	1.0131	background
5	1.00426	background
6	0.930038	background
6	0.957555	background
8	1.72676	Morb_1507_21
8	0.980475	Morb_1507_22
7	0.956618	background
7	1.0074	background
9	4.19042	background
9	7.41625	background
10	7.28495	background
10	0.94693	background
11	7.73245	background
11	4.59908	background
13	7.36175	background
13	8.60817	background
14	10.2293	background
14	9.00266	background
15	11.0893	background
15	10.6382	background
16	10.5242	background
16	9.447	background
17	12.2304	background
17	10.7972	background
18	9.29619	background
18	7.71388	background
19	11.5806	background
19	13.1784	background
20	9.46237	background
20	11.1532	Morb_1507_70
21	9.61218	background
21	2.52733	background
22	7.26671	background
22	9.82468	background

## Sheet: a_inset
genomic_position	normalized_coverage	series
869161	0.959251	Morb_1507_01
869162	0.95954	Morb_1507_01
869163	0.959768	Morb_1507_01
869164	0.959985	Morb_1507_01
869165	0.959982	Morb_1507_01
869166	0.959979	Morb_1507_01
869167	0.959936	Morb_1507_01
869168	0.959893	Morb_1507_01
869169	0.959894	Morb_1507_01
869170	0.959621	Morb_1507_01
869171	0.959395	Morb_1507_01
869172	0.959178	Morb_1507_01
869173	0.958965	Morb_1507_01
869174	0.958755	Morb_1507_01
869175	0.958549	Morb_1507_01
869176	0.958342	Morb_1507_01
869177	0.958138	Morb_1507_01
869178	0.958122	Morb_1507_01
869179	0.958106	Morb_1507_01
869180	0.958132	Morb_1507_01
869181	0.958158	Morb_1507_01
869182	0.958193	Morb_1507_01
869183	0.958261	Morb_1507_01
869184	0.958365	Morb_1507_01
869185	0.958542	Morb_1507_01
869186	0.958714	Morb_1507_01
869187	0.958921	Morb_1507_01
869188	0.959124	Morb_1507_01
869189	0.959291	Morb_1507_01
869190	0.959421	Morb_1507_01
869191	0.959583	Morb_1507_01
869192	0.959813	Morb_1507_01
869193	0.960005	Morb_1507_01
869194	0.960227	Morb_1507_01
869195	0.960446	Morb_1507_01
869196	0.960758	Morb_1507_01
869197	0.96107	Morb_1507_01
869198	0.96141	Morb_1507_01
869199	0.961743	Morb_1507_01
869200	0.962071	Morb_1507_01
869201	0.962392	Morb_1507_01
869202	0.962739	Morb_1507_01
869203	0.963082	Morb_1507_01
869204	0.963481	Morb_1507_01
869205	0.963846	Morb_1507_01
869206	0.964205	Morb_1507_01
869207	0.964499	Morb_1507_01
869208	0.964821	Morb_1507_01
869209	0.965168	Morb_1507_01
869210	0.965482	Morb_1507_01
869211	0.965762	Morb_1507_01
869212	0.966039	Morb_1507_01
869213	0.966342	Morb_1507_01
869214	0.966642	Morb_1507_01
869215	0.966911	Morb_1507_01
869216	0.967098	Morb_1507_01
869217	0.967433	Morb_1507_01
869218	0.967659	Morb_1507_01
869219	0.967878	Morb_1507_01
869220	0.968067	Morb_1507_01
869221	0.968313	Morb_1507_01
869222	0.968527	Morb_1507_01
869223	0.968737	Morb_1507_01
869224	0.968997	Morb_1507_01
869225	0.969255	Morb_1507_01
869226	0.969464	Morb_1507_01
869227	0.969585	Morb_1507_01
869228	0.969655	Morb_1507_01
869229	0.969724	Morb_1507_01
869230	0.969792	Morb_1507_01
869231	0.96986	Morb_1507_01
869232	0.969927	Morb_1507_01
869233	0.970049	Morb_1507_01
869234	0.970216	Morb_1507_01
869235	0.970356	Morb_1507_01
869236	0.970494	Morb_1507_01
869237	0.970604	Morb_1507_01
869238	0.970686	Morb_1507_01
869239	0.970742	Morb_1507_01
869240	0.97077	Morb_1507_01
869241	0.970771	Morb_1507_01
869242	0.970744	Morb_1507_01
869243	0.970798	Morb_1507_01
869244	0.970925	Morb_1507_01
869245	0.971002	Morb_1507_01
869246	0.971078	Morb_1507_01
869247	0.971159	Morb_1507_01
869248	0.971281	Morb_1507_01
869249	0.971402	Morb_1507_01
869250	0.971573	Morb_1507_01
869251	0.971742	Morb_1507_01
869252	0.971915	Morb_1507_01
869253	0.972127	Morb_1507_01
869254	0.972315	Morb_1507_01
869255	0.972475	Morb_1507_01
869256	0.972634	Morb_1507_01
869257	0.972815	Morb_1507_01
869258	0.972944	Morb_1507_01
869259	0.973072	Morb_1507_01
869260	0.973198	Morb_1507_01
869261	0.973275	Morb_1507_01
869262	0.973446	Morb_1507_01
869263	0.973668	Morb_1507_01
869264	0.973933	Morb_1507_01
869265	0.974196	Morb_1507_01
869266	0.974483	Morb_1507_01
869267	0.974745	Morb_1507_01
869268	0.974865	Morb_1507_01
869269	0.975008	Morb_1507_01
869270	0.975149	Morb_1507_01
869271	0.975266	Morb_1507_01
869272	0.97536	Morb_1507_01
869273	0.975479	Morb_1507_01
869274	0.975597	Morb_1507_01
869275	0.975734	Morb_1507_01
869276	0.975873	Morb_1507_01
869277	0.976078	Morb_1507_01
869278	0.9763	Morb_1507_01
869279	0.976605	Morb_1507_01
869280	0.97709	Morb_1507_01
869281	0.97757	Morb_1507_01
869282	0.978005	Morb_1507_01
869283	0.978437	Morb_1507_01
869284	0.978806	Morb_1507_01
869285	0.979149	Morb_1507_01
869286	0.979489	Morb_1507_01
869287	0.979812	Morb_1507_01
869288	0.980134	Morb_1507_01
869289	0.980513	Morb_1507_01
869290	0.980848	Morb_1507_01
869291	0.981226	Morb_1507_01
869292	0.981539	Morb_1507_01
869293	0.981852	Morb_1507_01
869294	0.982138	Morb_1507_01
869295	0.982422	Morb_1507_01
869296	0.982711	Morb_1507_01
869297	0.983037	Morb_1507_01
869298	0.983403	Morb_1507_01
869299	0.983757	Morb_1507_01
869300	0.98407	Morb_1507_01
869301	0.984438	Morb_1507_01
869302	0.984786	Morb_1507_01
869303	0.985163	Morb_1507_01
869304	0.985526	Morb_1507_01
869305	0.985861	Morb_1507_01
869306	0.986197	Morb_1507_01
869307	0.986592	Morb_1507_01
869308	0.987015	Morb_1507_01
869309	0.987398	Morb_1507_01
869310	0.987765	Morb_1507_01
869311	0.988088	Morb_1507_01
869312	0.988498	Morb_1507_01
869313	0.988947	Morb_1507_01
869314	0.989363	Morb_1507_01
869315	0.989786	Morb_1507_01
869316	0.99036	Morb_1507_01
869317	0.990808	Morb_1507_01
869318	0.991274	Morb_1507_01
869319	0.991718	Morb_1507_01
869320	0.99217	Morb_1507_01
869321	0.992602	Morb_1507_01
869322	0.993013	Morb_1507_01
869323	0.993444	Morb_1507_01
869324	0.99387	Morb_1507_01
869325	0.994358	Morb_1507_01
869326	0.994846	Morb_1507_01
869327	0.995394	Morb_1507_01
869328	0.995942	Morb_1507_01
869329	0.996399	Morb_1507_01
869330	0.996906	Morb_1507_01
869331	0.997412	Morb_1507_01
869332	0.99796	Morb_1507_01
869333	0.998501	Morb_1507_01
869334	0.998963	Morb_1507_01
869335	0.999445	Morb_1507_01
869336	0.999926	Morb_1507_01
869337	1.00043	Morb_1507_01
869338	1.00092	Morb_1507_01
869339	1.0014	Morb_1507_01
869340	1.00194	Morb_1507_01
869341	1.00247	Morb_1507_01
869342	1.00305	Morb_1507_01
869343	1.00358	Morb_1507_01
869344	1.00408	Morb_1507_01
869345	1.00456	Morb_1507_01
869346	1.00504	Morb_1507_01
869347	1.00549	Morb_1507_01
869348	1.00586	Morb_1507_01
869349	1.00623	Morb_1507_01
869350	1.00662	Morb_1507_01
869351	1.007	Morb_1507_01
869352	1.00733	Morb_1507_01
869353	1.00764	Morb_1507_01
869354	1.00797	Morb_1507_01
869355	1.00831	Morb_1507_01
869356	1.00866	Morb_1507_01
869357	1.00901	Morb_1507_01
869358	1.00942	Morb_1507_01
869359	1.00982	Morb_1507_01
869360	1.01019	Morb_1507_01
869361	1.01059	Morb_1507_01
869362	1.01098	Morb_1507_01
869363	1.01148	Morb_1507_01
869364	1.01195	Morb_1507_01
869365	1.01244	Morb_1507_01
869366	1.01293	Morb_1507_01
869367	1.01342	Morb_1507_01
869368	1.01391	Morb_1507_01
869369	1.01441	Morb_1507_01
869370	1.01482	Morb_1507_01
869371	1.01527	Morb_1507_01
869372	1.01576	Morb_1507_01
869373	1.01622	Morb_1507_01
869374	1.01661	Morb_1507_01
869375	1.01708	Morb_1507_01
869376	1.0176	Morb_1507_01
869377	1.01816	Morb_1507_01
869378	1.01878	Morb_1507_01
869379	1.0194	Morb_1507_01
869380	1.02005	Morb_1507_01
869381	1.02069	Morb_1507_01
869382	1.02126	Morb_1507_01
869383	1.02177	Morb_1507_01
869384	1.02233	Morb_1507_01
869385	1.02292	Morb_1507_01
869386	1.02346	Morb_1507_01
869387	1.02401	Morb_1507_01
869388	1.02462	Morb_1507_01
869389	1.02521	Morb_1507_01
869390	1.02582	Morb_1507_01
869391	1.02645	Morb_1507_01
869392	1.02711	Morb_1507_01
869393	1.02778	Morb_1507_01
869394	1.0284	Morb_1507_01
869395	1.029	Morb_1507_01
869396	1.0296	Morb_1507_01
869397	1.03015	Morb_1507_01
869398	1.03066	Morb_1507_01
869399	1.03111	Morb_1507_01
869400	1.03154	Morb_1507_01
869401	1.032	Morb_1507_01
869402	1.0326	Morb_1507_01
869403	1.03325	Morb_1507_01
869404	1.0339	Morb_1507_01
869405	1.03458	Morb_1507_01
869406	1.0353	Morb_1507_01
869407	1.03608	Morb_1507_01
869408	1.03672	Morb_1507_01
869409	1.03736	Morb_1507_01
869410	1.03803	Morb_1507_01
869411	1.03875	Morb_1507_01
869412	1.0395	Morb_1507_01
869413	1.04028	Morb_1507_01
869414	1.04104	Morb_1507_01
869415	1.04187	Morb_1507_01
869416	1.04269	Morb_1507_01
869417	1.04353	Morb_1507_01
869418	1.0443	Morb_1507_01
869419	1.04505	Morb_1507_01
869420	1.04586	Morb_1507_01
869421	1.04666	Morb_1507_01
869422	1.04746	Morb_1507_01
869423	1.04827	Morb_1507_01
869424	1.04909	Morb_1507_01
869425	1.04991	Morb_1507_01
869426	1.05072	Morb_1507_01
869427	1.05156	Morb_1507_01
869428	1.05227	Morb_1507_01
869429	1.05299	Morb_1507_01
869430	1.05366	Morb_1507_01
869431	1.05426	Morb_1507_01
869432	1.05477	Morb_1507_01
869433	1.05529	Morb_1507_01
869434	1.05579	Morb_1507_01
869435	1.05628	Morb_1507_01
869436	1.05681	Morb_1507_01
869437	1.05733	Morb_1507_01
869438	1.05785	Morb_1507_01
869439	1.05836	Morb_1507_01
869440	1.05886	Morb_1507_01
869441	1.05936	Morb_1507_01
869442	1.0598	Morb_1507_01
869443	1.0603	Morb_1507_01
869444	1.06078	Morb_1507_01
869445	1.06131	Morb_1507_01
869446	1.06176	Morb_1507_01
869447	1.06218	Morb_1507_01
869448	1.06255	Morb_1507_01
869449	1.06291	Morb_1507_01
869450	1.06323	Morb_1507_01
869451	1.06354	Morb_1507_01
869452	1.06379	Morb_1507_01
869453	1.06406	Morb_1507_01
869454	1.06429	Morb_1507_01
869455	1.06458	Morb_1507_01
869456	1.0649	Morb_1507_01
869457	1.06526	Morb_1507_01
869458	1.06557	Morb_1507_01
869459	1.06587	Morb_1507_01
869460	1.06616	Morb_1507_01
869461	1.06646	Morb_1507_01
869462	1.0668	Morb_1507_01
869463	1.06709	Morb_1507_01
869464	1.06736	Morb_1507_01
869465	1.06765	Morb_1507_01
869466	1.06793	Morb_1507_01
869467	1.0681	Morb_1507_01
869468	1.06833	Morb_1507_01
869469	1.06856	Morb_1507_01
869470	1.06877	Morb_1507_01
869471	1.06894	Morb_1507_01
869472	1.06915	Morb_1507_01
869473	1.06938	Morb_1507_01
869474	1.06959	Morb_1507_01
869475	1.06981	Morb_1507_01
869476	1.06998	Morb_1507_01
869477	1.07024	Morb_1507_01
869478	1.07041	Morb_1507_01
869479	1.0706	Morb_1507_01
869480	1.07079	Morb_1507_01
869481	1.07092	Morb_1507_01
869482	1.07106	Morb_1507_01
869483	1.07116	Morb_1507_01
869484	1.07123	Morb_1507_01
869485	1.07136	Morb_1507_01
869486	1.07148	Morb_1507_01
869487	1.07162	Morb_1507_01
869488	1.07178	Morb_1507_01
869489	1.072	Morb_1507_01
869490	1.07224	Morb_1507_01
869491	1.07246	Morb_1507_01
869492	1.0727	Morb_1507_01
869493	1.07288	Morb_1507_01
869494	1.07304	Morb_1507_01
869495	1.07323	Morb_1507_01
869496	1.07337	Morb_1507_01
869497	1.07347	Morb_1507_01
869498	1.07355	Morb_1507_01
869499	1.07361	Morb_1507_01
869500	1.07365	Morb_1507_01
869501	1.0737	Morb_1507_01
869502	1.07375	Morb_1507_01
869503	1.07379	Morb_1507_01
869504	1.07381	Morb_1507_01
869505	1.07384	Morb_1507_01
869506	1.07386	Morb_1507_01
869507	1.07387	Morb_1507_01
869508	1.07392	Morb_1507_01
869509	1.07392	Morb_1507_01
869510	1.07395	Morb_1507_01
869511	1.07404	Morb_1507_01
869512	1.07406	Morb_1507_01
869513	1.07407	Morb_1507_01
869514	1.07401	Morb_1507_01
869515	1.07396	Morb_1507_01
869516	1.0739	Morb_1507_01
869517	1.07382	Morb_1507_01
869518	1.07387	Morb_1507_01
869519	1.07387	Morb_1507_01
869520	1.07391	Morb_1507_01
869521	1.07399	Morb_1507_01
869522	1.07405	Morb_1507_01
869523	1.07411	Morb_1507_01
869524	1.07416	Morb_1507_01
869525	1.07421	Morb_1507_01
869526	1.0742	Morb_1507_01
869527	1.07413	Morb_1507_01
869528	1.07411	Morb_1507_01
869529	1.07405	Morb_1507_01
869530	1.07384	Morb_1507_01
869531	1.07361	Morb_1507_01
869532	1.07342	Morb_1507_01
869533	1.07322	Morb_1507_01
869534	1.07307	Morb_1507_01
869535	1.07292	Morb_1507_01
869536	1.07281	Morb_1507_01
869537	1.07269	Morb_1507_01
869538	1.07253	Morb_1507_01
869539	1.07231	Morb_1507_01
869540	1.07209	Morb_1507_01
869541	1.07186	Morb_1507_01
869542	1.07169	Morb_1507_01
869543	1.07154	Morb_1507_01
869544	1.0714	Morb_1507_01
869545	1.07131	Morb_1507_01
869546	1.07122	Morb_1507_01
869547	1.07113	Morb_1507_01
869548	1.07106	Morb_1507_01
869549	1.07102	Morb_1507_01
869550	1.07105	Morb_1507_01
869551	1.07103	Morb_1507_01
869552	1.07103	Morb_1507_01
869553	1.07088	Morb_1507_01
869554	1.07074	Morb_1507_01
869555	1.07064	Morb_1507_01
869556	1.07053	Morb_1507_01
869557	1.07041	Morb_1507_01
869558	1.07022	Morb_1507_01
869559	1.07007	Morb_1507_01
869560	1.06997	Morb_1507_01
869561	1.06994	Morb_1507_01
869562	1.06984	Morb_1507_01
869563	1.06971	Morb_1507_01
869564	1.06955	Morb_1507_01
869565	1.06936	Morb_1507_01
869566	1.06914	Morb_1507_01
869567	1.06892	Morb_1507_01
869568	1.0687	Morb_1507_01
869569	1.06837	Morb_1507_01
869570	1.06802	Morb_1507_01
869571	1.06773	Morb_1507_01
869572	1.06746	Morb_1507_01
869573	1.06716	Morb_1507_01
869574	1.06685	Morb_1507_01
869575	1.06653	Morb_1507_01
869576	1.06622	Morb_1507_01
869577	1.06583	Morb_1507_01
869578	1.06538	Morb_1507_01
869579	1.06507	Morb_1507_01
869580	1.06472	Morb_1507_01
869581	1.06431	Morb_1507_01
869582	1.06391	Morb_1507_01
869583	1.06356	Morb_1507_01
869584	1.06324	Morb_1507_01
869585	1.06292	Morb_1507_01
869586	1.06259	Morb_1507_01
869587	1.06223	Morb_1507_01
869588	1.06185	Morb_1507_01
869589	1.0615	Morb_1507_01
869590	1.06111	Morb_1507_01
869591	1.06071	Morb_1507_01
869592	1.06033	Morb_1507_01
869593	1.05998	Morb_1507_01
869594	1.05961	Morb_1507_01
869595	1.05929	Morb_1507_01
869596	1.05898	Morb_1507_01
869597	1.05874	Morb_1507_01
869598	1.05853	Morb_1507_01
869599	1.05834	Morb_1507_01
869600	1.05816	Morb_1507_01
869601	1.05803	Morb_1507_01
869602	1.05792	Morb_1507_01
869603	1.05782	Morb_1507_01
869604	1.0577	Morb_1507_01
869605	1.05759	Morb_1507_01
869606	1.05745	Morb_1507_01
869607	1.05729	Morb_1507_01
869608	1.05702	Morb_1507_01
869609	1.05678	Morb_1507_01
869610	1.05655	Morb_1507_01
869611	1.05633	Morb_1507_01
869612	1.0561	Morb_1507_01
869613	1.05586	Morb_1507_01
869614	1.05565	Morb_1507_01
869615	1.05545	Morb_1507_01
869616	1.05523	Morb_1507_01
869617	1.05503	Morb_1507_01
869618	1.05484	Morb_1507_01
869619	1.05467	Morb_1507_01
869620	1.05449	Morb_1507_01
869621	1.05432	Morb_1507_01
869622	1.05411	Morb_1507_01
869623	1.05389	Morb_1507_01
869624	1.05371	Morb_1507_01
869625	1.05347	Morb_1507_01
869626	1.05321	Morb_1507_01
869627	1.05296	Morb_1507_01
869628	1.05266	Morb_1507_01
869629	1.0524	Morb_1507_01
869630	1.05211	Morb_1507_01
869631	1.05178	Morb_1507_01
869632	1.05148	Morb_1507_01
869633	1.05121	Morb_1507_01
869634	1.05092	Morb_1507_01
869635	1.05062	Morb_1507_01
869636	1.05029	Morb_1507_01
869637	1.04994	Morb_1507_01
869638	1.04956	Morb_1507_01
869639	1.04915	Morb_1507_01
869640	1.04877	Morb_1507_01
869641	1.04835	Morb_1507_01
869642	1.04793	Morb_1507_01
869643	1.04749	Morb_1507_01
869644	1.04707	Morb_1507_01
869645	1.04663	Morb_1507_01
869646	1.04621	Morb_1507_01
869647	1.04585	Morb_1507_01
869648	1.04552	Morb_1507_01
869649	1.0452	Morb_1507_01
869650	1.04492	Morb_1507_01
869651	1.04463	Morb_1507_01
869652	1.0443	Morb_1507_01
869653	1.04399	Morb_1507_01
869654	1.04364	Morb_1507_01
869655	1.04328	Morb_1507_01
869656	1.04289	Morb_1507_01
869657	1.04246	Morb_1507_01
869658	1.04207	Morb_1507_01
869659	1.04171	Morb_1507_01
869660	1.04127	Morb_1507_01
869661	1.04079	Morb_1507_01
869662	1.04027	Morb_1507_01
869663	1.03975	Morb_1507_01
869664	1.03925	Morb_1507_01
869665	1.03882	Morb_1507_01
869666	1.03836	Morb_1507_01
869667	1.03792	Morb_1507_01
869668	1.03753	Morb_1507_01
869669	1.03711	Morb_1507_01
869670	1.03677	Morb_1507_01
869671	1.03644	Morb_1507_01
869672	1.03608	Morb_1507_01
869673	1.03571	Morb_1507_01
869674	1.03531	Morb_1507_01
869675	1.03493	Morb_1507_01
869676	1.03454	Morb_1507_01
869677	1.03417	Morb_1507_01
869678	1.03384	Morb_1507_01
869679	1.0334	Morb_1507_01
869680	1.03294	Morb_1507_01
869681	1.03258	Morb_1507_01
869682	1.0323	Morb_1507_01
869683	1.03201	Morb_1507_01
869684	1.03173	Morb_1507_01
869685	1.03141	Morb_1507_01
869686	1.03107	Morb_1507_01
869687	1.0307	Morb_1507_01
869688	1.03032	Morb_1507_01
869689	1.02999	Morb_1507_01
869690	1.02973	Morb_1507_01
869691	1.02944	Morb_1507_01
869692	1.0292	Morb_1507_01
869693	1.02889	Morb_1507_01
869694	1.0286	Morb_1507_01
869695	1.02827	Morb_1507_01
869696	1.02795	Morb_1507_01
869697	1.02764	Morb_1507_01
869698	1.02734	Morb_1507_01
869699	1.02705	Morb_1507_01
869700	1.02682	Morb_1507_01
869701	1.02658	Morb_1507_01
869702	1.02637	Morb_1507_01
869703	1.02618	Morb_1507_01
869704	1.02593	Morb_1507_01
869705	1.02559	Morb_1507_01
869706	1.02521	Morb_1507_01
869707	1.02481	Morb_1507_01
869708	1.02444	Morb_1507_01
869709	1.02407	Morb_1507_01
869710	1.02374	Morb_1507_01
869711	1.0234	Morb_1507_01
869712	1.02298	Morb_1507_01
869713	1.02256	Morb_1507_01
869714	1.02218	Morb_1507_01
869715	1.0218	Morb_1507_01
869716	1.02146	Morb_1507_01
869717	1.0211	Morb_1507_01
869718	1.02074	Morb_1507_01
869719	1.02037	Morb_1507_01
869720	1.02012	Morb_1507_01
869721	1.01987	Morb_1507_01
869722	1.01956	Morb_1507_01
869723	1.01926	Morb_1507_01
869724	1.01896	Morb_1507_01
869725	1.01866	Morb_1507_01
869726	1.01841	Morb_1507_01
869727	1.01812	Morb_1507_01
869728	1.01795	Morb_1507_01
869729	1.01777	Morb_1507_01
869730	1.0176	Morb_1507_01
869731	1.01749	Morb_1507_01
869732	1.01739	Morb_1507_01
869733	1.01727	Morb_1507_01
869734	1.01717	Morb_1507_01
869735	1.01704	Morb_1507_01
869736	1.0169	Morb_1507_01
869737	1.01674	Morb_1507_01
869738	1.01661	Morb_1507_01
869739	1.01644	Morb_1507_01
869740	1.01629	Morb_1507_01
869741	1.01619	Morb_1507_01
869742	1.01608	Morb_1507_01
869743	1.01598	Morb_1507_01
869744	1.01588	Morb_1507_01
869745	1.01578	Morb_1507_01
869746	1.01567	Morb_1507_01
869747	1.01557	Morb_1507_01
869748	1.01547	Morb_1507_01
869749	1.01534	Morb_1507_01
869750	1.01518	Morb_1507_01
869751	1.01502	Morb_1507_01
869752	1.01486	Morb_1507_01
869753	1.01469	Morb_1507_01
869754	1.01458	Morb_1507_01
869755	1.01446	Morb_1507_01
869756	1.01435	Morb_1507_01
869757	1.01428	Morb_1507_01
869758	1.0142	Morb_1507_01
869759	1.01419	Morb_1507_01
869760	1.01417	Morb_1507_01
869761	1.0141	Morb_1507_01
869762	1.01404	Morb_1507_01
869763	1.01398	Morb_1507_01
869764	1.01397	Morb_1507_01
869765	1.01396	Morb_1507_01
869766	1.01394	Morb_1507_01
869767	1.01395	Morb_1507_01
869768	1.01392	Morb_1507_01
869769	1.01393	Morb_1507_01
869770	1.01388	Morb_1507_01
869771	1.01386	Morb_1507_01
869772	1.01387	Morb_1507_01
869773	1.01385	Morb_1507_01
869774	1.01383	Morb_1507_01
869775	1.0138	Morb_1507_01
869776	1.01384	Morb_1507_01
869777	1.01387	Morb_1507_01
869778	1.01383	Morb_1507_01
869779	1.01373	Morb_1507_01
869780	1.01365	Morb_1507_01
869781	1.01359	Morb_1507_01
869782	1.01356	Morb_1507_01
869783	1.01355	Morb_1507_01
869784	1.01355	Morb_1507_01
869785	1.01356	Morb_1507_01
869786	1.01355	Morb_1507_01
869787	1.01359	Morb_1507_01
869788	1.01364	Morb_1507_01
869789	1.01377	Morb_1507_01
869790	1.01395	Morb_1507_01
869791	1.01413	Morb_1507_01
869792	1.01431	Morb_1507_01
869793	1.01452	Morb_1507_01
869794	1.01467	Morb_1507_01
869795	1.01478	Morb_1507_01
869796	1.01488	Morb_1507_01
869797	1.01496	Morb_1507_01
869798	1.01502	Morb_1507_01
869799	1.01506	Morb_1507_01
869800	1.01507	Morb_1507_01
869801	1.01509	Morb_1507_01
869802	1.0151	Morb_1507_01
869803	1.01517	Morb_1507_01
869804	1.01522	Morb_1507_01
869805	1.01525	Morb_1507_01
869806	1.01529	Morb_1507_01
869807	1.01535	Morb_1507_01
869808	1.01548	Morb_1507_01
869809	1.01558	Morb_1507_01
869810	1.01561	Morb_1507_01
869811	1.01561	Morb_1507_01
869812	1.01557	Morb_1507_01
869813	1.01555	Morb_1507_01
869814	1.01558	Morb_1507_01
869815	1.0156	Morb_1507_01
869816	1.01558	Morb_1507_01
869817	1.01557	Morb_1507_01
869818	1.01553	Morb_1507_01
869819	1.01558	Morb_1507_01
869820	1.01567	Morb_1507_01
869821	1.01566	Morb_1507_01
869822	1.01561	Morb_1507_01
869823	1.01559	Morb_1507_01
869824	1.01559	Morb_1507_01
869825	1.01558	Morb_1507_01
869826	1.01555	Morb_1507_01
869827	1.01554	Morb_1507_01
869828	1.01558	Morb_1507_01
869829	1.01554	Morb_1507_01
869830	1.01554	Morb_1507_01
869831	1.0156	Morb_1507_01
869832	1.01559	Morb_1507_01
869833	1.01552	Morb_1507_01
869834	1.01546	Morb_1507_01
869835	1.01539	Morb_1507_01
869836	1.01533	Morb_1507_01
869837	1.01531	Morb_1507_01
869838	1.0153	Morb_1507_01
869839	1.0153	Morb_1507_01
869840	1.01528	Morb_1507_01
869841	1.01521	Morb_1507_01
869842	1.01515	Morb_1507_01
869843	1.01512	Morb_1507_01
869844	1.01511	Morb_1507_01
869845	1.01502	Morb_1507_01
869846	1.01488	Morb_1507_01
869847	1.01471	Morb_1507_01
869848	1.01453	Morb_1507_01
869849	1.01433	Morb_1507_01
869850	1.01411	Morb_1507_01
869851	1.01383	Morb_1507_01
869852	1.01354	Morb_1507_01
869853	1.01324	Morb_1507_01
869854	1.01293	Morb_1507_01
869855	1.01268	Morb_1507_01
869856	1.0125	Morb_1507_01
869857	1.01238	Morb_1507_01
869858	1.01233	Morb_1507_01
869859	1.01225	Morb_1507_01
869860	1.01217	Morb_1507_01
869861	1.01211	Morb_1507_01
869862	1.01206	Morb_1507_01
869863	1.01204	Morb_1507_01
869864	1.01202	Morb_1507_01
869865	1.01201	Morb_1507_01
869866	1.01199	Morb_1507_01
869867	1.01196	Morb_1507_01
869868	1.01195	Morb_1507_01
869869	1.01198	Morb_1507_01
869870	1.01204	Morb_1507_01
869871	1.01206	Morb_1507_01
869872	1.01209	Morb_1507_01
869873	1.01213	Morb_1507_01
869874	1.01215	Morb_1507_01
869875	1.01215	Morb_1507_01
869876	1.01219	Morb_1507_01
869877	1.01221	Morb_1507_01
869878	1.01227	Morb_1507_01
869879	1.01229	Morb_1507_01
869880	1.01235	Morb_1507_01
869881	1.01243	Morb_1507_01
869882	1.01248	Morb_1507_01
869883	1.01252	Morb_1507_01
869884	1.01256	Morb_1507_01
869885	1.0126	Morb_1507_01
869886	1.01268	Morb_1507_01
869887	1.01275	Morb_1507_01
869888	1.01286	Morb_1507_01
869889	1.01295	Morb_1507_01
869890	1.01304	Morb_1507_01
869891	1.01311	Morb_1507_01
869892	1.01315	Morb_1507_01
869893	1.01318	Morb_1507_01
869894	1.01321	Morb_1507_01
869895	1.01326	Morb_1507_01
869896	1.01331	Morb_1507_01
869897	1.01332	Morb_1507_01
869898	1.01333	Morb_1507_01
869899	1.01334	Morb_1507_01
869900	1.01334	Morb_1507_01
869901	1.01337	Morb_1507_01
869902	1.01332	Morb_1507_01
869903	1.01327	Morb_1507_01
869904	1.01321	Morb_1507_01
869905	1.01311	Morb_1507_01
869906	1.01303	Morb_1507_01
869907	1.01292	Morb_1507_01
869908	1.01278	Morb_1507_01
869909	1.01257	Morb_1507_01
869910	1.0124	Morb_1507_01
869911	1.01226	Morb_1507_01
869912	1.01213	Morb_1507_01
869913	1.01202	Morb_1507_01
869914	1.01195	Morb_1507_01
869915	1.01183	Morb_1507_01
869916	1.01172	Morb_1507_01
869917	1.0116	Morb_1507_01
869918	1.01149	Morb_1507_01
869919	1.01139	Morb_1507_01
869920	1.01124	Morb_1507_01
869921	1.01107	Morb_1507_01
869922	1.01092	Morb_1507_01
869923	1.01079	Morb_1507_01
869924	1.01066	Morb_1507_01
869925	1.01051	Morb_1507_01
869926	1.01038	Morb_1507_01
869927	1.01018	Morb_1507_01
869928	1.00999	Morb_1507_01
869929	1.00993	Morb_1507_01
869930	1.00991	Morb_1507_01
869931	1.00986	Morb_1507_01
869932	1.00977	Morb_1507_01
869933	1.00969	Morb_1507_01
869934	1.00964	Morb_1507_01
869935	1.00958	Morb_1507_01
869936	1.00952	Morb_1507_01
869937	1.00949	Morb_1507_01
869938	1.0094	Morb_1507_01
869939	1.00927	Morb_1507_01
869940	1.00902	Morb_1507_01
869941	1.00877	Morb_1507_01
869942	1.00849	Morb_1507_01
869943	1.00825	Morb_1507_01
869944	1.00792	Morb_1507_01
869945	1.00765	Morb_1507_01
869946	1.00741	Morb_1507_01
869947	1.00716	Morb_1507_01
869948	1.0071	Morb_1507_01
869949	1.00701	Morb_1507_01
869950	1.00687	Morb_1507_01
869951	1.00675	Morb_1507_01
869952	1.00661	Morb_1507_01
869953	1.00645	Morb_1507_01
869954	1.00637	Morb_1507_01
869955	1.00632	Morb_1507_01
869956	1.0063	Morb_1507_01
869957	1.00627	Morb_1507_01
869958	1.00631	Morb_1507_01
869959	1.00631	Morb_1507_01
869960	1.00628	Morb_1507_01
869961	1.00623	Morb_1507_01
869962	1.00619	Morb_1507_01
869963	1.0062	Morb_1507_01
869964	1.0061	Morb_1507_01
869965	1.00596	Morb_1507_01
869966	1.00582	Morb_1507_01
869967	1.00574	Morb_1507_01
869968	1.00569	Morb_1507_01
869969	1.00567	Morb_1507_01
869970	1.00555	Morb_1507_01
869971	1.00541	Morb_1507_01
869972	1.00534	Morb_1507_01
869973	1.00527	Morb_1507_01
869974	1.00518	Morb_1507_01
869975	1.00509	Morb_1507_01
869976	1.00498	Morb_1507_01
869977	1.00487	Morb_1507_01
869978	1.00477	Morb_1507_01
869979	1.00466	Morb_1507_01
869980	1.00455	Morb_1507_01
869981	1.00442	Morb_1507_01
869982	1.00426	Morb_1507_01
869983	1.00412	Morb_1507_01
869984	1.00399	Morb_1507_01
869985	1.00385	Morb_1507_01
869986	1.00371	Morb_1507_01
869987	1.0036	Morb_1507_01
869988	1.00346	Morb_1507_01
869989	1.00331	Morb_1507_01
869990	1.00314	Morb_1507_01
869991	1.00298	Morb_1507_01
869992	1.00285	Morb_1507_01
869993	1.00273	Morb_1507_01
869994	1.00256	Morb_1507_01
869995	1.00235	Morb_1507_01
869996	1.00222	Morb_1507_01
869997	1.0021	Morb_1507_01
869998	1.00194	Morb_1507_01
869999	1.00186	Morb_1507_01
870000	1.00178	Morb_1507_01
870001	1.00169	Morb_1507_01
870002	1.00159	Morb_1507_01
870003	1.00148	Morb_1507_01
870004	1.00134	Morb_1507_01
870005	1.00122	Morb_1507_01
870006	1.001	Morb_1507_01
870007	1.00075	Morb_1507_01
870008	1.0005	Morb_1507_01
870009	1.00021	Morb_1507_01
870010	0.999947	Morb_1507_01
870011	0.999708	Morb_1507_01
870012	0.999467	Morb_1507_01
870013	0.999244	Morb_1507_01
870014	0.998999	Morb_1507_01
870015	0.998738	Morb_1507_01
870016	0.998479	Morb_1507_01
870017	0.998179	Morb_1507_01
870018	0.997912	Morb_1507_01
870019	0.997599	Morb_1507_01
870020	0.997244	Morb_1507_01
870021	0.996847	Morb_1507_01
870022	0.996449	Morb_1507_01
870023	0.996048	Morb_1507_01
870024	0.995647	Morb_1507_01
870025	0.995245	Morb_1507_01
870026	0.99481	Morb_1507_01
870027	0.99436	Morb_1507_01
870028	0.993926	Morb_1507_01
870029	0.993494	Morb_1507_01
870030	0.99301	Morb_1507_01
870031	0.992494	Morb_1507_01
870032	0.991957	Morb_1507_01
870033	0.991405	Morb_1507_01
870034	0.990858	Morb_1507_01
870035	0.990311	Morb_1507_01
870036	0.989767	Morb_1507_01
870037	0.989201	Morb_1507_01
870038	0.988633	Morb_1507_01
870039	0.988005	Morb_1507_01
870040	0.987378	Morb_1507_01
870041	0.986733	Morb_1507_01
870042	0.986086	Morb_1507_01
870043	0.985372	Morb_1507_01
870044	0.984737	Morb_1507_01
870045	0.9841	Morb_1507_01
870046	0.983462	Morb_1507_01
870047	0.98284	Morb_1507_01
870048	0.982182	Morb_1507_01
870049	0.981562	Morb_1507_01
870050	0.980908	Morb_1507_01
870051	0.980235	Morb_1507_01
870052	0.979538	Morb_1507_01
870053	0.978964	Morb_1507_01
870054	0.978406	Morb_1507_01
870055	0.977846	Morb_1507_01
870056	0.977264	Morb_1507_01
870057	0.976662	Morb_1507_01
870058	0.976037	Morb_1507_01
870059	0.975427	Morb_1507_01
870060	0.974906	Morb_1507_01
870061	0.974324	Morb_1507_01
870062	0.973771	Morb_1507_01
870063	0.97327	Morb_1507_01
870064	0.972699	Morb_1507_01
870065	0.972073	Morb_1507_01
870066	0.971518	Morb_1507_01
870067	0.970943	Morb_1507_01
870068	0.970378	Morb_1507_01
870069	0.969734	Morb_1507_01
870070	0.969074	Morb_1507_01
870071	0.968436	Morb_1507_01
870072	0.967815	Morb_1507_01
870073	0.967156	Morb_1507_01
870074	0.966474	Morb_1507_01
870075	0.965828	Morb_1507_01
870076	0.965217	Morb_1507_01
870077	0.964568	Morb_1507_01
870078	0.963972	Morb_1507_01
870079	0.963354	Morb_1507_01
870080	0.962769	Morb_1507_01
870081	0.962177	Morb_1507_01
870082	0.961698	Morb_1507_01
870083	0.961259	Morb_1507_01
870084	0.960802	Morb_1507_01
870085	0.960362	Morb_1507_01
870086	0.959922	Morb_1507_01
870087	0.959449	Morb_1507_01
870088	0.958973	Morb_1507_01
870089	0.958536	Morb_1507_01
870090	0.958089	Morb_1507_01
870091	0.957718	Morb_1507_01
870092	0.957396	Morb_1507_01
870093	0.957049	Morb_1507_01
870094	0.956739	Morb_1507_01
870095	0.956537	Morb_1507_01
870096	0.956424	Morb_1507_01
870097	0.956275	Morb_1507_01
870098	0.956164	Morb_1507_01
870099	0.955852	Morb_1507_01
870100	0.955514	Morb_1507_01
870101	0.95524	Morb_1507_01
870102	0.954966	Morb_1507_01
870103	0.954731	Morb_1507_01
870104	0.954522	Morb_1507_01
870105	0.954321	Morb_1507_01
870106	0.954088	Morb_1507_01
870107	0.953797	Morb_1507_01
870108	0.953527	Morb_1507_01
870109	0.953258	Morb_1507_01
870110	0.953029	Morb_1507_01
870111	0.952781	Morb_1507_01
870112	0.952523	Morb_1507_01
870113	0.952321	Morb_1507_01
870114	0.952063	Morb_1507_01
870115	0.951827	Morb_1507_01
870116	0.951591	Morb_1507_01
870117	0.951355	Morb_1507_01
870118	0.951135	Morb_1507_01
870119	0.950859	Morb_1507_01
870120	0.950585	Morb_1507_01
870121	0.95031	Morb_1507_01
870122	0.950054	Morb_1507_01
870123	0.949836	Morb_1507_01
870124	0.949653	Morb_1507_01
870125	0.949426	Morb_1507_01
870126	0.949218	Morb_1507_01
870127	0.94901	Morb_1507_01
870128	0.948838	Morb_1507_01
870129	0.948648	Morb_1507_01
870130	0.948458	Morb_1507_01
870131	0.948227	Morb_1507_01
870132	0.94805	Morb_1507_01
870133	0.947874	Morb_1507_01
870134	0.94766	Morb_1507_01
870135	0.947444	Morb_1507_01
870136	0.947191	Morb_1507_01
870137	0.94694	Morb_1507_01
870138	0.946709	Morb_1507_01
870139	0.946535	Morb_1507_01
870140	0.946397	Morb_1507_01
870141	0.946299	Morb_1507_01
870142	0.946202	Morb_1507_01
870143	0.946124	Morb_1507_01
870144	0.946046	Morb_1507_01
870145	0.945969	Morb_1507_01
870146	0.945891	Morb_1507_01
870147	0.945815	Morb_1507_01
870148	0.945738	Morb_1507_01
870149	0.945698	Morb_1507_01
870150	0.9456	Morb_1507_01
870151	0.945479	Morb_1507_01
870152	0.945415	Morb_1507_01
870153	0.945388	Morb_1507_01
870154	0.945379	Morb_1507_01
870155	0.94537	Morb_1507_01
870156	0.945321	Morb_1507_01
870157	0.945313	Morb_1507_01
870158	0.945342	Morb_1507_01
870159	0.945429	Morb_1507_01
870160	0.945516	Morb_1507_01
870161	0.9456	Morb_1507_01
870162	0.945742	Morb_1507_01
870163	0.945826	Morb_1507_01
870164	0.945873	Morb_1507_01
870165	0.94592	Morb_1507_01
870166	0.946004	Morb_1507_01
870167	0.94607	Morb_1507_01
870168	0.946078	Morb_1507_01
870169	0.946068	Morb_1507_01
870170	0.946061	Morb_1507_01
870171	0.946069	Morb_1507_01
870172	0.94606	Morb_1507_01
870173	0.946032	Morb_1507_01
870174	0.946043	Morb_1507_01
870175	0.946053	Morb_1507_01
870176	0.946065	Morb_1507_01
870177	0.946095	Morb_1507_01
870178	0.946126	Morb_1507_01
870179	0.946174	Morb_1507_01
870180	0.946276	Morb_1507_01
870181	0.946434	Morb_1507_01
870182	0.946665	Morb_1507_01
870183	0.946858	Morb_1507_01
870184	0.947032	Morb_1507_01
870185	0.947202	Morb_1507_01
870186	0.947338	Morb_1507_01
870187	0.947473	Morb_1507_01
870188	0.947647	Morb_1507_01
870189	0.947842	Morb_1507_01
870190	0.948112	Morb_1507_01
870191	0.948382	Morb_1507_01
870192	0.948651	Morb_1507_01
870193	0.94892	Morb_1507_01
870194	0.949297	Morb_1507_01
870195	0.949594	Morb_1507_01
870196	0.94989	Morb_1507_01
870197	0.950224	Morb_1507_01
870198	0.95034	Morb_1507_01
870199	0.950518	Morb_1507_01
870200	0.950733	Morb_1507_01
870201	0.950999	Morb_1507_01
870202	0.951285	Morb_1507_01
870203	0.95166	Morb_1507_01
870204	0.952015	Morb_1507_01
870205	0.952389	Morb_1507_01
870206	0.952762	Morb_1507_01
870207	0.953154	Morb_1507_01
870208	0.953492	Morb_1507_01
870209	0.953837	Morb_1507_01
870210	0.954163	Morb_1507_01
870211	0.954507	Morb_1507_01
870212	0.955071	Morb_1507_01
870213	0.955636	Morb_1507_01
870214	0.956259	Morb_1507_01
870215	0.956988	Morb_1507_01
870216	0.957752	Morb_1507_01
870217	0.958443	Morb_1507_01
870218	0.959092	Morb_1507_01
870219	0.959761	Morb_1507_01
870220	0.960518	Morb_1507_01
870221	0.961379	Morb_1507_01
870222	0.962218	Morb_1507_01
870223	0.962998	Morb_1507_01
870224	0.963761	Morb_1507_01
870225	0.964524	Morb_1507_01
870226	0.965284	Morb_1507_01
870227	0.966027	Morb_1507_01
870228	0.966805	Morb_1507_01
870229	0.96751	Morb_1507_01
870230	0.968254	Morb_1507_01
870231	0.969015	Morb_1507_01
870232	0.96983	Morb_1507_01
870233	0.970591	Morb_1507_01
870234	0.971369	Morb_1507_01
870235	0.972215	Morb_1507_01
870236	0.973023	Morb_1507_01
870237	0.97381	Morb_1507_01
870238	0.974614	Morb_1507_01
870239	0.975382	Morb_1507_01
870240	0.976172	Morb_1507_01
870241	0.976932	Morb_1507_01
870242	0.97769	Morb_1507_01
870243	0.978381	Morb_1507_01
870244	0.979113	Morb_1507_01
870245	0.97983	Morb_1507_01
870246	0.980551	Morb_1507_01
870247	0.981289	Morb_1507_01
870248	0.982061	Morb_1507_01
870249	0.982796	Morb_1507_01
870250	0.983515	Morb_1507_01
870251	0.984271	Morb_1507_01
870252	0.985056	Morb_1507_01
870253	0.985875	Morb_1507_01
870254	0.986746	Morb_1507_01
870255	0.987613	Morb_1507_01
870256	0.988519	Morb_1507_01
870257	0.989417	Morb_1507_01
870258	0.990311	Morb_1507_01
870259	0.991204	Morb_1507_01
870260	0.992094	Morb_1507_01
870261	0.992954	Morb_1507_01
870262	0.993797	Morb_1507_01
870263	0.994674	Morb_1507_01
870264	0.99545	Morb_1507_01
870265	0.996225	Morb_1507_01
870266	0.996999	Morb_1507_01
870267	0.99781	Morb_1507_01
870268	0.998583	Morb_1507_01
870269	0.999334	Morb_1507_01
870270	1.00013	Morb_1507_01
870271	1.00094	Morb_1507_01
870272	1.00172	Morb_1507_01
870273	1.00251	Morb_1507_01
870274	1.00328	Morb_1507_01
870275	1.004	Morb_1507_01
870276	1.0048	Morb_1507_01
870277	1.00562	Morb_1507_01
870278	1.00638	Morb_1507_01
870279	1.00708	Morb_1507_01
870280	1.00782	Morb_1507_01
870281	1.00856	Morb_1507_01
870282	1.00933	Morb_1507_01
870283	1.01009	Morb_1507_01
870284	1.01085	Morb_1507_01
870285	1.01162	Morb_1507_01
870286	1.01236	Morb_1507_01
870287	1.01312	Morb_1507_01
870288	1.01392	Morb_1507_01
870289	1.01468	Morb_1507_01
870290	1.01541	Morb_1507_01
870291	1.01617	Morb_1507_01
870292	1.01694	Morb_1507_01
870293	1.01771	Morb_1507_01
870294	1.01846	Morb_1507_01
870295	1.01919	Morb_1507_01
870296	1.01989	Morb_1507_01
870297	1.02067	Morb_1507_01
870298	1.0215	Morb_1507_01
870299	1.02234	Morb_1507_01
870300	1.02317	Morb_1507_01
870301	1.02405	Morb_1507_01
870302	1.02493	Morb_1507_01
870303	1.02573	Morb_1507_01
870304	1.02651	Morb_1507_01
870305	1.02726	Morb_1507_01
870306	1.02804	Morb_1507_01
870307	1.02883	Morb_1507_01
870308	1.02961	Morb_1507_01
870309	1.03035	Morb_1507_01
870310	1.031	Morb_1507_01
870311	1.0317	Morb_1507_01
870312	1.03241	Morb_1507_01
870313	1.03308	Morb_1507_01
870314	1.03387	Morb_1507_01
870315	1.03468	Morb_1507_01
870316	1.03546	Morb_1507_01
870317	1.03625	Morb_1507_01
870318	1.03708	Morb_1507_01
870319	1.03805	Morb_1507_01
870320	1.039	Morb_1507_01
870321	1.03998	Morb_1507_01
870322	1.041	Morb_1507_01
870323	1.04199	Morb_1507_01
870324	1.04296	Morb_1507_01
870325	1.04391	Morb_1507_01
870326	1.04484	Morb_1507_01
870327	1.04574	Morb_1507_01
870328	1.04661	Morb_1507_01
870329	1.04747	Morb_1507_01
870330	1.04826	Morb_1507_01
870331	1.04896	Morb_1507_01
870332	1.04964	Morb_1507_01
870333	1.05021	Morb_1507_01
870334	1.05081	Morb_1507_01
870335	1.0514	Morb_1507_01
870336	1.05202	Morb_1507_01
870337	1.05268	Morb_1507_01
870338	1.05333	Morb_1507_01
870339	1.05394	Morb_1507_01
870340	1.05456	Morb_1507_01
870341	1.05515	Morb_1507_01
870342	1.05567	Morb_1507_01
870343	1.05624	Morb_1507_01
870344	1.05675	Morb_1507_01
870345	1.05722	Morb_1507_01
870346	1.05764	Morb_1507_01
870347	1.05812	Morb_1507_01
870348	1.05863	Morb_1507_01
870349	1.0594	Morb_1507_01
870350	1.06016	Morb_1507_01
870351	1.06094	Morb_1507_01
870352	1.06171	Morb_1507_01
870353	1.06243	Morb_1507_01
870354	1.06313	Morb_1507_01
870355	1.06377	Morb_1507_01
870356	1.06427	Morb_1507_01
870357	1.06478	Morb_1507_01
870358	1.06527	Morb_1507_01
870359	1.06572	Morb_1507_01
870360	1.06615	Morb_1507_01
870361	1.06652	Morb_1507_01
870362	1.06698	Morb_1507_01
870363	1.06727	Morb_1507_01
870364	1.06755	Morb_1507_01
870365	1.06781	Morb_1507_01
870366	1.06807	Morb_1507_01
870367	1.06833	Morb_1507_01
870368	1.06857	Morb_1507_01
870369	1.0688	Morb_1507_01
870370	1.06906	Morb_1507_01
870371	1.06929	Morb_1507_01
870372	1.06947	Morb_1507_01
870373	1.06956	Morb_1507_01
870374	1.06965	Morb_1507_01
870375	1.06984	Morb_1507_01
870376	1.06998	Morb_1507_01
870377	1.07016	Morb_1507_01
870378	1.07032	Morb_1507_01
870379	1.07046	Morb_1507_01
870380	1.0706	Morb_1507_01
870381	1.07073	Morb_1507_01
870382	1.07085	Morb_1507_01
870383	1.07087	Morb_1507_01
870384	1.07092	Morb_1507_01
870385	1.07093	Morb_1507_01
870386	1.07093	Morb_1507_01
870387	1.07096	Morb_1507_01
870388	1.07092	Morb_1507_01
870389	1.07084	Morb_1507_01
870390	1.07075	Morb_1507_01
870391	1.07064	Morb_1507_01
870392	1.07049	Morb_1507_01
870393	1.07033	Morb_1507_01
870394	1.07012	Morb_1507_01
870395	1.06994	Morb_1507_01
870396	1.06974	Morb_1507_01
870397	1.06948	Morb_1507_01
870398	1.06918	Morb_1507_01
870399	1.06885	Morb_1507_01
870400	1.06854	Morb_1507_01
870401	1.06823	Morb_1507_01
870402	1.06787	Morb_1507_01
870403	1.06748	Morb_1507_01
870404	1.06708	Morb_1507_01
870405	1.06675	Morb_1507_01
870406	1.06644	Morb_1507_01
870407	1.06611	Morb_1507_01
870408	1.06573	Morb_1507_01
870409	1.06537	Morb_1507_01
870410	1.06502	Morb_1507_01
870411	1.06467	Morb_1507_01
870412	1.06432	Morb_1507_01
870413	1.06399	Morb_1507_01
870414	1.06361	Morb_1507_01
870415	1.06322	Morb_1507_01
870416	1.06285	Morb_1507_01
870417	1.06246	Morb_1507_01
870418	1.06213	Morb_1507_01
870419	1.06184	Morb_1507_01
870420	1.06162	Morb_1507_01
870421	1.06142	Morb_1507_01
870422	1.06119	Morb_1507_01
870423	1.06101	Morb_1507_01
870424	1.06082	Morb_1507_01
870425	1.06065	Morb_1507_01
870426	1.06049	Morb_1507_01
870427	1.06037	Morb_1507_01
870428	1.06022	Morb_1507_01
870429	1.06008	Morb_1507_01
870430	1.05992	Morb_1507_01
870431	1.05971	Morb_1507_01
870432	1.05952	Morb_1507_01
870433	1.05929	Morb_1507_01
870434	1.05906	Morb_1507_01
870435	1.05887	Morb_1507_01
870436	1.05869	Morb_1507_01
870437	1.05856	Morb_1507_01
870438	1.05844	Morb_1507_01
870439	1.05827	Morb_1507_01
870440	1.05807	Morb_1507_01
870441	1.05788	Morb_1507_01
870442	1.05766	Morb_1507_01
870443	1.05734	Morb_1507_01
870444	1.05701	Morb_1507_01
870445	1.0567	Morb_1507_01
870446	1.05642	Morb_1507_01
870447	1.05618	Morb_1507_01
870448	1.05593	Morb_1507_01
870449	1.05564	Morb_1507_01
870450	1.05534	Morb_1507_01
870451	1.05502	Morb_1507_01
870452	1.05472	Morb_1507_01
870453	1.05435	Morb_1507_01
870454	1.05399	Morb_1507_01
870455	1.05363	Morb_1507_01
870456	1.05321	Morb_1507_01
870457	1.05278	Morb_1507_01
870458	1.05234	Morb_1507_01
870459	1.05189	Morb_1507_01
870460	1.05146	Morb_1507_01
870461	1.05108	Morb_1507_01
870462	1.05055	Morb_1507_01
870463	1.05007	Morb_1507_01
870464	1.04959	Morb_1507_01
870465	1.04907	Morb_1507_01
870466	1.04849	Morb_1507_01
870467	1.04795	Morb_1507_01
870468	1.0474	Morb_1507_01
870469	1.04682	Morb_1507_01
870470	1.04616	Morb_1507_01
870471	1.04544	Morb_1507_01
870472	1.04471	Morb_1507_01
870473	1.04395	Morb_1507_01
870474	1.04328	Morb_1507_01
870475	1.04265	Morb_1507_01
870476	1.04203	Morb_1507_01
870477	1.04144	Morb_1507_01
870478	1.0409	Morb_1507_01
870479	1.04041	Morb_1507_01
870480	1.03984	Morb_1507_01
870481	1.03927	Morb_1507_01
870482	1.03871	Morb_1507_01
870483	1.03818	Morb_1507_01
870484	1.03767	Morb_1507_01
870485	1.03707	Morb_1507_01
870486	1.03651	Morb_1507_01
870487	1.03596	Morb_1507_01
870488	1.03544	Morb_1507_01
870489	1.03497	Morb_1507_01
870490	1.03453	Morb_1507_01
870491	1.03409	Morb_1507_01
870492	1.0336	Morb_1507_01
870493	1.03315	Morb_1507_01
870494	1.03264	Morb_1507_01
870495	1.03219	Morb_1507_01
870496	1.03172	Morb_1507_01
870497	1.0312	Morb_1507_01
870498	1.03063	Morb_1507_01
870499	1.03003	Morb_1507_01
870500	1.02939	Morb_1507_01
870501	1.02875	Morb_1507_01
870502	1.02805	Morb_1507_01
870503	1.02733	Morb_1507_01
870504	1.02664	Morb_1507_01
870505	1.02593	Morb_1507_01
870506	1.02532	Morb_1507_01
870507	1.02475	Morb_1507_01
870508	1.0242	Morb_1507_01
870509	1.02366	Morb_1507_01
870510	1.02313	Morb_1507_01
870511	1.02261	Morb_1507_01
870512	1.02214	Morb_1507_01
870513	1.02161	Morb_1507_01
870514	1.02119	Morb_1507_01
870515	1.02075	Morb_1507_01
870516	1.0203	Morb_1507_01
870517	1.01986	Morb_1507_01
870518	1.01942	Morb_1507_01
870519	1.01902	Morb_1507_01
870520	1.01864	Morb_1507_01
870521	1.01825	Morb_1507_01
870522	1.01789	Morb_1507_01
870523	1.01754	Morb_1507_01
870524	1.01722	Morb_1507_01
870525	1.01696	Morb_1507_01
870526	1.01661	Morb_1507_01
870527	1.01627	Morb_1507_01
870528	1.01614	Morb_1507_01
870529	1.01608	Morb_1507_01
870530	1.01597	Morb_1507_01
870531	1.01586	Morb_1507_01
870532	1.01574	Morb_1507_01
870533	1.01563	Morb_1507_01
870534	1.01554	Morb_1507_01
870535	1.01547	Morb_1507_01
870536	1.01542	Morb_1507_01
870537	1.01534	Morb_1507_01
870538	1.01524	Morb_1507_01
870539	1.01523	Morb_1507_01
870540	1.01522	Morb_1507_01
870541	1.01517	Morb_1507_01
870542	1.01511	Morb_1507_01
870543	1.01511	Morb_1507_01
870544	1.01508	Morb_1507_01
870545	1.01513	Morb_1507_01
870546	1.01516	Morb_1507_01
870547	1.01512	Morb_1507_01
870548	1.01509	Morb_1507_01
870549	1.01504	Morb_1507_01
870550	1.01498	Morb_1507_01
870551	1.0149	Morb_1507_01
870552	1.01484	Morb_1507_01
870553	1.01481	Morb_1507_01
870554	1.01481	Morb_1507_01
870555	1.01479	Morb_1507_01
870556	1.0147	Morb_1507_01
870557	1.0146	Morb_1507_01
870558	1.0145	Morb_1507_01
870559	1.01448	Morb_1507_01
870560	1.01449	Morb_1507_01
870561	1.01449	Morb_1507_01
870562	1.01441	Morb_1507_01
870563	1.01425	Morb_1507_01
870564	1.01406	Morb_1507_01
870565	1.01391	Morb_1507_01
870566	1.01374	Morb_1507_01
870567	1.01352	Morb_1507_01
870568	1.01332	Morb_1507_01
870569	1.01307	Morb_1507_01
870570	1.01283	Morb_1507_01
870571	1.01256	Morb_1507_01
870572	1.01224	Morb_1507_01
870573	1.01198	Morb_1507_01
870574	1.01173	Morb_1507_01
870575	1.01148	Morb_1507_01
870576	1.01122	Morb_1507_01
870577	1.01099	Morb_1507_01
870578	1.01075	Morb_1507_01
870579	1.01058	Morb_1507_01
870580	1.01043	Morb_1507_01
870581	1.01033	Morb_1507_01
870582	1.01019	Morb_1507_01
870583	1.0101	Morb_1507_01
870584	1.01005	Morb_1507_01
870585	1.01006	Morb_1507_01
870586	1.01004	Morb_1507_01
870587	1.00998	Morb_1507_01
870588	1.00988	Morb_1507_01
870589	1.00977	Morb_1507_01
870590	1.00968	Morb_1507_01
870591	1.00962	Morb_1507_01
870592	1.00952	Morb_1507_01
870593	1.00943	Morb_1507_01
870594	1.00941	Morb_1507_01
870595	1.00937	Morb_1507_01
870596	1.00935	Morb_1507_01
870597	1.00927	Morb_1507_01
870598	1.00917	Morb_1507_01
870599	1.00896	Morb_1507_01
870600	1.00876	Morb_1507_01
870601	1.00855	Morb_1507_01
870602	1.00836	Morb_1507_01
870603	1.00818	Morb_1507_01
870604	1.00798	Morb_1507_01
870605	1.00781	Morb_1507_01
870606	1.00772	Morb_1507_01
870607	1.00768	Morb_1507_01
870608	1.00759	Morb_1507_01
870609	1.00757	Morb_1507_01
870610	1.00753	Morb_1507_01
870611	1.0075	Morb_1507_01
870612	1.00745	Morb_1507_01
870613	1.00752	Morb_1507_01
870614	1.00748	Morb_1507_01
870615	1.00744	Morb_1507_01
870616	1.00741	Morb_1507_01
870617	1.00744	Morb_1507_01
870618	1.00745	Morb_1507_01
870619	1.00749	Morb_1507_01
870620	1.0075	Morb_1507_01
870621	1.00753	Morb_1507_01
870622	1.00761	Morb_1507_01
870623	1.00772	Morb_1507_01
870624	1.00783	Morb_1507_01
870625	1.00791	Morb_1507_01
870626	1.008	Morb_1507_01
870627	1.00804	Morb_1507_01
870628	1.00801	Morb_1507_01
870629	1.00794	Morb_1507_01
870630	1.00785	Morb_1507_01
870631	1.00786	Morb_1507_01
870632	1.00788	Morb_1507_01
870633	1.008	Morb_1507_01
870634	1.00811	Morb_1507_01
870635	1.00826	Morb_1507_01
870636	1.00844	Morb_1507_01
870637	1.00859	Morb_1507_01
870638	1.00875	Morb_1507_01
870639	1.00891	Morb_1507_01
870640	1.00908	Morb_1507_01
870641	1.00922	Morb_1507_01
870642	1.00938	Morb_1507_01
870643	1.00958	Morb_1507_01
870644	1.00979	Morb_1507_01
870645	1.01	Morb_1507_01
870646	1.01015	Morb_1507_01
870647	1.01033	Morb_1507_01
870648	1.01058	Morb_1507_01
870649	1.01088	Morb_1507_01
870650	1.01116	Morb_1507_01
870651	1.01145	Morb_1507_01
870652	1.01174	Morb_1507_01
870653	1.01208	Morb_1507_01
870654	1.01242	Morb_1507_01
870655	1.01271	Morb_1507_01
870656	1.01297	Morb_1507_01
870657	1.01322	Morb_1507_01
870658	1.01346	Morb_1507_01
870659	1.01368	Morb_1507_01
870660	1.01389	Morb_1507_01
870661	1.0141	Morb_1507_01
870662	1.01426	Morb_1507_01
870663	1.01444	Morb_1507_01
870664	1.01466	Morb_1507_01
870665	1.01489	Morb_1507_01
870666	1.01511	Morb_1507_01
870667	1.01534	Morb_1507_01
870668	1.01554	Morb_1507_01
870669	1.01573	Morb_1507_01
870670	1.0159	Morb_1507_01
870671	1.01607	Morb_1507_01
870672	1.01636	Morb_1507_01
870673	1.01663	Morb_1507_01
870674	1.01691	Morb_1507_01
870675	1.01728	Morb_1507_01
870676	1.01764	Morb_1507_01
870677	1.01797	Morb_1507_01
870678	1.01835	Morb_1507_01
870679	1.01851	Morb_1507_01
870680	1.01862	Morb_1507_01
870681	1.01877	Morb_1507_01
870682	1.01891	Morb_1507_01
870683	1.01907	Morb_1507_01
870684	1.01931	Morb_1507_01
870685	1.01957	Morb_1507_01
870686	1.01983	Morb_1507_01
870687	1.02006	Morb_1507_01
870688	1.02028	Morb_1507_01
870689	1.02054	Morb_1507_01
870690	1.02085	Morb_1507_01
870691	1.02111	Morb_1507_01
870692	1.02146	Morb_1507_01
870693	1.02189	Morb_1507_01
870694	1.02231	Morb_1507_01
870695	1.0227	Morb_1507_01
870696	1.02301	Morb_1507_01
870697	1.02328	Morb_1507_01
870698	1.02356	Morb_1507_01
870699	1.02383	Morb_1507_01
870700	1.02412	Morb_1507_01
870701	1.02445	Morb_1507_01
870702	1.02476	Morb_1507_01
870703	1.02505	Morb_1507_01
870704	1.02532	Morb_1507_01
870705	1.02561	Morb_1507_01
870706	1.026	Morb_1507_01
870707	1.02637	Morb_1507_01
870708	1.02673	Morb_1507_01
870709	1.02712	Morb_1507_01
870710	1.02752	Morb_1507_01
870711	1.02787	Morb_1507_01
870712	1.02821	Morb_1507_01
870713	1.02855	Morb_1507_01
870714	1.02898	Morb_1507_01
870715	1.0294	Morb_1507_01
870716	1.02982	Morb_1507_01
870717	1.03023	Morb_1507_01
870718	1.03073	Morb_1507_01
870719	1.03125	Morb_1507_01
870720	1.03176	Morb_1507_01
870721	1.03228	Morb_1507_01
870722	1.03277	Morb_1507_01
870723	1.03333	Morb_1507_01
870724	1.03384	Morb_1507_01
870725	1.03429	Morb_1507_01
870726	1.03471	Morb_1507_01
870727	1.03514	Morb_1507_01
870728	1.03546	Morb_1507_01
870729	1.03578	Morb_1507_01
870730	1.03613	Morb_1507_01
870731	1.03649	Morb_1507_01
870732	1.0368	Morb_1507_01
870733	1.03709	Morb_1507_01
870734	1.03732	Morb_1507_01
870735	1.03755	Morb_1507_01
870736	1.0377	Morb_1507_01
870737	1.03784	Morb_1507_01
870738	1.03793	Morb_1507_01
870739	1.03798	Morb_1507_01
870740	1.03801	Morb_1507_01
870741	1.038	Morb_1507_01
870742	1.03805	Morb_1507_01
870743	1.03814	Morb_1507_01
870744	1.03829	Morb_1507_01
870745	1.03841	Morb_1507_01
870746	1.03855	Morb_1507_01
870747	1.03874	Morb_1507_01
870748	1.03903	Morb_1507_01
870749	1.03934	Morb_1507_01
870750	1.03969	Morb_1507_01
870751	1.04	Morb_1507_01
870752	1.04036	Morb_1507_01
870753	1.04072	Morb_1507_01
870754	1.041	Morb_1507_01
870755	1.04132	Morb_1507_01
870756	1.04161	Morb_1507_01
870757	1.04182	Morb_1507_01
870758	1.04203	Morb_1507_01
870759	1.04229	Morb_1507_01
870760	1.04253	Morb_1507_01
870761	1.04267	Morb_1507_01
870762	1.04276	Morb_1507_01
870763	1.04282	Morb_1507_01
870764	1.04288	Morb_1507_01
870765	1.04294	Morb_1507_01
870766	1.04297	Morb_1507_01
870767	1.04298	Morb_1507_01
870768	1.04298	Morb_1507_01
870769	1.04306	Morb_1507_01
870770	1.04299	Morb_1507_01
870771	1.04294	Morb_1507_01
870772	1.04292	Morb_1507_01
870773	1.04292	Morb_1507_01
870774	1.04289	Morb_1507_01
870775	1.04293	Morb_1507_01
870776	1.04297	Morb_1507_01
870777	1.043	Morb_1507_01
870778	1.04282	Morb_1507_01
870779	1.04263	Morb_1507_01
870780	1.04257	Morb_1507_01
870781	1.04255	Morb_1507_01
870782	1.04248	Morb_1507_01
870783	1.04242	Morb_1507_01
870784	1.04232	Morb_1507_01
870785	1.04226	Morb_1507_01
870786	1.04217	Morb_1507_01
870787	1.04209	Morb_1507_01
870788	1.04202	Morb_1507_01
870789	1.04192	Morb_1507_01
870790	1.04184	Morb_1507_01
870791	1.04179	Morb_1507_01
870792	1.04175	Morb_1507_01
870793	1.04165	Morb_1507_01
870794	1.04158	Morb_1507_01
870795	1.04145	Morb_1507_01
870796	1.04139	Morb_1507_01
870797	1.04134	Morb_1507_01
870798	1.04124	Morb_1507_01
870799	1.04114	Morb_1507_01
870800	1.04114	Morb_1507_01
870801	1.04113	Morb_1507_01
870802	1.04111	Morb_1507_01
870803	1.04108	Morb_1507_01
870804	1.04104	Morb_1507_01
870805	1.04104	Morb_1507_01
870806	1.0411	Morb_1507_01
870807	1.04115	Morb_1507_01
870808	1.0412	Morb_1507_01
870809	1.04123	Morb_1507_01
870810	1.04125	Morb_1507_01
870811	1.04129	Morb_1507_01
870812	1.04143	Morb_1507_01
870813	1.04164	Morb_1507_01
870814	1.04183	Morb_1507_01
870815	1.042	Morb_1507_01
870816	1.04218	Morb_1507_01
870817	1.04241	Morb_1507_01
870818	1.04261	Morb_1507_01
870819	1.04281	Morb_1507_01
870820	1.04299	Morb_1507_01
870821	1.04313	Morb_1507_01
870822	1.04326	Morb_1507_01
870823	1.04326	Morb_1507_01
870824	1.04325	Morb_1507_01
870825	1.04322	Morb_1507_01
870826	1.0431	Morb_1507_01
870827	1.04303	Morb_1507_01
870828	1.04298	Morb_1507_01
870829	1.04291	Morb_1507_01
870830	1.04284	Morb_1507_01
870831	1.04281	Morb_1507_01
870832	1.04282	Morb_1507_01
870833	1.04283	Morb_1507_01
870834	1.0428	Morb_1507_01
870835	1.04274	Morb_1507_01
870836	1.04269	Morb_1507_01
870837	1.04262	Morb_1507_01
870838	1.04241	Morb_1507_01
870839	1.04222	Morb_1507_01
870840	1.04208	Morb_1507_01
870841	1.04192	Morb_1507_01
870842	1.04185	Morb_1507_01
870843	1.04167	Morb_1507_01
870844	1.04141	Morb_1507_01
870845	1.04119	Morb_1507_01
870846	1.04092	Morb_1507_01
870847	1.0407	Morb_1507_01
870848	1.04043	Morb_1507_01
870849	1.04015	Morb_1507_01
870850	1.03987	Morb_1507_01
870851	1.03962	Morb_1507_01
870852	1.03937	Morb_1507_01
870853	1.03909	Morb_1507_01
870854	1.03883	Morb_1507_01
870855	1.03858	Morb_1507_01
870856	1.03828	Morb_1507_01
870857	1.03794	Morb_1507_01
870858	1.03761	Morb_1507_01
870859	1.03723	Morb_1507_01
870860	1.03685	Morb_1507_01
870861	1.03649	Morb_1507_01
870862	1.03613	Morb_1507_01
870863	1.03577	Morb_1507_01
870864	1.03548	Morb_1507_01
870865	1.03513	Morb_1507_01
870866	1.03482	Morb_1507_01
870867	1.03442	Morb_1507_01
870868	1.03407	Morb_1507_01
870869	1.03367	Morb_1507_01
870870	1.03323	Morb_1507_01
870871	1.03279	Morb_1507_01
870872	1.03241	Morb_1507_01
870873	1.03209	Morb_1507_01
870874	1.03178	Morb_1507_01
870875	1.03145	Morb_1507_01
870876	1.03113	Morb_1507_01
870877	1.03082	Morb_1507_01
870878	1.03058	Morb_1507_01
870879	1.03038	Morb_1507_01
870880	1.03017	Morb_1507_01
870881	1.02996	Morb_1507_01
870882	1.02969	Morb_1507_01
870883	1.0294	Morb_1507_01
870884	1.02915	Morb_1507_01
870885	1.02891	Morb_1507_01
870886	1.02868	Morb_1507_01
870887	1.02848	Morb_1507_01
870888	1.0283	Morb_1507_01
870889	1.02816	Morb_1507_01
870890	1.02795	Morb_1507_01
870891	1.02776	Morb_1507_01
870892	1.02762	Morb_1507_01
870893	1.02745	Morb_1507_01
870894	1.02732	Morb_1507_01
870895	1.02714	Morb_1507_01
870896	1.027	Morb_1507_01
870897	1.02687	Morb_1507_01
870898	1.02669	Morb_1507_01
870899	1.02644	Morb_1507_01
870900	1.02624	Morb_1507_01
870901	1.02599	Morb_1507_01
870902	1.02579	Morb_1507_01
870903	1.02552	Morb_1507_01
870904	1.02529	Morb_1507_01
870905	1.02506	Morb_1507_01
870906	1.02484	Morb_1507_01
870907	1.02457	Morb_1507_01
870908	1.02434	Morb_1507_01
870909	1.02413	Morb_1507_01
870910	1.02391	Morb_1507_01
870911	1.02373	Morb_1507_01
870912	1.02369	Morb_1507_01
870913	1.02365	Morb_1507_01
870914	1.02354	Morb_1507_01
870915	1.02341	Morb_1507_01
870916	1.0233	Morb_1507_01
870917	1.02318	Morb_1507_01
870918	1.02314	Morb_1507_01
870919	1.0231	Morb_1507_01
870920	1.02296	Morb_1507_01
870921	1.02294	Morb_1507_01
870922	1.02274	Morb_1507_01
870923	1.02256	Morb_1507_01
870924	1.02231	Morb_1507_01
870925	1.02193	Morb_1507_01
870926	1.02159	Morb_1507_01
870927	1.02126	Morb_1507_01
870928	1.02094	Morb_1507_01
870929	1.02081	Morb_1507_01
870930	1.02074	Morb_1507_01
870931	1.0206	Morb_1507_01
870932	1.02041	Morb_1507_01
870933	1.0202	Morb_1507_01
870934	1.01991	Morb_1507_01
870935	1.01959	Morb_1507_01
870936	1.01927	Morb_1507_01
870937	1.01892	Morb_1507_01
870938	1.01858	Morb_1507_01
870939	1.01825	Morb_1507_01
870940	1.01792	Morb_1507_01
870941	1.0176	Morb_1507_01
870942	1.01723	Morb_1507_01
870943	1.01685	Morb_1507_01
870944	1.01651	Morb_1507_01
870945	1.01619	Morb_1507_01
870946	1.01592	Morb_1507_01
870947	1.01561	Morb_1507_01
870948	1.01528	Morb_1507_01
870949	1.01499	Morb_1507_01
870950	1.01468	Morb_1507_01
870951	1.01427	Morb_1507_01
870952	1.01386	Morb_1507_01
870953	1.01345	Morb_1507_01
870954	1.01308	Morb_1507_01
870955	1.0127	Morb_1507_01
870956	1.01229	Morb_1507_01
870957	1.01188	Morb_1507_01
870958	1.01148	Morb_1507_01
870959	1.01107	Morb_1507_01
870960	1.01065	Morb_1507_01
870961	1.01026	Morb_1507_01
870962	1.00983	Morb_1507_01
870963	1.00931	Morb_1507_01
870964	1.00873	Morb_1507_01
870965	1.00815	Morb_1507_01
870966	1.0076	Morb_1507_01
870967	1.00707	Morb_1507_01
870968	1.0065	Morb_1507_01
870969	1.00592	Morb_1507_01
870970	1.00534	Morb_1507_01
870971	1.00478	Morb_1507_01
870972	1.00428	Morb_1507_01
870973	1.00377	Morb_1507_01
870974	1.00323	Morb_1507_01
870975	1.00273	Morb_1507_01
870976	1.00225	Morb_1507_01
870977	1.00181	Morb_1507_01
870978	1.00136	Morb_1507_01
870979	1.0009	Morb_1507_01
870980	1.00037	Morb_1507_01
870981	0.999842	Morb_1507_01
870982	0.999191	Morb_1507_01
870983	0.998574	Morb_1507_01
870984	0.998006	Morb_1507_01
870985	0.99747	Morb_1507_01
870986	0.997038	Morb_1507_01
870987	0.996501	Morb_1507_01
870988	0.995951	Morb_1507_01
870989	0.99559	Morb_1507_01
870990	0.995195	Morb_1507_01
870991	0.994856	Morb_1507_01
870992	0.994446	Morb_1507_01
870993	0.994027	Morb_1507_01
870994	0.993628	Morb_1507_01
870995	0.993195	Morb_1507_01
870996	0.992724	Morb_1507_01
870997	0.992239	Morb_1507_01
870998	0.991723	Morb_1507_01
870999	0.991272	Morb_1507_01
871000	0.990839	Morb_1507_01
871001	0.990422	Morb_1507_01
871002	0.989953	Morb_1507_01
871003	0.989422	Morb_1507_01
871004	0.988972	Morb_1507_01
871005	0.98847	Morb_1507_01
871006	0.988001	Morb_1507_01
871007	0.98758	Morb_1507_01
871008	0.987207	Morb_1507_01
871009	0.986799	Morb_1507_01
871010	0.986392	Morb_1507_01
871011	0.98606	Morb_1507_01
871012	0.985727	Morb_1507_01
871013	0.985449	Morb_1507_01
871014	0.985177	Morb_1507_01
871015	0.984911	Morb_1507_01
871016	0.984699	Morb_1507_01
871017	0.984407	Morb_1507_01
871018	0.984097	Morb_1507_01
871019	0.98374	Morb_1507_01
871020	0.983475	Morb_1507_01
871021	0.983231	Morb_1507_01
871022	0.982899	Morb_1507_01
871023	0.982515	Morb_1507_01
871024	0.982114	Morb_1507_01
871025	0.981771	Morb_1507_01
871026	0.981443	Morb_1507_01
871027	0.981114	Morb_1507_01
871028	0.980814	Morb_1507_01
871029	0.980531	Morb_1507_01
871030	0.980232	Morb_1507_01
871031	0.979914	Morb_1507_01
871032	0.979563	Morb_1507_01
871033	0.979248	Morb_1507_01
871034	0.978913	Morb_1507_01
871035	0.978509	Morb_1507_01
871036	0.978072	Morb_1507_01
871037	0.977635	Morb_1507_01
871038	0.977184	Morb_1507_01
871039	0.976734	Morb_1507_01
871040	0.976262	Morb_1507_01
871041	0.975828	Morb_1507_01
871042	0.975376	Morb_1507_01
871043	0.974954	Morb_1507_01
871044	0.974547	Morb_1507_01
871045	0.97423	Morb_1507_01
871046	0.973913	Morb_1507_01
871047	0.973578	Morb_1507_01
871048	0.973241	Morb_1507_01
871049	0.972847	Morb_1507_01
871050	0.97237	Morb_1507_01
871051	0.971891	Morb_1507_01
871052	0.971451	Morb_1507_01
871053	0.970981	Morb_1507_01
871054	0.97056	Morb_1507_01
871055	0.970123	Morb_1507_01
871056	0.969688	Morb_1507_01
871057	0.969252	Morb_1507_01
871058	0.968907	Morb_1507_01
871059	0.968556	Morb_1507_01
871060	0.968206	Morb_1507_01
871061	0.967857	Morb_1507_01
871062	0.967458	Morb_1507_01
871063	0.967012	Morb_1507_01
871064	0.966583	Morb_1507_01
871065	0.966192	Morb_1507_01
871066	0.9658	Morb_1507_01
871067	0.965392	Morb_1507_01
871068	0.965017	Morb_1507_01
871069	0.964588	Morb_1507_01
871070	0.964177	Morb_1507_01
871071	0.963863	Morb_1507_01
871072	0.963532	Morb_1507_01
871073	0.963402	Morb_1507_01
871074	0.963275	Morb_1507_01
871075	0.963179	Morb_1507_01
871076	0.963205	Morb_1507_01
871077	0.963179	Morb_1507_01
871078	0.963099	Morb_1507_01
871079	0.962984	Morb_1507_01
871080	0.962869	Morb_1507_01
871081	0.962738	Morb_1507_01
871082	0.962591	Morb_1507_01
871083	0.962478	Morb_1507_01
871084	0.962333	Morb_1507_01
871085	0.962218	Morb_1507_01
871086	0.962018	Morb_1507_01
871087	0.961819	Morb_1507_01
871088	0.96175	Morb_1507_01
871089	0.961731	Morb_1507_01
871090	0.961617	Morb_1507_01
871091	0.961515	Morb_1507_01
871092	0.961396	Morb_1507_01
871093	0.961356	Morb_1507_01
871094	0.961295	Morb_1507_01
871095	0.961207	Morb_1507_01
871096	0.961118	Morb_1507_01
871097	0.96101	Morb_1507_01
871098	0.960954	Morb_1507_01
871099	0.960932	Morb_1507_01
871100	0.96091	Morb_1507_01
871101	0.960856	Morb_1507_01
871102	0.960816	Morb_1507_01
871103	0.960795	Morb_1507_01
871104	0.960799	Morb_1507_01
871105	0.960754	Morb_1507_01
871106	0.960743	Morb_1507_01
871107	0.960729	Morb_1507_01
871108	0.960754	Morb_1507_01
871109	0.960779	Morb_1507_01
871110	0.960804	Morb_1507_01
871111	0.960846	Morb_1507_01
871112	0.960889	Morb_1507_01
871113	0.960968	Morb_1507_01
871114	0.961067	Morb_1507_01
871115	0.9612	Morb_1507_01
871116	0.961286	Morb_1507_01
871117	0.961436	Morb_1507_01
871118	0.961505	Morb_1507_01
871119	0.961558	Morb_1507_01
871120	0.961646	Morb_1507_01
871121	0.961734	Morb_1507_01
871122	0.961756	Morb_1507_01
871123	0.961744	Morb_1507_01
871124	0.96175	Morb_1507_01
871125	0.961788	Morb_1507_01
871126	0.961827	Morb_1507_01
871127	0.961846	Morb_1507_01
871128	0.961851	Morb_1507_01
871129	0.961855	Morb_1507_01
871130	0.961843	Morb_1507_01
871131	0.961889	Morb_1507_01
871132	0.961939	Morb_1507_01
871133	0.962132	Morb_1507_01
871134	0.962308	Morb_1507_01
871135	0.962467	Morb_1507_01
871136	0.962576	Morb_1507_01
871137	0.962635	Morb_1507_01
871138	0.962749	Morb_1507_01
871139	0.962844	Morb_1507_01
871140	0.962927	Morb_1507_01
871141	0.96301	Morb_1507_01
871142	0.963077	Morb_1507_01
871143	0.963145	Morb_1507_01
871144	0.96315	Morb_1507_01
871145	0.963173	Morb_1507_01
871146	0.963275	Morb_1507_01
871147	0.963406	Morb_1507_01
871148	0.963567	Morb_1507_01
871149	0.963756	Morb_1507_01
871150	0.963894	Morb_1507_01
871151	0.964064	Morb_1507_01
871152	0.964185	Morb_1507_01
871153	0.964389	Morb_1507_01
871154	0.964604	Morb_1507_01
871155	0.964738	Morb_1507_01
871156	0.964861	Morb_1507_01
871157	0.965051	Morb_1507_01
871158	0.965242	Morb_1507_01
871159	0.965367	Morb_1507_01
[truncated: 100,341 more rows]

## Sheet: b
series	concentration	survival_fraction	error
dup^+	0	1	0.19245
dup^+	10	0.814815	0.173719
dup^+	30	0.62963	0.152708
dup^+	100	1	0.19245
dup^+	150	1.85185	0.261891
dup^+	200	0.0308642	0.00617284
dup^+	300	0.000617284	0.000159382
dup^+	400	0.000137174	1.37174e-05
dup^+	500	9.14495e-06	6.46645e-07
dup^+	600	3.65798e-06	4.08974e-07
dup^+	0	1	0.188982
dup^+	10	0.607143	0.147254
dup^+	30	0.678571	0.155675
dup^+	100	0.892857	0.178571
dup^+	150	1.25	0.211289
dup^+	200	0.0238095	0.00532397
dup^+	300	0.00238095	0.00030738
dup^+	400	5.29101e-05	8.36581e-06
dup^+	500	3.04233e-05	6.34369e-06
dup^+	600	2.6455e-06	3.41533e-07
dup^-	0	1	0.25
dup^-	10	1	0.25
dup^-	30	0.875	0.233854
dup^-	100	0.875	0.233854
dup^-	150	0.8125	0.225347
dup^-	200	0.3125	0.0255155
dup^-	300	1.15741e-06	2.98841e-07
dup^-	0	1	0.258199
dup^-	10	0.8	0.23094
dup^-	30	0.866667	0.24037
dup^-	100	1.06667	0.266667
dup^-	150	0.377778	0.0289742
dup^-	200	0.0777778	0.0131468
dup^-	300	2.05761e-06	4.11523e-07

## Sheet: b_spots
series	concentration	mean_copy_number	marker_size
dup_minus	0	2.07904	18.7445
dup_minus	30	2.08697	18.7803
dup_minus	100	2.20316	19.296
dup_minus	150	3.52605	24.4111
dup_minus	200	9.29128	39.6261
dup_minus	300	10.8297	42.7811
dup_minus	400	11.6044	44.2847
dup_minus	600	16.8515	53.3657
dup_plus	0	1.02648	13.171
dup_plus	30	1.03533	13.2276
dup_plus	100	1.0399	13.2568
dup_plus	150	0.989138	12.9292
dup_plus	200	1.04318	13.2777
dup_plus	300	0.919096	12.463
