# Supplementary material for: Non-canonical gene amplifications facilitate adaptive evolution in bacteria
Source: Nat Microbiol. 2026 Jul 6;11(8):2201–12. doi: 10.1038/s41564-026-02415-2 (PMC13423834; doi:10.1038/s41564-026-02415-2)
Supplement: Supplementary file 12 — Statistical source data. [file 41564_2026_2415_MOESM12_ESM.xlsx]

## Sheet: a
genomic_v	plotted_xkey	y
2056944	1	1.02749
2056945	2	1.02661
2056946	3	1.02569
2056947	4	1.02473
2056948	5	1.02378
2056949	6	1.02288
2056950	7	1.02194
2056951	8	1.02096
2056952	9	1.01989
2056953	10	1.01883
2056954	11	1.01778
2056955	12	1.01674
2056956	13	1.01572
2056957	14	1.01469
2056958	15	1.01369
2056959	16	1.01274
2056960	17	1.01179
2056961	18	1.01085
2056962	19	1.00996
2056963	20	1.00916
2056964	21	1.00837
2056965	22	1.00759
2056966	23	1.00676
2056967	24	1.00598
2056968	25	1.0051
2056969	26	1.00407
2056970	27	1.00316
2056971	28	1.00226
2056972	29	1.00136
2056973	30	1.00004
2056974	31	0.998738
2056975	32	0.997442
2056976	33	0.996207
2056977	34	0.994939
2056978	35	0.993718
2056979	36	0.992507
2056980	37	0.991305
2056981	38	0.990157
2056982	39	0.988931
2056983	40	0.987801
2056984	41	0.986631
2056985	42	0.985532
2056986	43	0.984491
2056987	44	0.983494
2056988	45	0.982462
2056989	46	0.981437
2056990	47	0.980421
2056991	48	0.9794
2056992	49	0.978382
2056993	50	0.977371
2056994	51	0.976368
2056995	52	0.975372
2056996	53	0.974426
2056997	54	0.973516
2056998	55	0.972614
2056999	56	0.971678
2057000	57	0.970689
2057001	58	0.969835
2057002	59	0.969026
2057003	60	0.968224
2057004	61	0.967477
2057005	62	0.966621
2057006	63	0.965811
2057007	64	0.965046
2057008	65	0.964246
2057009	66	0.963452
2057010	67	0.962669
2057011	68	0.961846
2057012	69	0.961068
2057013	70	0.960214
2057014	71	0.959365
2057015	72	0.958679
2057016	73	0.957956
2057017	74	0.957357
2057018	75	0.956761
2057019	76	0.956212
2057020	77	0.955662
2057021	78	0.955161
2057022	79	0.954739
2057023	80	0.95432
2057024	81	0.953986
2057025	82	0.953655
2057026	83	0.953366
2057027	84	0.953039
2057028	85	0.952713
2057029	86	0.952544
2057030	87	0.952528
2057031	88	0.952519
2057032	89	0.952511
2057033	90	0.952502
2057034	91	0.952534
2057035	92	0.952566
2057036	93	0.952637
2057037	94	0.952669
2057038	95	0.952744
2057039	96	0.952862
2057040	97	0.95302
2057041	98	0.953176
2057042	99	0.953253
2057043	100	0.95333
2057044	101	0.95341
2057045	102	0.953686
2057046	103	0.953961
2057047	104	0.954234
2057048	105	0.95451
2057049	106	0.954785
2057050	107	0.955059
2057051	108	0.955332
2057052	109	0.955707
2057053	110	0.956185
2057054	111	0.956661
2057055	112	0.957169
2057056	113	0.957675
2057057	114	0.958141
2057058	115	0.95857
2057059	116	0.958997
2057060	117	0.959423
2057061	118	0.959846
2057062	119	0.960268
2057063	120	0.960726
2057064	121	0.961181
2057065	122	0.961635
2057066	123	0.962087
2057067	124	0.962538
2057068	125	0.962986
2057069	126	0.963432
2057070	127	0.963876
2057071	128	0.964398
2057072	129	0.964897
2057073	130	0.96536
2057074	131	0.965822
2057075	132	0.966281
2057076	133	0.966772
2057077	134	0.967223
2057078	135	0.967602
2057079	136	0.967947
2057080	137	0.968323
2057081	138	0.968624
2057082	139	0.968886
2057083	140	0.969221
2057084	141	0.969627
2057085	142	0.969995
2057086	143	0.97033
2057087	144	0.970695
2057088	145	0.971058
2057089	146	0.971311
2057090	147	0.971467
2057091	148	0.971522
2057092	149	0.971577
2057093	150	0.971632
2057094	151	0.971726
2057095	152	0.971821
2057096	153	0.97182
2057097	154	0.971819
2057098	155	0.971782
2057099	156	0.971746
2057100	157	0.971679
2057101	158	0.971643
2057102	159	0.971642
2057103	160	0.971607
2057104	161	0.971536
2057105	162	0.971466
2057106	163	0.971396
2057107	164	0.971357
2057108	165	0.971406
2057109	166	0.971455
2057110	167	0.971443
2057111	168	0.971427
2057112	169	0.971414
2057113	170	0.971398
2057114	171	0.971356
2057115	172	0.971241
2057116	173	0.971187
2057117	174	0.971168
2057118	175	0.971122
2057119	176	0.971111
2057120	177	0.97116
2057121	178	0.971208
2057122	179	0.971256
2057123	180	0.971363
2057124	181	0.971743
2057125	182	0.972121
2057126	183	0.972497
2057127	184	0.972873
2057128	185	0.973276
2057129	186	0.97367
2057130	187	0.974062
2057131	188	0.974482
2057132	189	0.974871
2057133	190	0.975259
2057134	191	0.975587
2057135	192	0.976013
2057136	193	0.976339
2057137	194	0.976663
2057138	195	0.976957
2057139	196	0.977045
2057140	197	0.977161
2057141	198	0.977306
2057142	199	0.977458
2057143	200	0.977646
2057144	201	0.97789
2057145	202	0.978133
2057146	203	0.978375
2057147	204	0.978564
2057148	205	0.978675
2057149	206	0.978785
2057150	207	0.978895
2057151	208	0.979005
2057152	209	0.979115
2057153	210	0.979224
2057154	211	0.979332
2057155	212	0.979404
2057156	213	0.979476
2057157	214	0.979568
2057158	215	0.979651
2057159	216	0.979734
2057160	217	0.979817
2057161	218	0.979899
2057162	219	0.980013
2057163	220	0.980098
2057164	221	0.980187
2057165	222	0.980276
2057166	223	0.980314
2057167	224	0.980351
2057168	225	0.980334
2057169	226	0.980317
2057170	227	0.980297
2057171	228	0.980307
2057172	229	0.980317
2057173	230	0.980304
2057174	231	0.980291
2057175	232	0.980278
2057176	233	0.980235
2057177	234	0.980245
2057178	235	0.980313
2057179	236	0.98038
2057180	237	0.980367
2057181	238	0.980275
2057182	239	0.980156
2057183	240	0.980038
2057184	241	0.97989
2057185	242	0.979716
2057186	243	0.979543
2057187	244	0.97937
2057188	245	0.979199
2057189	246	0.978968
2057190	247	0.978711
2057191	248	0.978456
2057192	249	0.978202
2057193	250	0.978034
2057194	251	0.977829
2057195	252	0.976814
2057196	253	0.975801
2057197	254	0.974832
2057198	255	0.973891
2057199	256	0.973014
2057200	257	0.972081
2057201	258	0.9712
2057202	259	0.970289
2057203	260	0.969299
2057204	261	0.968305
2057205	262	0.967227
2057206	263	0.966125
2057207	264	0.965024
2057208	265	0.963866
2057209	266	0.962787
2057210	267	0.961704
2057211	268	0.960649
2057212	269	0.959595
2057213	270	0.95854
2057214	271	0.957645
2057215	272	0.956731
2057216	273	0.955817
2057217	274	0.954851
2057218	275	0.954038
2057219	276	0.953381
2057220	277	0.952635
2057221	278	0.951887
2057222	279	0.951141
2057223	280	0.950436
2057224	281	0.949734
2057225	282	0.949081
2057226	283	0.948402
2057227	284	0.947841
2057228	285	0.947288
2057229	286	0.946617
2057230	287	0.945964
2057231	288	0.945302
2057232	289	0.944759
2057233	290	0.944244
2057234	291	0.943731
2057235	292	0.943219
2057236	293	0.942758
2057237	294	0.942298
2057238	295	0.941782
2057239	296	0.941267
2057240	297	0.940861
2057241	298	0.940504
2057242	299	0.940175
2057243	300	0.939977
2057244	301	0.939922
2057245	302	0.939869
2057246	303	0.939816
2057247	304	0.939789
2057248	305	0.939754
2057249	306	0.9398
2057250	307	0.939867
2057251	308	0.939961
2057252	309	0.940159
2057253	310	0.940266
2057254	311	0.940399
2057255	312	0.940707
2057256	313	0.941015
2057257	314	0.941299
2057258	315	0.941584
2057259	316	0.941792
2057260	317	0.941973
2057261	318	0.942179
2057262	319	0.942359
2057263	320	0.942641
2057264	321	0.942865
2057265	322	0.943089
2057266	323	0.943188
2057267	324	0.943261
2057268	325	0.943334
2057269	326	0.943407
2057270	327	0.943426
2057271	328	0.943449
2057272	329	0.943496
2057273	330	0.943514
2057274	331	0.943582
2057275	332	0.943694
2057276	333	0.943858
2057277	334	0.944079
2057278	335	0.944436
2057279	336	0.94474
2057280	337	0.945053
2057281	338	0.945311
2057282	339	0.945571
2057283	340	0.945785
2057284	341	0.946004
2057285	342	0.946223
2057286	343	0.946471
2057287	344	0.946777
2057288	345	0.947109
2057289	346	0.947496
2057290	347	0.948001
2057291	348	0.948484
2057292	349	0.94888
2057293	350	0.949383
2057294	351	0.949835
2057295	352	0.950229
2057296	353	0.950569
2057297	354	0.950908
2057298	355	0.951248
2057299	356	0.951558
2057300	357	0.951837
2057301	358	0.952119
2057302	359	0.952401
2057303	360	0.952713
2057304	361	0.9531
2057305	362	0.953487
2057306	363	0.953877
2057307	364	0.954271
2057308	365	0.954589
2057309	366	0.95491
2057310	367	0.955232
2057311	368	0.955553
2057312	369	0.955875
2057313	370	0.956201
2057314	371	0.956526
2057315	372	0.956852
2057316	373	0.957227
2057317	374	0.957629
2057318	375	0.958008
2057319	376	0.958414
2057320	377	0.95879
2057321	378	0.959167
2057322	379	0.959485
2057323	380	0.959773
2057324	381	0.960062
2057325	382	0.960381
2057326	383	0.960673
2057327	384	0.960969
2057328	385	0.961182
2057329	386	0.961369
2057330	387	0.961497
2057331	388	0.961662
2057332	389	0.961799
2057333	390	0.961957
2057334	391	0.962204
2057335	392	0.962511
2057336	393	0.962818
2057337	394	0.963125
2057338	395	0.963432
2057339	396	0.963822
2057340	397	0.964272
2057341	398	0.964687
2057342	399	0.965154
2057343	400	0.965652
2057344	401	0.966173
2057345	402	0.966762
2057346	403	0.967401
2057347	404	0.968007
2057348	405	0.96856
2057349	406	0.968985
2057350	407	0.969439
2057351	408	0.969978
2057352	409	0.970517
2057353	410	0.971064
2057354	411	0.971535
2057355	412	0.97187
2057356	413	0.972235
2057357	414	0.972571
2057358	415	0.972967
2057359	416	0.973421
2057360	417	0.973876
2057361	418	0.974301
2057362	419	0.974635
2057363	420	0.97497
2057364	421	0.975366
2057365	422	0.975567
2057366	423	0.975768
2057367	424	0.975969
2057368	425	0.976255
2057369	426	0.976515
2057370	427	0.976675
2057371	428	0.977008
2057372	429	0.977252
2057373	430	0.977501
2057374	431	0.977751
2057375	432	0.978
2057376	433	0.978224
2057377	434	0.978447
2057378	435	0.978643
2057379	436	0.978833
2057380	437	0.979096
2057381	438	0.979437
2057382	439	0.979837
2057383	440	0.980144
2057384	441	0.980452
2057385	442	0.980788
2057386	443	0.981124
2057387	444	0.981403
2057388	445	0.981659
2057389	446	0.981852
2057390	447	0.982128
2057391	448	0.982377
2057392	449	0.982681
2057393	450	0.982959
2057394	451	0.983359
2057395	452	0.983657
2057396	453	0.983952
2057397	454	0.984337
2057398	455	0.984696
2057399	456	0.985068
2057400	457	0.985349
2057401	458	0.985635
2057402	459	0.985922
2057403	460	0.986205
2057404	461	0.986456
2057405	462	0.986676
2057406	463	0.986925
2057407	464	0.987145
2057408	465	0.98739
2057409	466	0.987663
2057410	467	0.987936
2057411	468	0.98827
2057412	469	0.988637
2057413	470	0.989005
2057414	471	0.989282
2057415	472	0.989625
2057416	473	0.989843
2057417	474	0.990028
2057418	475	0.990238
2057419	476	0.990476
2057420	477	0.990751
2057421	478	0.991143
2057422	479	0.991475
2057423	480	0.99178
2057424	481	0.992084
2057425	482	0.992333
2057426	483	0.992526
2057427	484	0.992625
2057428	485	0.992566
2057429	486	0.992456
2057430	487	0.99229
2057431	488	0.992212
2057432	489	0.992163
2057433	490	0.992082
2057434	491	0.991897
2057435	492	0.991802
2057436	493	0.991707
2057437	494	0.991631
2057438	495	0.991616
2057439	496	0.991516
2057440	497	0.991417
2057441	498	0.991321
2057442	499	0.991222
2057443	500	0.991187
2057444	501	0.991087
2057445	502	0.990931
2057446	503	0.990859
2057447	504	0.990849
2057448	505	0.990838
2057449	506	0.990799
2057450	507	0.990789
2057451	508	0.990806
2057452	509	0.990852
2057453	510	0.990865
2057454	511	0.990874
2057455	512	0.990883
2057456	513	0.99092
2057457	514	0.991018
2057458	515	0.991112
2057459	516	0.991178
2057460	517	0.991243
2057461	518	0.991313
2057462	519	0.991355
2057463	520	0.991344
2057464	521	0.991353
2057465	522	0.991296
2057466	523	0.991272
2057467	524	0.991225
2057468	525	0.991238
2057469	526	0.991345
2057470	527	0.991457
2057471	528	0.991568
2057472	529	0.991704
2057473	530	0.992139
2057474	531	0.992637
2057475	532	0.993101
2057476	533	0.993534
2057477	534	0.994023
2057478	535	0.994489
2057479	536	0.995013
2057480	537	0.995537
2057481	538	0.996099
2057482	539	0.996719
2057483	540	0.997282
2057484	541	0.997799
2057485	542	0.998302
2057486	543	0.998739
2057487	544	0.999152
2057488	545	0.999567
2057489	546	0.999881
2057490	547	1.0002
2057491	548	1.00052
2057492	549	1.00087
2057493	550	1.00131
2057494	551	1.00175
2057495	552	1.00219
2057496	553	1.00261
2057497	554	1.00299
2057498	555	1.00344
2057499	556	1.00395
2057500	557	1.00455
2057501	558	1.00505
2057502	559	1.00562
2057503	560	1.00616
2057504	561	1.00662
2057505	562	1.0072
2057506	563	1.00775
2057507	564	1.00822
2057508	565	1.00873
2057509	566	1.00923
2057510	567	1.00973
2057511	568	1.01027
2057512	569	1.01077
2057513	570	1.01135
2057514	571	1.01192
2057515	572	1.01237
2057516	573	1.01289
2057517	574	1.01332
2057518	575	1.01378
2057519	576	1.01423
2057520	577	1.01466
2057521	578	1.01502
2057522	579	1.01526
2057523	580	1.01557
2057524	581	1.01587
2057525	582	1.01617
2057526	583	1.0164
2057527	584	1.01667
2057528	585	1.0169
2057529	586	1.017
2057530	587	1.01702
2057531	588	1.017
2057532	589	1.01698
2057533	590	1.01696
2057534	591	1.01693
2057535	592	1.01691
2057536	593	1.01686
2057537	594	1.01684
2057538	595	1.01681
2057539	596	1.01671
2057540	597	1.01657
2057541	598	1.01635
2057542	599	1.0162
2057543	600	1.01602
2057544	601	1.01583
2057545	602	1.01548
2057546	603	1.0151
2057547	604	1.01468
2057548	605	1.01417
2057549	606	1.01366
2057550	607	1.01315
2057551	608	1.01271
2057552	609	1.01218
2057553	610	1.01165
2057554	611	1.01115
2057555	612	1.01065
2057556	613	1.01022
2057557	614	1.00979
2057558	615	1.00939
2057559	616	1.00899
2057560	617	1.00865
2057561	618	1.00833
2057562	619	1.00799
2057563	620	1.00758
2057564	621	1.0072
2057565	622	1.00686
2057566	623	1.00639
2057567	624	1.00601
2057568	625	1.00568
2057569	626	1.00534
2057570	627	1.00498
2057571	628	1.00464
2057572	629	1.00438
2057573	630	1.00414
2057574	631	1.00392
2057575	632	1.00369
2057576	633	1.00333
2057577	634	1.00301
2057578	635	1.00278
2057579	636	1.00262
2057580	637	1.00255
2057581	638	1.00259
2057582	639	1.00264
2057583	640	1.00259
2057584	641	1.00251
2057585	642	1.0025
2057586	643	1.00256
2057587	644	1.00258
2057588	645	1.0025
2057589	646	1.00249
2057590	647	1.00258
2057591	648	1.00259
2057592	649	1.00261
2057593	650	1.00262
2057594	651	1.0026
2057595	652	1.00255
2057596	653	1.00259
2057597	654	1.00261
2057598	655	1.00269
2057599	656	1.00283
2057600	657	1.00292
2057601	658	1.00299
2057602	659	1.00302
2057603	660	1.00309
2057604	661	1.00319
2057605	662	1.00329
2057606	663	1.00336
2057607	664	1.00339
2057608	665	1.00331
2057609	666	1.00322
2057610	667	1.00308
2057611	668	1.00294
2057612	669	1.00275
2057613	670	1.00258
2057614	671	1.00235
2057615	672	1.00218
2057616	673	1.00198
2057617	674	1.00174
2057618	675	1.00153
2057619	676	1.00129
2057620	677	1.00099
2057621	678	1.00069
2057622	679	1.00039
2057623	680	1.00005
2057624	681	0.999403
2057625	682	0.998759
2057626	683	0.998149
2057627	684	0.997539
2057628	685	0.996902
2057629	686	0.996213
2057630	687	0.995524
2057631	688	0.994837
2057632	689	0.994178
2057633	690	0.99352
2057634	691	0.992919
2057635	692	0.992253
2057636	693	0.991686
2057637	694	0.991153
2057638	695	0.990676
2057639	696	0.990432
2057640	697	0.990258
2057641	698	0.990015
2057642	699	0.989763
2057643	700	0.98945
2057644	701	0.988963
2057645	702	0.988444
2057646	703	0.987833
2057647	704	0.987274
2057648	705	0.986795
2057649	706	0.986293
2057650	707	0.985792
2057651	708	0.985319
2057652	709	0.984814
2057653	710	0.984225
2057654	711	0.983753
2057655	712	0.983286
2057656	713	0.982791
2057657	714	0.982268
2057658	715	0.981794
2057659	716	0.98132
2057660	717	0.980847
2057661	718	0.980374
2057662	719	0.979836
2057663	720	0.979331
2057664	721	0.978823
2057665	722	0.978314
2057666	723	0.977858
2057667	724	0.977402
2057668	725	0.976971
2057669	726	0.976512
2057670	727	0.975965
2057671	728	0.975387
2057672	729	0.974809
2057673	730	0.97426
2057674	731	0.973746
2057675	732	0.973178
2057676	733	0.972641
2057677	734	0.97208
2057678	735	0.97146
2057679	736	0.970872
2057680	737	0.970393
2057681	738	0.969997
2057682	739	0.969629
2057683	740	0.969262
2057684	741	0.968926
2057685	742	0.968615
2057686	743	0.968303
2057687	744	0.96802
2057688	745	0.967737
2057689	746	0.967517
2057690	747	0.967388
2057691	748	0.967287
2057692	749	0.967186
2057693	750	0.966994
2057694	751	0.96684
2057695	752	0.966677
2057696	753	0.966513
2057697	754	0.966352
2057698	755	0.966227
2057699	756	0.966241
2057700	757	0.966286
2057701	758	0.966331
2057702	759	0.966376
2057703	760	0.966504
2057704	761	0.966653
2057705	762	0.966858
2057706	763	0.967091
2057707	764	0.967352
2057708	765	0.967582
2057709	766	0.967689
2057710	767	0.967769
2057711	768	0.967849
2057712	769	0.967904
2057713	770	0.96796
2057714	771	0.967963
2057715	772	0.967995
2057716	773	0.968057
2057717	774	0.96812
2057718	775	0.968009
2057719	776	0.967815
2057720	777	0.967686
2057721	778	0.96753
2057722	779	0.967374
2057723	780	0.966999
2057724	781	0.96662
2057725	782	0.966213
2057726	783	0.965744
2057727	784	0.965372
2057728	785	0.965056
2057729	786	0.964838
2057730	787	0.964602
2057731	788	0.964425
2057732	789	0.964223
2057733	790	0.963963
2057734	791	0.963702
2057735	792	0.963441
2057736	793	0.963233
2057737	794	0.962996
2057738	795	0.962906
2057739	796	0.962856
2057740	797	0.962689
2057741	798	0.96248
2057742	799	0.962302
2057743	800	0.962125
2057744	801	0.961943
2057745	802	0.961762
2057746	803	0.961581
2057747	804	0.96134
2057748	805	0.961134
2057749	806	0.960869
2057750	807	0.960277
2057751	808	0.95971
2057752	809	0.959168
2057753	810	0.958588
2057754	811	0.958029
2057755	812	0.957471
2057756	813	0.956913
2057757	814	0.956421
2057758	815	0.955928
2057759	816	0.955526
2057760	817	0.955165
2057761	818	0.954865
2057762	819	0.954628
2057763	820	0.954396
2057764	821	0.954251
2057765	822	0.954106
2057766	823	0.953952
2057767	824	0.953736
2057768	825	0.953519
2057769	826	0.953303
2057770	827	0.953093
2057771	828	0.952876
2057772	829	0.952579
2057773	830	0.95231
2057774	831	0.952013
2057775	832	0.951688
2057776	833	0.951307
2057777	834	0.950926
2057778	835	0.950434
2057779	836	0.949966
2057780	837	0.949492
2057781	838	0.949018
2057782	839	0.948391
2057783	840	0.947729
2057784	841	0.947068
2057785	842	0.946407
2057786	843	0.945719
2057787	844	0.944941
2057788	845	0.944162
2057789	846	0.943352
2057790	847	0.942329
2057791	848	0.941335
2057792	849	0.940406
2057793	850	0.939477
2057794	851	0.938492
2057795	852	0.937595
2057796	853	0.936733
2057797	854	0.935931
2057798	855	0.93513
2057799	856	0.9343
2057800	857	0.933553
2057801	858	0.932749
2057802	859	0.931917
2057803	860	0.931117
2057804	861	0.930317
2057805	862	0.92949
2057806	863	0.928691
2057807	864	0.927893
2057808	865	0.92715
2057809	866	0.926402
2057810	867	0.925681
2057811	868	0.924961
2057812	869	0.924297
2057813	870	0.923691
2057814	871	0.923221
2057815	872	0.922751
2057816	873	0.922282
2057817	874	0.921813
2057818	875	0.921315
2057819	876	0.920878
2057820	877	0.920471
2057821	878	0.920179
2057822	879	0.919886
2057823	880	0.919653
2057824	881	0.919419
2057825	882	0.919186
2057826	883	0.918953
2057827	884	0.918718
2057828	885	0.918538
2057829	886	0.918383
2057830	887	0.918287
2057831	888	0.918137
2057832	889	0.918068
2057833	890	0.918004
2057834	891	0.917967
2057835	892	0.9179
2057836	893	0.917863
2057837	894	0.917799
2057838	895	0.917707
2057839	896	0.917586
2057840	897	0.917407
2057841	898	0.917255
2057842	899	0.917076
2057843	900	0.916867
2057844	901	0.916628
2057845	902	0.916356
2057846	903	0.916028
2057847	904	0.915756
2057848	905	0.915457
2057849	906	0.915214
2057850	907	0.91489
2057851	908	0.914451
2057852	909	0.914012
2057853	910	0.913601
2057854	911	0.913217
2057855	912	0.912798
2057856	913	0.912266
2057857	914	0.911734
2057858	915	0.911149
2057859	916	0.910565
2057860	917	0.910042
2057861	918	0.909628
2057862	919	0.909217
2057863	920	0.908778
2057864	921	0.908337
2057865	922	0.908007
2057866	923	0.907622
2057867	924	0.907237
2057868	925	0.906906
2057869	926	0.90666
2057870	927	0.906493
2057871	928	0.906162
2057872	929	0.905914
2057873	930	0.905664
2057874	931	0.905387
2057875	932	0.905138
2057876	933	0.904916
2057877	934	0.904752
2057878	935	0.904612
2057879	936	0.904364
2057880	937	0.904006
2057881	938	0.903641
2057882	939	0.90322
2057883	940	0.902799
2057884	941	0.902405
2057885	942	0.902013
2057886	943	0.901621
2057887	944	0.901234
2057888	945	0.900926
2057889	946	0.900481
2057890	947	0.899958
2057891	948	0.899462
2057892	949	0.898862
2057893	950	0.898291
2057894	951	0.897721
2057895	952	0.897157
2057896	953	0.896618
2057897	954	0.896163
2057898	955	0.895736
2057899	956	0.895281
2057900	957	0.894908
2057901	958	0.894724
2057902	959	0.894571
2057903	960	0.894419
2057904	961	0.894324
2057905	962	0.894205
2057906	963	0.89406
2057907	964	0.893915
2057908	965	0.89377
2057909	966	0.8936
2057910	967	0.893455
2057911	968	0.893284
2057912	969	0.893113
2057913	970	0.892942
2057914	971	0.892804
2057915	972	0.892587
2057916	973	0.89245
2057917	974	0.892445
2057918	975	0.892548
2057919	976	0.892625
2057920	977	0.892728
2057921	978	0.892856
2057922	979	0.893037
2057923	980	0.893295
2057924	981	0.893528
2057925	982	0.893812
2057926	983	0.894148
2057927	984	0.894511
2057928	985	0.894928
2057929	986	0.8954
2057930	987	0.89587
2057931	988	0.896341
2057932	989	0.896785
2057933	990	0.897364
2057934	991	0.898001
2057935	992	0.89864
2057936	993	0.899279
2057937	994	0.899997
2057938	995	0.900663
2057939	996	0.901332
2057940	997	0.90195
2057941	998	0.902674
2057942	999	0.903397
2057943	1000	0.90412
2057944	1001	0.90482
2057945	1002	0.905522
2057946	1003	0.906147
2057947	1004	0.906824
2057948	1005	0.907474
2057949	1006	0.908124
2057950	1007	0.908803
2057951	1008	0.909406
2057952	1009	0.910011
2057953	1010	0.91067
2057954	1011	0.91133
2057955	1012	0.911963
2057956	1013	0.912571
2057957	1014	0.913123
2057958	1015	0.91362
2057959	1016	0.914118
2057960	1017	0.914643
2057961	1018	0.915143
2057962	1019	0.915644
2057963	1020	0.916066
2057964	1021	0.91649
2057965	1022	0.916893
2057966	1023	0.917297
2057967	1024	0.917728
2057968	1025	0.91816
2057969	1026	0.918592
2057970	1027	0.918992
2057971	1028	0.919419
2057972	1029	0.919768
2057973	1030	0.920116
2057974	1031	0.92041
2057975	1032	0.920705
2057976	1033	0.920971
2057977	1034	0.92121
2057978	1035	0.92145
2057979	1036	0.921664
2057980	1037	0.92188
2057981	1038	0.922039
2057982	1039	0.922249
2057983	1040	0.922406
2057984	1041	0.922613
2057985	1042	0.922766
2057986	1043	0.922948
2057987	1044	0.923104
2057988	1045	0.923286
2057989	1046	0.923524
2057990	1047	0.923762
2057991	1048	0.924
2057992	1049	0.924213
2057993	1050	0.924347
2057994	1051	0.924537
2057995	1052	0.924731
2057996	1053	0.924925
2057997	1054	0.925065
2057998	1055	0.925126
2057999	1056	0.92516
2058000	1057	0.925087
2058001	1058	0.925014
2058002	1059	0.924974
2058003	1060	0.924933
2058004	1061	0.92492
2058005	1062	0.92488
2058006	1063	0.924956
2058007	1064	0.925205
2058008	1065	0.925456
2058009	1066	0.925707
2058010	1067	0.925985
2058011	1068	0.926205
2058012	1069	0.926345
2058013	1070	0.926483
2058014	1071	0.92665
2058015	1072	0.926847
2058016	1073	0.927015
2058017	1074	0.927213
2058018	1075	0.927411
2058019	1076	0.927527
2058020	1077	0.927672
2058021	1078	0.927848
2058022	1079	0.928049
2058023	1080	0.928219
2058024	1081	0.928389
2058025	1082	0.92859
2058026	1083	0.928877
2058027	1084	0.929165
2058028	1085	0.929483
2058029	1086	0.929801
2058030	1087	0.930091
2058031	1088	0.930433
2058032	1089	0.930779
2058033	1090	0.931185
2058034	1091	0.931652
2058035	1092	0.932092
2058036	1093	0.932533
2058037	1094	0.932976
2058038	1095	0.933442
2058039	1096	0.933856
2058040	1097	0.934364
2058041	1098	0.934835
2058042	1099	0.935308
2058043	1100	0.935839
2058044	1101	0.936372
2058045	1102	0.936906
2058046	1103	0.937464
2058047	1104	0.938031
2058048	1105	0.938625
2058049	1106	0.939189
2058050	1107	0.939724
2058051	1108	0.940198
2058052	1109	0.940671
2058053	1110	0.94106
2058054	1111	0.941421
2058055	1112	0.941752
2058056	1113	0.942025
2058057	1114	0.942326
2058058	1115	0.942628
2058059	1116	0.942837
2058060	1117	0.942987
2058061	1118	0.943112
2058062	1119	0.943209
2058063	1120	0.943303
2058064	1121	0.943365
2058065	1122	0.943437
2058066	1123	0.943602
2058067	1124	0.943705
2058068	1125	0.943776
2058069	1126	0.943845
2058070	1127	0.943942
2058071	1128	0.943951
2058072	1129	0.943875
2058073	1130	0.943704
2058074	1131	0.943559
2058075	1132	0.943413
2058076	1133	0.943362
2058077	1134	0.943311
2058078	1135	0.943197
2058079	1136	0.942957
2058080	1137	0.942594
2058081	1138	0.942231
2058082	1139	0.941837
2058083	1140	0.941474
2058084	1141	0.941051
2058085	1142	0.940708
2058086	1143	0.940334
2058087	1144	0.939959
2058088	1145	0.939536
2058089	1146	0.939144
2058090	1147	0.93875
2058091	1148	0.938475
2058092	1149	0.938108
2058093	1150	0.937745
2058094	1151	0.937381
2058095	1152	0.937012
2058096	1153	0.936729
2058097	1154	0.936406
2058098	1155	0.936024
2058099	1156	0.935621
2058100	1157	0.935281
2058101	1158	0.934878
2058102	1159	0.934496
2058103	1160	0.934143
2058104	1161	0.933761
2058105	1162	0.933379
2058106	1163	0.933024
2058107	1164	0.932668
2058108	1165	0.932346
2058109	1166	0.932094
2058110	1167	0.931935
2058111	1168	0.931753
2058112	1169	0.93163
2058113	1170	0.931507
2058114	1171	0.931477
2058115	1172	0.931444
2058116	1173	0.931409
2058117	1174	0.931375
2058118	1175	0.931311
2058119	1176	0.931276
2058120	1177	0.931241
2058121	1178	0.931177
2058122	1179	0.931085
2058123	1180	0.931019
2058124	1181	0.930919
2058125	1182	0.930819
2058126	1183	0.930716
2058127	1184	0.930645
2058128	1185	0.930574
2058129	1186	0.930531
2058130	1187	0.93046
2058131	1188	0.930266
2058132	1189	0.930072
2058133	1190	0.929886
2058134	1191	0.929699
2058135	1192	0.929541
2058136	1193	0.929381
2058137	1194	0.92919
2058138	1195	0.928998
2058139	1196	0.928744
2058140	1197	0.92843
2058141	1198	0.928152
2058142	1199	0.927843
2058143	1200	0.927639
2058144	1201	0.92755
2058145	1202	0.927464
2058146	1203	0.927498
2058147	1204	0.927531
2058148	1205	0.927565
2058149	1206	0.927624
2058150	1207	0.927713
2058151	1208	0.927742
2058152	1209	0.927802
2058153	1210	0.927946
2058154	1211	0.927972
2058155	1212	0.92803
2058156	1213	0.928087
2058157	1214	0.928149
2058158	1215	0.928147
2058159	1216	0.928145
2058160	1217	0.928142
2058161	1218	0.92814
2058162	1219	0.928202
2058163	1220	0.928262
2058164	1221	0.928437
2058165	1222	0.928612
2058166	1223	0.928758
2058167	1224	0.928905
2058168	1225	0.929082
2058169	1226	0.929288
2058170	1227	0.929495
2058171	1228	0.929701
2058172	1229	0.929876
2058173	1230	0.93008
2058174	1231	0.930224
2058175	1232	0.93037
2058176	1233	0.930517
2058177	1234	0.930603
2058178	1235	0.93069
2058179	1236	0.930773
2058180	1237	0.930768
2058181	1238	0.930795
2058182	1239	0.930795
2058183	1240	0.930792
2058184	1241	0.93079
2058185	1242	0.93079
2058186	1243	0.93079
2058187	1244	0.93073
2058188	1245	0.930639
2058189	1246	0.930492
2058190	1247	0.930255
2058191	1248	0.929988
2058192	1249	0.929847
2058193	1250	0.929732
2058194	1251	0.929617
2058195	1252	0.929543
2058196	1253	0.929468
2058197	1254	0.929365
2058198	1255	0.929258
2058199	1256	0.929037
2058200	1257	0.928879
2058201	1258	0.928773
2058202	1259	0.928667
2058203	1260	0.928564
2058204	1261	0.92854
2058205	1262	0.92849
2058206	1263	0.928439
2058207	1264	0.928389
2058208	1265	0.928336
2058209	1266	0.928348
2058210	1267	0.928483
2058211	1268	0.928648
2058212	1269	0.928841
2058213	1270	0.929033
2058214	1271	0.92917
2058215	1272	0.929279
2058216	1273	0.929325
2058217	1274	0.929371
2058218	1275	0.929417
2058219	1276	0.929405
2058220	1277	0.929362
2058221	1278	0.929318
2058222	1279	0.929304
2058223	1280	0.929425
2058224	1281	0.929671
2058225	1282	0.929888
2058226	1283	0.930168
2058227	1284	0.930323
2058228	1285	0.930388
2058229	1286	0.930485
2058230	1287	0.930616
2058231	1288	0.930688
2058232	1289	0.930706
2058233	1290	0.930784
2058234	1291	0.930862
2058235	1292	0.930939
2058236	1293	0.930843
2058237	1294	0.930776
2058238	1295	0.930646
2058239	1296	0.930477
2058240	1297	0.930305
2058241	1298	0.93011
2058242	1299	0.929914
2058243	1300	0.929776
2058244	1301	0.92967
2058245	1302	0.929532
2058246	1303	0.929426
2058247	1304	0.929264
2058248	1305	0.929138
2058249	1306	0.929041
2058250	1307	0.929218
2058251	1308	0.929369
2058252	1309	0.929471
2058253	1310	0.929673
2058254	1311	0.929791
2058255	1312	0.929872
2058256	1313	0.929982
2058257	1314	0.930064
2058258	1315	0.930145
2058259	1316	0.930222
2058260	1317	0.930291
2058261	1318	0.930326
2058262	1319	0.930327
2058263	1320	0.930266
2058264	1321	0.930177
2058265	1322	0.930057
2058266	1323	0.929997
2058267	1324	0.93
2058268	1325	0.930003
2058269	1326	0.930006
2058270	1327	0.92995
2058271	1328	0.929924
2058272	1329	0.929898
2058273	1330	0.929842
2058274	1331	0.929786
2058275	1332	0.929882
2058276	1333	0.930038
2058277	1334	0.930164
2058278	1335	0.93029
2058279	1336	0.930446
2058280	1337	0.93057
2058281	1338	0.930753
2058282	1339	0.931191
2058283	1340	0.931635
2058284	1341	0.932108
2058285	1342	0.932783
2058286	1343	0.933396
2058287	1344	0.934042
2058288	1345	0.934692
2058289	1346	0.935343
2058290	1347	0.936125
2058291	1348	0.936908
2058292	1349	0.937741
2058293	1350	0.938548
2058294	1351	0.939249
2058295	1352	0.939891
2058296	1353	0.940501
2058297	1354	0.941107
2058298	1355	0.94168
2058299	1356	0.942255
2058300	1357	0.94274
2058301	1358	0.943229
2058302	1359	0.94371
2058303	1360	0.944129
2058304	1361	0.944551
2058305	1362	0.945033
2058306	1363	0.945477
2058307	1364	0.945988
2058308	1365	0.946494
2058309	1366	0.947033
2058310	1367	0.94751
2058311	1368	0.947987
2058312	1369	0.948404
2058313	1370	0.948758
2058314	1371	0.948964
2058315	1372	0.94905
2058316	1373	0.949135
2058317	1374	0.949221
2058318	1375	0.949337
2058319	1376	0.94945
2058320	1377	0.949563
2058321	1378	0.949579
2058322	1379	0.949658
2058323	1380	0.949738
2058324	1381	0.949818
2058325	1382	0.949897
2058326	1383	0.949977
2058327	1384	0.950149
2058328	1385	0.950321
2058329	1386	0.950496
2058330	1387	0.95064
2058331	1388	0.950843
2058332	1389	0.950914
2058333	1390	0.950985
2058334	1391	0.951059
2058335	1392	0.951133
2058336	1393	0.951173
2058337	1394	0.951214
2058338	1395	0.951319
2058339	1396	0.951458
2058340	1397	0.951597
2058341	1398	0.951702
2058342	1399	0.951838
2058343	1400	0.952067
2058344	1401	0.952306
2058345	1402	0.952576
2058346	1403	0.952873
2058347	1404	0.95314
2058348	1405	0.953469
2058349	1406	0.953706
2058350	1407	0.954053
2058351	1408	0.954503
2058352	1409	0.954898
2058353	1410	0.955294
2058354	1411	0.95566
2058355	1412	0.956099
2058356	1413	0.956669
2058357	1414	0.95724
2058358	1415	0.957843
2058359	1416	0.958416
2058360	1417	0.958916
2058361	1418	0.959324
2058362	1419	0.959733
2058363	1420	0.960177
2058364	1421	0.960656
2058365	1422	0.961198
2058366	1423	0.961808
2058367	1424	0.962515
2058368	1425	0.963197
2058369	1426	0.96388
2058370	1427	0.96463
2058371	1428	0.965448
2058372	1429	0.966271
2058373	1430	0.967101
2058374	1431	0.968014
2058375	1432	0.968895
2058376	1433	0.969777
2058377	1434	0.970591
2058378	1435	0.971441
2058379	1436	0.972532
2058380	1437	0.973657
2058381	1438	0.974753
2058382	1439	0.975924
2058383	1440	0.977166
2058384	1441	0.97837
2058385	1442	0.979578
2058386	1443	0.980821
2058387	1444	0.982204
2058388	1445	0.983536
2058389	1446	0.984988
2058390	1447	0.98637
2058391	1448	0.987756
2058392	1449	0.989244
2058393	1450	0.990698
2058394	1451	0.99206
2058395	1452	0.993459
2058396	1453	0.994834
2058397	1454	0.996031
2058398	1455	0.997232
2058399	1456	0.998424
2058400	1457	0.999545
2058401	1458	1.00048
2058402	1459	1.00136
2058403	1460	1.00225
2058404	1461	1.00308
2058405	1462	1.00394
2058406	1463	1.00481
2058407	1464	1.00564
2058408	1465	1.00648
2058409	1466	1.00733
2058410	1467	1.00814
2058411	1468	1.00891
2058412	1469	1.00962
2058413	1470	1.01033
2058414	1471	1.01108
2058415	1472	1.01186
2058416	1473	1.01263
2058417	1474	1.01328
2058418	1475	1.01382
2058419	1476	1.01436
2058420	1477	1.01491
2058421	1478	1.01543
2058422	1479	1.01593
2058423	1480	1.01643
2058424	1481	1.01696
2058425	1482	1.01749
2058426	1483	1.01788
2058427	1484	1.01811
2058428	1485	1.01836
2058429	1486	1.01859
2058430	1487	1.0187
2058431	1488	1.01869
2058432	1489	1.01868
2058433	1490	1.01851
2058434	1491	1.01835
2058435	1492	1.01817
2058436	1493	1.01797
2058437	1494	1.01777
2058438	1495	1.01758
2058439	1496	1.01733
2058440	1497	1.01704
2058441	1498	1.01661
2058442	1499	1.01621
2058443	1500	1.01579
2058444	1501	1.01538
2058445	1502	1.01497
2058446	1503	1.0146
2058447	1504	1.01412
2058448	1505	1.01365
2058449	1506	1.01319
2058450	1507	1.01272
2058451	1508	1.01239
2058452	1509	1.01198
2058453	1510	1.01162
2058454	1511	1.01123
2058455	1512	1.01088
2058456	1513	1.01052
2058457	1514	1.01018
2058458	1515	1.00995
2058459	1516	1.00972
2058460	1517	1.00942
2058461	1518	1.00919
2058462	1519	1.00896
2058463	1520	1.00883
2058464	1521	1.00866
2058465	1522	1.00851
2058466	1523	1.00833
2058467	1524	1.00811
2058468	1525	1.00788
2058469	1526	1.00759
2058470	1527	1.00726
2058471	1528	1.0069
2058472	1529	1.00657
2058473	1530	1.00612
2058474	1531	1.0056
2058475	1532	1.00512
2058476	1533	1.00467
2058477	1534	1.00423
2058478	1535	1.00352
2058479	1536	1.00279
2058480	1537	1.00204
2058481	1538	1.0013
2058482	1539	1.00046
2058483	1540	0.999701
2058484	1541	0.998977
2058485	1542	0.998214
2058486	1543	0.997412
2058487	1544	0.996645
2058488	1545	0.995833
2058489	1546	0.9951
2058490	1547	0.994405
2058491	1548	0.993711
2058492	1549	0.992983
2058493	1550	0.992289
2058494	1551	0.99143
2058495	1552	0.990562
2058496	1553	0.98966
2058497	1554	0.98883
2058498	1555	0.988034
2058499	1556	0.987276
2058500	1557	0.986585
2058501	1558	0.985838
2058502	1559	0.984944
2058503	1560	0.984089
2058504	1561	0.983234
2058505	1562	0.982342
2058506	1563	0.981299
2058507	1564	0.980077
2058508	1565	0.978824
2058509	1566	0.977573
2058510	1567	0.976327
2058511	1568	0.975157
2058512	1569	0.974087
2058513	1570	0.972893
2058514	1571	0.97163
2058515	1572	0.970299
2058516	1573	0.96897
2058517	1574	0.967605
2058518	1575	0.966145
2058519	1576	0.964752
2058520	1577	0.963362
2058521	1578	0.961969
2058522	1579	0.960615
2058523	1580	0.959231
2058524	1581	0.957784
2058525	1582	0.956298
2058526	1583	0.954739
2058527	1584	0.953183
2058528	1585	0.95163
2058529	1586	0.95008
2058530	1587	0.948533
2058531	1588	0.946992
2058532	1589	0.94545
2058533	1590	0.94384
2058534	1591	0.942059
2058535	1592	0.940321
2058536	1593	0.938713
2058537	1594	0.937075
2058538	1595	0.935343
2058539	1596	0.93371
2058540	1597	0.931974
2058541	1598	0.930451
2058542	1599	0.928897
2058543	1600	0.927343
2058544	1601	0.925825
2058545	1602	0.924311
2058546	1603	0.922771
2058547	1604	0.921263
2058548	1605	0.919859
2058549	1606	0.918483
2058550	1607	0.91721
2058551	1608	0.915975
2058552	1609	0.914746
2058553	1610	0.913521
2058554	1611	0.912298
2058555	1612	0.911077
2058556	1613	0.909893
2058557	1614	0.908679
2058558	1615	0.907467
2058559	1616	0.906357
2058560	1617	0.905219
2058561	1618	0.904083
2058562	1619	0.902979
2058563	1620	0.901942
2058564	1621	0.900874
2058565	1622	0.899775
2058566	1623	0.898711
2058567	1624	0.897681
2058568	1625	0.896781
2058569	1626	0.895912
2058570	1627	0.895045
2058571	1628	0.894082
2058572	1629	0.893186
2058573	1630	0.892388
2058574	1631	0.891559
2058575	1632	0.890732
2058576	1633	0.889905
2058577	1634	0.889144
2058578	1635	0.888513
2058579	1636	0.887976
2058580	1637	0.88744
2058581	1638	0.886846
2058582	1639	0.886283
2058583	1640	0.885719
2058584	1641	0.885121
2058585	1642	0.884337
2058586	1643	0.883553
2058587	1644	0.882769
2058588	1645	0.882017
2058589	1646	0.881233
2058590	1647	0.880482
2058591	1648	0.879795
2058592	1649	0.879202
2058593	1650	0.878578
2058594	1651	0.877984
2058595	1652	0.877455
2058596	1653	0.876864
2058597	1654	0.876336
2058598	1655	0.87584
2058599	1656	0.875312
2058600	1657	0.874784
2058601	1658	0.874319
2058602	1659	0.873794
2058603	1660	0.873301
2058604	1661	0.87287
2058605	1662	0.872471
2058606	1663	0.872041
2058607	1664	0.871578
2058608	1665	0.871115
2058609	1666	0.87062
2058610	1667	0.870125
2058611	1668	0.869661
2058612	1669	0.869103
2058613	1670	0.868543
2058614	1671	0.867954
2058615	1672	0.867364
2058616	1673	0.866806
2058617	1674	0.866279
2058618	1675	0.865753
2058619	1676	0.865196
2058620	1677	0.864638
2058621	1678	0.864081
2058622	1679	0.863555
2058623	1680	0.86303
2058624	1681	0.862566
2058625	1682	0.862165
2058626	1683	0.861702
2058627	1684	0.861209
2058628	1685	0.860684
2058629	1686	0.860253
2058630	1687	0.859852
2058631	1688	0.859545
2058632	1689	0.859237
2058633	1690	0.858929
2058634	1691	0.858652
2058635	1692	0.858251
2058636	1693	0.857882
2058637	1694	0.857543
2058638	1695	0.857174
2058639	1696	0.856773
2058640	1697	0.85625
2058641	1698	0.855727
2058642	1699	0.855235
2058643	1700	0.854651
2058644	1701	0.854004
2058645	1702	0.853389
2058646	1703	0.852743
2058647	1704	0.852097
2058648	1705	0.851451
2058649	1706	0.850836
2058650	1707	0.85019
2058651	1708	0.849575
2058652	1709	0.848959
2058653	1710	0.848344
2058654	1711	0.847728
2058655	1712	0.847113
2058656	1713	0.84656
2058657	1714	0.846037
2058658	1715	0.845546
2058659	1716	0.845024
2058660	1717	0.844411
2058661	1718	0.843799
2058662	1719	0.843188
2058663	1720	0.842547
2058664	1721	0.841813
2058665	1722	0.841079
2058666	1723	0.840408
2058667	1724	0.839737
2058668	1725	0.839066
2058669	1726	0.838395
2058670	1727	0.837816
2058671	1728	0.837236
2058672	1729	0.836657
2058673	1730	0.836019
2058674	1731	0.835412
2058675	1732	0.834928
2058676	1733	0.834355
2058677	1734	0.83375
2058678	1735	0.833176
2058679	1736	0.832572
2058680	1737	0.832119
2058681	1738	0.831608
2058682	1739	0.831037
2058683	1740	0.830466
2058684	1741	0.829925
2058685	1742	0.829384
2058686	1743	0.828814
2058687	1744	0.828243
2058688	1745	0.827732
2058689	1746	0.827313
2058690	1747	0.826927
2058691	1748	0.826573
2058692	1749	0.826104
2058693	1750	0.825634
2058694	1751	0.825133
2058695	1752	0.824633
2058696	1753	0.824134
2058697	1754	0.823666
2058698	1755	0.823169
2058699	1756	0.822614
2058700	1757	0.821997
2058701	1758	0.821287
2058702	1759	0.820549
2058703	1760	0.819813
2058704	1761	0.818962
2058705	1762	0.818112
2058706	1763	0.817263
2058707	1764	0.816328
2058708	1765	0.815393
2058709	1766	0.814459
2058710	1767	0.813411
2058711	1768	0.812336
2058712	1769	0.811263
2058713	1770	0.81022
2058714	1771	0.80915
2058715	1772	0.808111
2058716	1773	0.807102
2058717	1774	0.806094
2058718	1775	0.805058
2058719	1776	0.803936
2058720	1777	0.802871
2058721	1778	0.801809
2058722	1779	0.800803
2058723	1780	0.799821
2058724	1781	0.798729
2058725	1782	0.797668
2058726	1783	0.796609
2058727	1784	0.795579
2058728	1785	0.79455
2058729	1786	0.79344
2058730	1787	0.792302
2058731	1788	0.791165
2058732	1789	0.79007
2058733	1790	0.788976
2058734	1791	0.787884
2058735	1792	0.786935
2058736	1793	0.786103
2058737	1794	0.785272
2058738	1795	0.784437
2058739	1796	0.78366
2058740	1797	0.782857
2058741	1798	0.782001
2058742	1799	0.78115
2058743	1800	0.780265
2058744	1801	0.779351
2058745	1802	0.778434
2058746	1803	0.777492
2058747	1804	0.776609
2058748	1805	0.775728
2058749	1806	0.774964
2058750	1807	0.774343
2058751	1808	0.773721
2058752	1809	0.773168
2058753	1810	0.772589
2058754	1811	0.772041
2058755	1812	0.771461
2058756	1813	0.770852
2058757	1814	0.770251
2058758	1815	0.76967
2058759	1816	0.769091
2058760	1817	0.768492
2058761	1818	0.767865
2058762	1819	0.767219
2058763	1820	0.7666
2058764	1821	0.765973
2058765	1822	0.765405
2058766	1823	0.764806
2058767	1824	0.764207
2058768	1825	0.76361
2058769	1826	0.763067
2058770	1827	0.762612
2058771	1828	0.762205
2058772	1829	0.761799
2058773	1830	0.761394
2058774	1831	0.760988
2058775	1832	0.760501
2058776	1833	0.760017
2058777	1834	0.759588
2058778	1835	0.759159
2058779	1836	0.758677
2058780	1837	0.758246
2058781	1838	0.757816
2058782	1839	0.75731
2058783	1840	0.75684
2058784	1841	0.756343
2058785	1842	0.755661
2058786	1843	0.755113
2058787	1844	0.754569
2058788	1845	0.753996
2058789	1846	0.753453
2058790	1847	0.752996
2058791	1848	0.752589
2058792	1849	0.752094
2058793	1850	0.751549
2058794	1851	0.751186
2058795	1852	0.750848
2058796	1853	0.750539
2058797	1854	0.750174
2058798	1855	0.749833
2058799	1856	0.749518
2058800	1857	0.74925
2058801	1858	0.749009
2058802	1859	0.748787
2058803	1860	0.748593
2058804	1861	0.74843
2058805	1862	0.74824
2058806	1863	0.748007
2058807	1864	0.74775
2058808	1865	0.74744
2058809	1866	0.747186
2058810	1867	0.746982
2058811	1868	0.746802
2058812	1869	0.746623
2058813	1870	0.746415
2058814	1871	0.746232
2058815	1872	0.746212
2058816	1873	0.746191
2058817	1874	0.74611
2058818	1875	0.745972
2058819	1876	0.745807
2058820	1877	0.745641
2058821	1878	0.745451
2058822	1879	0.745232
2058823	1880	0.745074
2058824	1881	0.744941
2058825	1882	0.744807
2058826	1883	0.744645
2058827	1884	0.744423
2058828	1885	0.744201
2058829	1886	0.743931
2058830	1887	0.743688
2058831	1888	0.74334
2058832	1889	0.743079
2058833	1890	0.742818
2058834	1891	0.742532
2058835	1892	0.74225
2058836	1893	0.741968
2058837	1894	0.741795
2058838	1895	0.741622
2058839	1896	0.741449
2058840	1897	0.741276
2058841	1898	0.741039
2058842	1899	0.740798
2058843	1900	0.740542
2058844	1901	0.740346
2058845	1902	0.740121
2058846	1903	0.739868
2058847	1904	0.739615
2058848	1905	0.739447
2058849	1906	0.739335
2058850	1907	0.739208
2058851	1908	0.73906
2058852	1909	0.738976
2058853	1910	0.738916
2058854	1911	0.738861
2058855	1912	0.738858
2058856	1913	0.738855
2058857	1914	0.738827
2058858	1915	0.738877
2058859	1916	0.738931
2058860	1917	0.738985
2058861	1918	0.739038
2058862	1919	0.739092
2058863	1920	0.739203
2058864	1921	0.739285
2058865	1922	0.739371
2058866	1923	0.739457
2058867	1924	0.739438
2058868	1925	0.739398
2058869	1926	0.739358
2058870	1927	0.739456
2058871	1928	0.739501
2058872	1929	0.739546
2058873	1930	0.739591
2058874	1931	0.739623
2058875	1932	0.73968
2058876	1933	0.739765
2058877	1934	0.739858
2058878	1935	0.739955
2058879	1936	0.739999
2058880	1937	0.740043
2058881	1938	0.740062
2058882	1939	0.740033
2058883	1940	0.740003
2058884	1941	0.739917
2058885	1942	0.739831
2058886	1943	0.739627
2058887	1944	0.739403
2058888	1945	0.739244
2058889	1946	0.739141
2058890	1947	0.739059
2058891	1948	0.739026
2058892	1949	0.73907
2058893	1950	0.739085
2058894	1951	0.739189
2058895	1952	0.739269
2058896	1953	0.739349
2058897	1954	0.739454
2058898	1955	0.739558
2058899	1956	0.73969
2058900	1957	0.739762
2058901	1958	0.739705
2058902	1959	0.739683
2058903	1960	0.739774
2058904	1961	0.739671
2058905	1962	0.739592
2058906	1963	0.739629
2058907	1964	0.739695
2058908	1965	0.73976
2058909	1966	0.73977
2058910	1967	0.73973
2058911	1968	0.739651
2058912	1969	0.739601
2058913	1970	0.739566
2058914	1971	0.739532
2058915	1972	0.739494
2058916	1973	0.739452
2058917	1974	0.739483
2058918	1975	0.739518
2058919	1976	0.739524
2058920	1977	0.739475
2058921	1978	0.739418
2058922	1979	0.739389
2058923	1980	0.73936
2058924	1981	0.739306
2058925	1982	0.739229
2058926	1983	0.739228
2058927	1984	0.739415
2058928	1985	0.739554
2058929	1986	0.739717
2058930	1987	0.740044
2058931	1988	0.740458
2058932	1989	0.740928
2058933	1990	0.741398
2058934	1991	0.741829
2058935	1992	0.742263
2058936	1993	0.742736
2058937	1994	0.743049
2058938	1995	0.743362
2058939	1996	0.743698
2058940	1997	0.744059
2058941	1998	0.744388
2058942	1999	0.744685
[truncated: 275,976+ more rows]

## Sheet: b
genomic_v	plotted_xkey	y
4360155	1	1.61326
4360156	2	1.61243
4360157	3	1.61138
4360158	4	1.61051
4360159	5	1.60965
4360160	6	1.60897
4360161	7	1.60835
4360162	8	1.60818
4360163	9	1.60813
4360164	10	1.60829
4360165	11	1.60824
4360166	12	1.60819
4360167	13	1.60787
4360168	14	1.60788
4360169	15	1.60762
4360170	16	1.60709
4360171	17	1.60657
4360172	18	1.60622
4360173	19	1.60571
4360174	20	1.6052
4360175	21	1.6047
4360176	22	1.6042
4360177	23	1.60375
4360178	24	1.60347
4360179	25	1.60309
4360180	26	1.60271
4360181	27	1.60233
4360182	28	1.60185
4360183	29	1.60138
4360184	30	1.60091
4360185	31	1.60055
4360186	32	1.60019
4360187	33	1.59998
4360188	34	1.59987
4360189	35	1.59971
4360190	36	1.59956
4360191	37	1.5993
4360192	38	1.599
4360193	39	1.5988
4360194	40	1.5986
4360195	41	1.5984
4360196	42	1.59849
4360197	43	1.59858
4360198	44	1.59882
4360199	45	1.59891
4360200	46	1.599
4360201	47	1.59919
4360202	48	1.59956
4360203	49	1.59994
4360204	50	1.6004
4360205	51	1.60063
4360206	52	1.60086
4360207	53	1.60113
4360208	54	1.60155
4360209	55	1.60224
4360210	56	1.60293
4360211	57	1.60361
4360212	58	1.60444
4360213	59	1.60539
4360214	60	1.60621
4360215	61	1.60683
4360216	62	1.60772
4360217	63	1.60825
4360218	64	1.60904
4360219	65	1.60983
4360220	66	1.61061
4360221	67	1.61126
4360222	68	1.6119
4360223	69	1.61254
4360224	70	1.6129
4360225	71	1.61305
4360226	72	1.61302
4360227	73	1.61326
4360228	74	1.6135
4360229	75	1.61374
4360230	76	1.61398
4360231	77	1.61413
4360232	78	1.61415
4360233	79	1.61416
4360234	80	1.61427
4360235	81	1.6142
4360236	82	1.61412
4360237	83	1.61388
4360238	84	1.61337
4360239	85	1.61286
4360240	86	1.61235
4360241	87	1.61198
4360242	88	1.61148
4360243	89	1.61098
4360244	90	1.61036
4360245	91	1.60948
4360246	92	1.60831
4360247	93	1.60719
4360248	94	1.60607
4360249	95	1.60492
4360250	96	1.60365
4360251	97	1.60213
4360252	98	1.60063
4360253	99	1.59913
4360254	100	1.59764
4360255	101	1.59608
4360256	102	1.5944
4360257	103	1.59273
4360258	104	1.5912
4360259	105	1.58967
4360260	106	1.58824
4360261	107	1.58689
4360262	108	1.58543
4360263	109	1.58402
4360264	110	1.58261
4360265	111	1.58114
4360266	112	1.57967
4360267	113	1.57817
4360268	114	1.57668
4360269	115	1.57521
4360270	116	1.57393
4360271	117	1.57224
4360272	118	1.57047
4360273	119	1.56869
4360274	120	1.56691
4360275	121	1.56488
4360276	122	1.56275
4360277	123	1.56052
4360278	124	1.55823
4360279	125	1.55577
4360280	126	1.55295
4360281	127	1.55034
4360282	128	1.54783
4360283	129	1.54537
4360284	130	1.54293
4360285	131	1.54051
4360286	132	1.53807
4360287	133	1.53547
4360288	134	1.5329
4360289	135	1.53034
4360290	136	1.5278
4360291	137	1.52527
4360292	138	1.52277
4360293	139	1.52008
4360294	140	1.5176
4360295	141	1.51523
4360296	142	1.51268
4360297	143	1.51022
4360298	144	1.50778
4360299	145	1.50547
4360300	146	1.50316
4360301	147	1.50088
4360302	148	1.49841
4360303	149	1.49605
4360304	150	1.49378
4360305	151	1.49152
4360306	152	1.48929
4360307	153	1.48707
4360308	154	1.48493
4360309	155	1.48281
4360310	156	1.48064
4360311	157	1.47824
4360312	158	1.47592
4360313	159	1.47363
4360314	160	1.47119
4360315	161	1.46886
4360316	162	1.46655
4360317	163	1.46401
4360318	164	1.46143
4360319	165	1.45877
4360320	166	1.45614
4360321	167	1.45352
4360322	168	1.45093
4360323	169	1.44818
4360324	170	1.44539
4360325	171	1.44264
4360326	172	1.43991
4360327	173	1.43721
4360328	174	1.43446
4360329	175	1.43165
4360330	176	1.42887
4360331	177	1.42614
4360332	178	1.42352
4360333	179	1.42092
4360334	180	1.41834
4360335	181	1.41578
4360336	182	1.4133
4360337	183	1.41084
4360338	184	1.4084
4360339	185	1.40598
4360340	186	1.40375
4360341	187	1.4012
4360342	188	1.39873
4360343	189	1.39644
4360344	190	1.39416
4360345	191	1.39174
4360346	192	1.3894
4360347	193	1.38708
4360348	194	1.38477
4360349	195	1.38248
4360350	196	1.3803
4360351	197	1.37813
4360352	198	1.37591
4360353	199	1.37369
4360354	200	1.37128
4360355	201	1.36916
4360356	202	1.36706
4360357	203	1.36498
4360358	204	1.36298
4360359	205	1.36079
4360360	206	1.35874
4360361	207	1.3567
4360362	208	1.35461
4360363	209	1.35283
4360364	210	1.35125
4360365	211	1.34969
4360366	212	1.34814
4360367	213	1.34659
4360368	214	1.34518
4360369	215	1.34378
4360370	216	1.34251
4360371	217	1.34139
4360372	218	1.34009
4360373	219	1.33904
4360374	220	1.33793
4360375	221	1.33694
4360376	222	1.33603
4360377	223	1.33505
4360378	224	1.33406
4360379	225	1.33308
4360380	226	1.3321
4360381	227	1.3312
4360382	228	1.33037
4360383	229	1.32954
4360384	230	1.32872
4360385	231	1.32763
4360386	232	1.32664
4360387	233	1.32567
4360388	234	1.32471
4360389	235	1.32387
4360390	236	1.32309
4360391	237	1.3222
4360392	238	1.32131
4360393	239	1.3205
4360394	240	1.31968
4360395	241	1.31889
4360396	242	1.318
4360397	243	1.31759
4360398	244	1.31718
4360399	245	1.31689
4360400	246	1.31648
4360401	247	1.31627
4360402	248	1.31611
4360403	249	1.31581
4360404	250	1.31557
4360405	251	1.3154
4360406	252	1.31416
4360407	253	1.31282
4360408	254	1.31138
4360409	255	1.30995
4360410	256	1.30864
4360411	257	1.30729
4360412	258	1.30582
4360413	259	1.30436
4360414	260	1.3029
4360415	261	1.30157
4360416	262	1.30009
4360417	263	1.29871
4360418	264	1.29732
4360419	265	1.29617
4360420	266	1.29518
4360421	267	1.29421
4360422	268	1.29327
4360423	269	1.29232
4360424	270	1.29143
4360425	271	1.2907
4360426	272	1.28992
4360427	273	1.28923
4360428	274	1.28854
4360429	275	1.28787
4360430	276	1.28709
4360431	277	1.28634
4360432	278	1.28564
4360433	279	1.28489
4360434	280	1.28425
4360435	281	1.28341
4360436	282	1.28256
4360437	283	1.28185
4360438	284	1.28114
4360439	285	1.28069
4360440	286	1.28029
4360441	287	1.27989
4360442	288	1.27951
4360443	289	1.27863
4360444	290	1.27801
4360445	291	1.27733
4360446	292	1.2767
4360447	293	1.27607
4360448	294	1.27554
4360449	295	1.27513
4360450	296	1.27488
4360451	297	1.27436
4360452	298	1.27379
4360453	299	1.27316
4360454	300	1.2726
4360455	301	1.27204
4360456	302	1.27133
4360457	303	1.27074
4360458	304	1.27019
4360459	305	1.2697
4360460	306	1.26922
4360461	307	1.26863
4360462	308	1.26794
4360463	309	1.26735
4360464	310	1.26673
4360465	311	1.26606
4360466	312	1.26544
4360467	313	1.26494
4360468	314	1.26459
4360469	315	1.26429
4360470	316	1.26402
4360471	317	1.26382
4360472	318	1.2635
4360473	319	1.26309
4360474	320	1.26268
4360475	321	1.26232
4360476	322	1.26203
4360477	323	1.26179
4360478	324	1.26172
4360479	325	1.26165
4360480	326	1.26155
4360481	327	1.2614
4360482	328	1.2612
4360483	329	1.26094
4360484	330	1.26083
4360485	331	1.2604
4360486	332	1.25996
4360487	333	1.25942
4360488	334	1.25889
4360489	335	1.25816
4360490	336	1.25752
4360491	337	1.25694
4360492	338	1.2563
4360493	339	1.25566
4360494	340	1.25512
4360495	341	1.25444
4360496	342	1.25379
4360497	343	1.25314
4360498	344	1.25254
4360499	345	1.25197
4360500	346	1.25136
4360501	347	1.25081
4360502	348	1.25014
4360503	349	1.24953
4360504	350	1.24903
4360505	351	1.24851
4360506	352	1.24805
4360507	353	1.24752
4360508	354	1.24699
4360509	355	1.24645
4360510	356	1.24576
4360511	357	1.24516
4360512	358	1.24456
4360513	359	1.2439
4360514	360	1.24314
4360515	361	1.24228
4360516	362	1.24137
4360517	363	1.24047
4360518	364	1.23957
4360519	365	1.23867
4360520	366	1.23776
4360521	367	1.23696
4360522	368	1.23601
4360523	369	1.23502
4360524	370	1.23403
4360525	371	1.23303
4360526	372	1.23214
4360527	373	1.23109
4360528	374	1.23009
4360529	375	1.22908
4360530	376	1.22807
4360531	377	1.22684
4360532	378	1.22561
4360533	379	1.22444
4360534	380	1.22338
4360535	381	1.22236
4360536	382	1.22141
4360537	383	1.22055
4360538	384	1.21964
4360539	385	1.21862
4360540	386	1.2176
4360541	387	1.21642
4360542	388	1.21524
4360543	389	1.21412
4360544	390	1.21294
4360545	391	1.21152
4360546	392	1.21016
4360547	393	1.2088
4360548	394	1.20739
4360549	395	1.20587
4360550	396	1.20446
4360551	397	1.20295
4360552	398	1.2014
4360553	399	1.19996
4360554	400	1.19838
4360555	401	1.19691
4360556	402	1.19553
4360557	403	1.1941
4360558	404	1.19261
4360559	405	1.19117
4360560	406	1.18985
4360561	407	1.18859
4360562	408	1.18733
4360563	409	1.18617
4360564	410	1.18497
4360565	411	1.1838
4360566	412	1.18259
4360567	413	1.18139
4360568	414	1.18027
4360569	415	1.17913
4360570	416	1.17809
4360571	417	1.1771
4360572	418	1.17631
4360573	419	1.17552
4360574	420	1.17462
4360575	421	1.17368
4360576	422	1.17273
4360577	423	1.17195
4360578	424	1.17117
4360579	425	1.17038
4360580	426	1.1694
4360581	427	1.1685
4360582	428	1.16762
4360583	429	1.16675
4360584	430	1.16593
4360585	431	1.16506
4360586	432	1.16428
4360587	433	1.16356
4360588	434	1.16292
4360589	435	1.16214
4360590	436	1.16145
4360591	437	1.16101
4360592	438	1.16058
4360593	439	1.15998
4360594	440	1.15939
4360595	441	1.15865
4360596	442	1.15802
4360597	443	1.15738
4360598	444	1.15689
4360599	445	1.15661
4360600	446	1.15585
4360601	447	1.15503
4360602	448	1.15417
4360603	449	1.1533
4360604	450	1.15244
4360605	451	1.15157
4360606	452	1.15076
4360607	453	1.14994
4360608	454	1.14922
4360609	455	1.1484
4360610	456	1.14759
4360611	457	1.14683
4360612	458	1.14622
4360613	459	1.14555
4360614	460	1.14498
4360615	461	1.14446
4360616	462	1.14384
4360617	463	1.14327
4360618	464	1.14259
4360619	465	1.14187
4360620	466	1.14123
4360621	467	1.14016
4360622	468	1.13905
4360623	469	1.13793
4360624	470	1.13681
4360625	471	1.1355
4360626	472	1.13405
4360627	473	1.13259
4360628	474	1.13119
4360629	475	1.1298
4360630	476	1.12832
4360631	477	1.12688
4360632	478	1.1252
4360633	479	1.12356
4360634	480	1.12188
4360635	481	1.1202
4360636	482	1.11858
4360637	483	1.11695
4360638	484	1.11537
4360639	485	1.11384
4360640	486	1.11236
4360641	487	1.11093
4360642	488	1.1095
4360643	489	1.10808
4360644	490	1.1067
4360645	491	1.10532
4360646	492	1.10385
4360647	493	1.10238
4360648	494	1.10091
4360649	495	1.09949
4360650	496	1.09812
4360651	497	1.09679
4360652	498	1.09552
4360653	499	1.0942
4360654	500	1.09297
4360655	501	1.09156
4360656	502	1.0902
4360657	503	1.08908
4360658	504	1.08786
4360659	505	1.0866
4360660	506	1.08528
4360661	507	1.08402
4360662	508	1.08265
4360663	509	1.08125
4360664	510	1.07979
4360665	511	1.07848
4360666	512	1.07722
4360667	513	1.07609
4360668	514	1.07483
4360669	515	1.07366
4360670	516	1.07244
4360671	517	1.07123
4360672	518	1.07002
4360673	519	1.06885
4360674	520	1.06769
4360675	521	1.06657
4360676	522	1.06541
4360677	523	1.0643
4360678	524	1.06314
4360679	525	1.06208
4360680	526	1.06101
4360681	527	1.05991
4360682	528	1.05885
4360683	529	1.05775
4360684	530	1.05656
4360685	531	1.05537
4360686	532	1.05428
4360687	533	1.05332
4360688	534	1.05223
4360689	535	1.05119
4360690	536	1.05006
4360691	537	1.04893
4360692	538	1.04789
4360693	539	1.04676
4360694	540	1.04559
4360695	541	1.04443
4360696	542	1.04327
4360697	543	1.04219
4360698	544	1.04108
4360699	545	1.03997
4360700	546	1.03891
4360701	547	1.03771
4360702	548	1.0367
4360703	549	1.03582
4360704	550	1.0349
4360705	551	1.03412
4360706	552	1.03329
4360707	553	1.03256
4360708	554	1.03187
4360709	555	1.03105
4360710	556	1.03019
4360711	557	1.02938
4360712	558	1.02861
4360713	559	1.02771
4360714	560	1.02686
4360715	561	1.02609
4360716	562	1.02498
4360717	563	1.02399
4360718	564	1.02296
4360719	565	1.02194
4360720	566	1.02092
4360721	567	1.01998
4360722	568	1.01905
4360723	569	1.01808
4360724	570	1.01719
4360725	571	1.01653
4360726	572	1.01596
4360727	573	1.01539
4360728	574	1.01483
4360729	575	1.01427
4360730	576	1.01371
4360731	577	1.01319
4360732	578	1.01267
4360733	579	1.0122
4360734	580	1.01178
4360735	581	1.01148
4360736	582	1.01118
4360737	583	1.01097
4360738	584	1.01109
4360739	585	1.01122
4360740	586	1.01134
4360741	587	1.01135
4360742	588	1.01143
4360743	589	1.01156
4360744	590	1.01185
4360745	591	1.01214
4360746	592	1.01269
4360747	593	1.01327
4360748	594	1.01398
4360749	595	1.0146
4360750	596	1.01526
4360751	597	1.01618
4360752	598	1.01705
4360753	599	1.01792
4360754	600	1.0188
4360755	601	1.01967
4360756	602	1.02062
4360757	603	1.02158
4360758	604	1.02249
4360759	605	1.02348
4360760	606	1.02447
4360761	607	1.02546
4360762	608	1.02658
4360763	609	1.02761
4360764	610	1.02868
4360765	611	1.02976
4360766	612	1.03074
4360767	613	1.03182
4360768	614	1.03285
4360769	615	1.03388
4360770	616	1.03486
4360771	617	1.03597
4360772	618	1.03712
4360773	619	1.03819
4360774	620	1.03933
4360775	621	1.04052
4360776	622	1.04167
4360777	623	1.04285
4360778	624	1.044
4360779	625	1.04514
4360780	626	1.04645
4360781	627	1.04764
4360782	628	1.04887
4360783	629	1.05009
4360784	630	1.05132
4360785	631	1.05251
4360786	632	1.05365
4360787	633	1.05488
4360788	634	1.05611
4360789	635	1.05733
4360790	636	1.05856
4360791	637	1.05975
4360792	638	1.06081
4360793	639	1.062
4360794	640	1.06302
4360795	641	1.06399
4360796	642	1.06514
4360797	643	1.06625
4360798	644	1.06732
4360799	645	1.06834
4360800	646	1.06932
4360801	647	1.0703
4360802	648	1.07137
4360803	649	1.07236
4360804	650	1.0733
4360805	651	1.0742
4360806	652	1.07506
4360807	653	1.07596
4360808	654	1.07673
4360809	655	1.07751
4360810	656	1.07837
4360811	657	1.07923
4360812	658	1.07988
4360813	659	1.08053
4360814	660	1.08122
4360815	661	1.08187
4360816	662	1.08252
4360817	663	1.08309
4360818	664	1.08366
4360819	665	1.08444
4360820	666	1.08518
4360821	667	1.08597
4360822	668	1.08667
4360823	669	1.08746
4360824	670	1.0883
4360825	671	1.08918
4360826	672	1.09019
4360827	673	1.09099
4360828	674	1.09179
4360829	675	1.09263
4360830	676	1.09352
4360831	677	1.09442
4360832	678	1.09518
4360833	679	1.0958
4360834	680	1.09647
4360835	681	1.09719
4360836	682	1.09791
4360837	683	1.09854
4360838	684	1.09918
4360839	685	1.09982
4360840	686	1.10036
4360841	687	1.10112
4360842	688	1.10185
4360843	689	1.10248
4360844	690	1.10307
4360845	691	1.10371
4360846	692	1.10434
4360847	693	1.10498
4360848	694	1.10558
4360849	695	1.10613
4360850	696	1.10663
4360851	697	1.10714
4360852	698	1.10769
4360853	699	1.10828
4360854	700	1.10893
4360855	701	1.10944
4360856	702	1.10996
4360857	703	1.11048
4360858	704	1.11086
4360859	705	1.11134
4360860	706	1.11173
4360861	707	1.11212
4360862	708	1.11264
4360863	709	1.11276
4360864	710	1.11275
4360865	711	1.11278
4360866	712	1.11281
4360867	713	1.11289
4360868	714	1.1128
4360869	715	1.11274
4360870	716	1.11264
4360871	717	1.1125
4360872	718	1.11244
4360873	719	1.1122
4360874	720	1.11206
4360875	721	1.11178
4360876	722	1.11145
4360877	723	1.11113
4360878	724	1.11107
4360879	725	1.1111
4360880	726	1.11108
4360881	727	1.11107
4360882	728	1.11105
4360883	729	1.11103
4360884	730	1.11102
4360885	731	1.11119
4360886	732	1.11122
4360887	733	1.11117
4360888	734	1.11107
4360889	735	1.11088
4360890	736	1.11065
4360891	737	1.11064
4360892	738	1.11059
4360893	739	1.11054
4360894	740	1.11054
4360895	741	1.1105
4360896	742	1.11058
4360897	743	1.1103
4360898	744	1.11001
4360899	745	1.10963
4360900	746	1.10934
4360901	747	1.10887
4360902	748	1.10844
4360903	749	1.10814
4360904	750	1.10785
4360905	751	1.10755
4360906	752	1.10721
4360907	753	1.10677
4360908	754	1.10642
4360909	755	1.10597
4360910	756	1.10553
4360911	757	1.10512
4360912	758	1.10468
4360913	759	1.10413
4360914	760	1.10372
4360915	761	1.10336
4360916	762	1.10304
4360917	763	1.10273
4360918	764	1.10241
4360919	765	1.10209
4360920	766	1.10162
4360921	767	1.10125
4360922	768	1.10088
4360923	769	1.10051
4360924	770	1.10013
4360925	771	1.09976
4360926	772	1.09944
4360927	773	1.09903
4360928	774	1.09861
4360929	775	1.09829
4360930	776	1.09797
4360931	777	1.09769
4360932	778	1.09741
4360933	779	1.09718
4360934	780	1.09704
4360935	781	1.09691
4360936	782	1.09691
4360937	783	1.09687
4360938	784	1.09682
4360939	785	1.09668
4360940	786	1.0965
4360941	787	1.09632
4360942	788	1.09613
4360943	789	1.09623
4360944	790	1.09605
4360945	791	1.09574
4360946	792	1.09552
4360947	793	1.09525
4360948	794	1.09494
4360949	795	1.09463
4360950	796	1.09431
4360951	797	1.0941
4360952	798	1.09383
4360953	799	1.09352
4360954	800	1.09321
4360955	801	1.09286
4360956	802	1.09259
4360957	803	1.09224
4360958	804	1.09184
4360959	805	1.09148
4360960	806	1.09113
4360961	807	1.09082
4360962	808	1.09055
4360963	809	1.09033
4360964	810	1.09016
4360965	811	1.09009
4360966	812	1.08997
4360967	813	1.0898
4360968	814	1.08963
4360969	815	1.0895
4360970	816	1.08943
4360971	817	1.0893
4360972	818	1.08918
4360973	819	1.0891
4360974	820	1.08915
4360975	821	1.08921
4360976	822	1.08927
4360977	823	1.08928
4360978	824	1.0892
4360979	825	1.08912
4360980	826	1.08913
4360981	827	1.08913
4360982	828	1.08923
4360983	829	1.08938
4360984	830	1.08953
4360985	831	1.08967
4360986	832	1.08986
4360987	833	1.09005
4360988	834	1.09029
4360989	835	1.09057
4360990	836	1.09086
4360991	837	1.09109
4360992	838	1.09124
4360993	839	1.09152
4360994	840	1.09143
4360995	841	1.09138
4360996	842	1.09137
4360997	843	1.09137
4360998	844	1.09141
4360999	845	1.0915
4361000	846	1.09172
4361001	847	1.0919
4361002	848	1.09213
4361003	849	1.09223
4361004	850	1.09219
4361005	851	1.09219
4361006	852	1.0922
4361007	853	1.09221
4361008	854	1.09217
4361009	855	1.09218
4361010	856	1.09233
4361011	857	1.09243
4361012	858	1.09257
4361013	859	1.09276
4361014	860	1.09308
4361015	861	1.09359
4361016	862	1.09406
4361017	863	1.09452
4361018	864	1.09498
4361019	865	1.09544
4361020	866	1.09599
4361021	867	1.09646
4361022	868	1.09701
4361023	869	1.0976
4361024	870	1.09825
4361025	871	1.09889
4361026	872	1.09949
4361027	873	1.10027
4361028	874	1.10101
4361029	875	1.10179
4361030	876	1.10262
4361031	877	1.10359
4361032	878	1.1046
4361033	879	1.10558
4361034	880	1.1066
4361035	881	1.10763
4361036	882	1.10861
4361037	883	1.10959
4361038	884	1.11057
4361039	885	1.11161
4361040	886	1.1126
4361041	887	1.1136
4361042	888	1.11454
4361043	889	1.11554
4361044	890	1.11663
4361045	891	1.11773
4361046	892	1.11887
4361047	893	1.12002
4361048	894	1.12117
4361049	895	1.12237
4361050	896	1.12361
4361051	897	1.12486
4361052	898	1.12615
4361053	899	1.12744
4361054	900	1.12873
4361055	901	1.13003
4361056	902	1.13128
4361057	903	1.13254
4361058	904	1.13384
4361059	905	1.13515
4361060	906	1.13648
4361061	907	1.1378
4361062	908	1.13907
4361063	909	1.14025
4361064	910	1.14153
4361065	911	1.14261
4361066	912	1.1437
4361067	913	1.14468
4361068	914	1.14556
4361069	915	1.14648
4361070	916	1.1474
4361071	917	1.14833
4361072	918	1.14915
4361073	919	1.14993
4361074	920	1.15072
4361075	921	1.15152
4361076	922	1.15236
4361077	923	1.15285
4361078	924	1.15338
4361079	925	1.15387
4361080	926	1.15459
4361081	927	1.15527
4361082	928	1.15606
4361083	929	1.15695
4361084	930	1.15778
4361085	931	1.15861
4361086	932	1.15944
4361087	933	1.16027
4361088	934	1.16101
4361089	935	1.1619
4361090	936	1.16254
4361091	937	1.16288
4361092	938	1.16327
4361093	939	1.16367
4361094	940	1.16402
4361095	941	1.16451
4361096	942	1.1649
4361097	943	1.16529
4361098	944	1.16564
4361099	945	1.16584
4361100	946	1.1661
4361101	947	1.1664
4361102	948	1.16671
4361103	949	1.16701
4361104	950	1.16731
4361105	951	1.16757
4361106	952	1.16777
4361107	953	1.16793
4361108	954	1.16799
4361109	955	1.1681
4361110	956	1.16821
4361111	957	1.16838
4361112	958	1.16859
4361113	959	1.16871
4361114	960	1.16886
4361115	961	1.16892
4361116	962	1.16907
4361117	963	1.16917
4361118	964	1.16935
4361119	965	1.16933
4361120	966	1.16958
4361121	967	1.16988
4361122	968	1.17023
4361123	969	1.17054
4361124	970	1.17084
4361125	971	1.17125
4361126	972	1.17162
4361127	973	1.17203
4361128	974	1.17233
4361129	975	1.17272
4361130	976	1.17311
4361131	977	1.17345
4361132	978	1.1741
4361133	979	1.17471
4361134	980	1.17537
4361135	981	1.17592
4361136	982	1.17641
4361137	983	1.17685
4361138	984	1.17729
4361139	985	1.17773
4361140	986	1.17802
4361141	987	1.17826
4361142	988	1.17851
4361143	989	1.17875
4361144	990	1.17893
4361145	991	1.17902
4361146	992	1.1791
4361147	993	1.17919
4361148	994	1.17934
4361149	995	1.17948
4361150	996	1.17958
4361151	997	1.17968
4361152	998	1.17968
4361153	999	1.17968
4361154	1000	1.17953
4361155	1001	1.17918
4361156	1002	1.1789
4361157	1003	1.17845
4361158	1004	1.17805
4361159	1005	1.17775
4361160	1006	1.17745
4361161	1007	1.1771
4361162	1008	1.17676
4361163	1009	1.17647
4361164	1010	1.17627
4361165	1011	1.17597
4361166	1012	1.17557
4361167	1013	1.17511
4361168	1014	1.17471
4361169	1015	1.17441
4361170	1016	1.17432
4361171	1017	1.17433
4361172	1018	1.17444
4361173	1019	1.17455
4361174	1020	1.1746
4361175	1021	1.17456
4361176	1022	1.17457
4361177	1023	1.1745
4361178	1024	1.17447
4361179	1025	1.17445
4361180	1026	1.17442
4361181	1027	1.17429
4361182	1028	1.1742
4361183	1029	1.17421
4361184	1030	1.17421
4361185	1031	1.17415
4361186	1032	1.17394
4361187	1033	1.17353
4361188	1034	1.17321
4361189	1035	1.1728
4361190	1036	1.17238
4361191	1037	1.17213
4361192	1038	1.17167
4361193	1039	1.17148
4361194	1040	1.17139
4361195	1041	1.17136
4361196	1042	1.17122
4361197	1043	1.17098
4361198	1044	1.17079
4361199	1045	1.1707
4361200	1046	1.17057
4361201	1047	1.17047
4361202	1048	1.17018
4361203	1049	1.16975
4361204	1050	1.16953
4361205	1051	1.16927
4361206	1052	1.16905
4361207	1053	1.16872
4361208	1054	1.16823
4361209	1055	1.16774
4361210	1056	1.16731
4361211	1057	1.16688
4361212	1058	1.16645
4361213	1059	1.16596
4361214	1060	1.16524
4361215	1061	1.16451
4361216	1062	1.16414
4361217	1063	1.16376
4361218	1064	1.16334
4361219	1065	1.16291
4361220	1066	1.16253
4361221	1067	1.1621
4361222	1068	1.16167
4361223	1069	1.16129
4361224	1070	1.16091
4361225	1071	1.16058
4361226	1072	1.16031
4361227	1073	1.15993
4361228	1074	1.1596
4361229	1075	1.15948
4361230	1076	1.1594
4361231	1077	1.15927
4361232	1078	1.15929
4361233	1079	1.15937
4361234	1080	1.15934
4361235	1081	1.15926
4361236	1082	1.15919
4361237	1083	1.15911
4361238	1084	1.15874
4361239	1085	1.15837
4361240	1086	1.158
4361241	1087	1.15801
4361242	1088	1.15801
4361243	1089	1.15801
4361244	1090	1.1579
4361245	1091	1.158
4361246	1092	1.15795
4361247	1093	1.1579
4361248	1094	1.15769
4361249	1095	1.15758
4361250	1096	1.15758
4361251	1097	1.15737
4361252	1098	1.15731
4361253	1099	1.1572
4361254	1100	1.1571
4361255	1101	1.15701
4361256	1102	1.15681
4361257	1103	1.15661
4361258	1104	1.15641
4361259	1105	1.1561
4361260	1106	1.15573
4361261	1107	1.15532
4361262	1108	1.15487
4361263	1109	1.15442
4361264	1110	1.15376
4361265	1111	1.1533
4361266	1112	1.1529
4361267	1113	1.1525
4361268	1114	1.15216
4361269	1115	1.15182
4361270	1116	1.15153
4361271	1117	1.15135
4361272	1118	1.15116
4361273	1119	1.15102
4361274	1120	1.15077
4361275	1121	1.15063
4361276	1122	1.15059
4361277	1123	1.15065
4361278	1124	1.15077
4361279	1125	1.15105
4361280	1126	1.15143
4361281	1127	1.15186
4361282	1128	1.15219
4361283	1129	1.15247
4361284	1130	1.1527
4361285	1131	1.15292
4361286	1132	1.15324
4361287	1133	1.15351
4361288	1134	1.15372
4361289	1135	1.15383
4361290	1136	1.15385
4361291	1137	1.15386
4361292	1138	1.15409
4361293	1139	1.15423
4361294	1140	1.15431
4361295	1141	1.15433
4361296	1142	1.15424
4361297	1143	1.15415
4361298	1144	1.15415
4361299	1145	1.15421
4361300	1146	1.15426
4361301	1147	1.15431
4361302	1148	1.1544
4361303	1149	1.15454
4361304	1150	1.15468
4361305	1151	1.15488
4361306	1152	1.15513
4361307	1153	1.15539
4361308	1154	1.15571
4361309	1155	1.15604
4361310	1156	1.15641
4361311	1157	1.15696
4361312	1158	1.15771
4361313	1159	1.15846
4361314	1160	1.15926
4361315	1161	1.16007
4361316	1162	1.16093
4361317	1163	1.16216
4361318	1164	1.16351
4361319	1165	1.16454
4361320	1166	1.16564
4361321	1167	1.16668
4361322	1168	1.16788
4361323	1169	1.16903
4361324	1170	1.17018
4361325	1171	1.17127
4361326	1172	1.17215
4361327	1173	1.17336
4361328	1174	1.17463
4361329	1175	1.17568
4361330	1176	1.17668
4361331	1177	1.17768
4361332	1178	1.17879
4361333	1179	1.18009
4361334	1180	1.18133
4361335	1181	1.18257
4361336	1182	1.18381
4361337	1183	1.18511
4361338	1184	1.18641
4361339	1185	1.18782
4361340	1186	1.18938
4361341	1187	1.19114
4361342	1188	1.19304
4361343	1189	1.19499
4361344	1190	1.19701
4361345	1191	1.19903
4361346	1192	1.201
4361347	1193	1.20303
4361348	1194	1.20518
4361349	1195	1.20744
4361350	1196	1.20965
4361351	1197	1.21182
4361352	1198	1.21379
4361353	1199	1.2157
4361354	1200	1.21752
4361355	1201	1.21917
4361356	1202	1.22083
4361357	1203	1.22245
4361358	1204	1.22418
4361359	1205	1.22597
4361360	1206	1.22776
4361361	1207	1.22963
4361362	1208	1.23138
4361363	1209	1.2334
4361364	1210	1.23543
4361365	1211	1.23739
4361366	1212	1.2393
4361367	1213	1.24115
4361368	1214	1.24293
4361369	1215	1.24482
4361370	1216	1.24659
4361371	1217	1.24839
4361372	1218	1.25026
4361373	1219	1.25218
4361374	1220	1.2541
4361375	1221	1.25596
4361376	1222	1.25792
4361377	1223	1.25985
4361378	1224	1.2615
4361379	1225	1.26304
4361380	1226	1.26463
4361381	1227	1.26632
4361382	1228	1.26762
4361383	1229	1.26899
4361384	1230	1.27036
4361385	1231	1.27179
4361386	1232	1.27332
4361387	1233	1.27498
4361388	1234	1.27682
4361389	1235	1.2786
4361390	1236	1.28041
4361391	1237	1.2821
4361392	1238	1.28378
4361393	1239	1.2856
4361394	1240	1.28731
4361395	1241	1.28907
4361396	1242	1.29061
4361397	1243	1.29222
4361398	1244	1.29389
4361399	1245	1.29556
4361400	1246	1.29723
4361401	1247	1.2989
4361402	1248	1.30033
4361403	1249	1.30182
4361404	1250	1.30319
4361405	1251	1.30449
4361406	1252	1.3058
4361407	1253	1.3073
4361408	1254	1.30881
4361409	1255	1.31046
4361410	1256	1.31212
4361411	1257	1.31372
4361412	1258	1.31532
4361413	1259	1.31718
4361414	1260	1.31898
4361415	1261	1.32071
4361416	1262	1.32245
4361417	1263	1.32424
4361418	1264	1.32603
4361419	1265	1.3279
4361420	1266	1.3298
4361421	1267	1.33149
4361422	1268	1.33328
4361423	1269	1.33496
4361424	1270	1.33658
4361425	1271	1.33821
4361426	1272	1.33985
4361427	1273	1.34155
4361428	1274	1.34327
4361429	1275	1.34492
4361430	1276	1.34663
4361431	1277	1.3482
4361432	1278	1.34954
4361433	1279	1.35095
4361434	1280	1.35221
4361435	1281	1.35353
4361436	1282	1.35464
4361437	1283	1.35563
4361438	1284	1.35669
4361439	1285	1.35775
4361440	1286	1.3588
4361441	1287	1.35986
4361442	1288	1.36079
4361443	1289	1.36155
4361444	1290	1.36245
4361445	1291	1.36353
4361446	1292	1.36439
4361447	1293	1.36526
4361448	1294	1.36613
4361449	1295	1.3669
4361450	1296	1.36766
4361451	1297	1.36839
4361452	1298	1.36924
4361453	1299	1.37002
4361454	1300	1.37079
4361455	1301	1.37169
4361456	1302	1.3725
4361457	1303	1.37331
4361458	1304	1.37412
4361459	1305	1.37492
4361460	1306	1.37579
4361461	1307	1.37639
4361462	1308	1.37712
4361463	1309	1.37791
4361464	1310	1.37862
4361465	1311	1.37933
4361466	1312	1.3798
4361467	1313	1.38032
4361468	1314	1.3809
4361469	1315	1.38142
4361470	1316	1.38198
4361471	1317	1.38249
4361472	1318	1.38306
4361473	1319	1.38358
4361474	1320	1.38382
4361475	1321	1.38411
4361476	1322	1.38428
4361477	1323	1.38438
4361478	1324	1.38492
4361479	1325	1.38545
4361480	1326	1.38591
4361481	1327	1.38636
4361482	1328	1.38676
4361483	1329	1.38705
4361484	1330	1.38727
4361485	1331	1.38748
4361486	1332	1.38769
4361487	1333	1.38789
4361488	1334	1.38803
4361489	1335	1.38817
4361490	1336	1.38831
4361491	1337	1.38839
4361492	1338	1.38855
4361493	1339	1.38852
4361494	1340	1.38898
4361495	1341	1.38945
4361496	1342	1.38993
4361497	1343	1.3906
4361498	1344	1.39108
4361499	1345	1.39141
4361500	1346	1.39186
4361501	1347	1.39219
4361502	1348	1.39251
4361503	1349	1.39298
4361504	1350	1.39367
4361505	1351	1.39431
4361506	1352	1.39472
4361507	1353	1.39526
4361508	1354	1.39602
4361509	1355	1.39686
4361510	1356	1.39771
4361511	1357	1.39849
4361512	1358	1.39922
4361513	1359	1.39989
4361514	1360	1.40036
4361515	1361	1.40066
4361516	1362	1.40096
4361517	1363	1.40126
4361518	1364	1.40141
4361519	1365	1.40156
4361520	1366	1.40171
4361521	1367	1.40191
4361522	1368	1.40212
4361523	1369	1.40227
4361524	1370	1.40242
4361525	1371	1.40251
4361526	1372	1.4026
4361527	1373	1.40259
4361528	1374	1.40264
4361529	1375	1.4027
4361530	1376	1.40279
4361531	1377	1.40286
4361532	1378	1.40292
4361533	1379	1.40296
4361534	1380	1.4029
4361535	1381	1.40269
4361536	1382	1.40256
4361537	1383	1.40243
4361538	1384	1.40219
4361539	1385	1.40178
4361540	1386	1.40134
4361541	1387	1.40099
4361542	1388	1.40073
4361543	1389	1.40035
4361544	1390	1.39983
4361545	1391	1.39929
4361546	1392	1.39867
4361547	1393	1.39809
4361548	1394	1.39753
4361549	1395	1.39705
4361550	1396	1.39641
4361551	1397	1.39578
4361552	1398	1.39517
4361553	1399	1.39463
4361554	1400	1.39407
4361555	1401	1.39352
4361556	1402	1.39296
4361557	1403	1.3924
4361558	1404	1.39201
4361559	1405	1.39162
4361560	1406	1.39123
4361561	1407	1.39079
4361562	1408	1.3904
4361563	1409	1.39001
4361564	1410	1.38956
4361565	1411	1.38928
4361566	1412	1.389
4361567	1413	1.38889
4361568	1414	1.38874
4361569	1415	1.38853
4361570	1416	1.38842
4361571	1417	1.38828
4361572	1418	1.38815
4361573	1419	1.3882
4361574	1420	1.38835
4361575	1421	1.3885
4361576	1422	1.38844
4361577	1423	1.3887
4361578	1424	1.38862
4361579	1425	1.38882
4361580	1426	1.38893
4361581	1427	1.38889
4361582	1428	1.3889
4361583	1429	1.38886
4361584	1430	1.38889
4361585	1431	1.38889
4361586	1432	1.38885
4361587	1433	1.3889
4361588	1434	1.389
4361589	1435	1.38911
4361590	1436	1.38942
4361591	1437	1.38968
4361592	1438	1.39001
4361593	1439	1.39022
4361594	1440	1.3905
4361595	1441	1.39071
4361596	1442	1.39093
4361597	1443	1.39115
4361598	1444	1.39129
4361599	1445	1.39161
4361600	1446	1.3919
4361601	1447	1.39231
4361602	1448	1.39287
4361603	1449	1.39343
4361604	1450	1.39399
4361605	1451	1.3946
4361606	1452	1.39522
4361607	1453	1.3959
4361608	1454	1.39663
4361609	1455	1.39755
4361610	1456	1.39853
4361611	1457	1.39957
4361612	1458	1.40055
4361613	1459	1.40166
4361614	1460	1.4028
4361615	1461	1.40408
4361616	1462	1.40566
4361617	1463	1.40724
4361618	1464	1.40883
4361619	1465	1.41064
4361620	1466	1.41228
4361621	1467	1.41398
4361622	1468	1.41549
4361623	1469	1.41698
4361624	1470	1.41841
4361625	1471	1.41988
4361626	1472	1.42144
4361627	1473	1.42299
4361628	1474	1.42468
4361629	1475	1.42612
4361630	1476	1.42756
4361631	1477	1.42912
4361632	1478	1.43061
4361633	1479	1.43209
4361634	1480	1.43333
4361635	1481	1.43474
4361636	1482	1.4362
4361637	1483	1.43771
4361638	1484	1.43907
4361639	1485	1.44055
4361640	1486	1.44228
4361641	1487	1.4441
4361642	1488	1.44591
4361643	1489	1.44773
4361644	1490	1.44959
4361645	1491	1.45151
4361646	1492	1.45344
4361647	1493	1.45529
4361648	1494	1.45698
4361649	1495	1.45867
4361650	1496	1.46037
4361651	1497	1.46199
4361652	1498	1.46372
4361653	1499	1.46546
4361654	1500	1.4672
4361655	1501	1.46905
4361656	1502	1.47075
4361657	1503	1.47253
4361658	1504	1.47423
4361659	1505	1.47574
4361660	1506	1.47732
4361661	1507	1.47891
4361662	1508	1.48034
4361663	1509	1.4817
4361664	1510	1.48287
4361665	1511	1.4841
4361666	1512	1.4855
4361667	1513	1.48697
4361668	1514	1.48841
4361669	1515	1.48984
4361670	1516	1.49135
4361671	1517	1.49281
4361672	1518	1.4941
4361673	1519	1.4954
4361674	1520	1.49656
4361675	1521	1.49789
4361676	1522	1.49938
4361677	1523	1.50088
4361678	1524	1.50232
4361679	1525	1.50376
4361680	1526	1.50521
4361681	1527	1.50691
4361682	1528	1.50855
4361683	1529	1.51014
4361684	1530	1.5119
4361685	1531	1.51349
4361686	1532	1.51506
4361687	1533	1.51655
4361688	1534	1.51804
4361689	1535	1.51959
4361690	1536	1.52129
4361691	1537	1.52274
4361692	1538	1.52424
4361693	1539	1.52549
4361694	1540	1.52674
4361695	1541	1.52816
4361696	1542	1.52952
4361697	1543	1.53088
4361698	1544	1.53231
4361699	1545	1.53359
4361700	1546	1.5347
4361701	1547	1.53592
4361702	1548	1.53709
4361703	1549	1.5382
4361704	1550	1.53913
4361705	1551	1.54001
4361706	1552	1.5408
4361707	1553	1.54163
4361708	1554	1.54251
4361709	1555	1.54348
4361710	1556	1.5444
4361711	1557	1.5451
4361712	1558	1.54587
4361713	1559	1.54678
4361714	1560	1.54796
4361715	1561	1.54901
4361716	1562	1.55016
4361717	1563	1.55125
4361718	1564	1.55234
4361719	1565	1.55334
4361720	1566	1.55423
4361721	1567	1.55524
4361722	1568	1.55625
4361723	1569	1.55732
4361724	1570	1.55839
4361725	1571	1.55934
4361726	1572	1.56002
4361727	1573	1.56071
4361728	1574	1.56154
4361729	1575	1.56214
4361730	1576	1.56255
4361731	1577	1.56306
4361732	1578	1.56344
4361733	1579	1.56367
4361734	1580	1.56353
4361735	1581	1.56324
4361736	1582	1.56302
4361737	1583	1.5627
4361738	1584	1.56238
4361739	1585	1.56203
4361740	1586	1.56171
4361741	1587	1.56082
4361742	1588	1.56004
4361743	1589	1.5592
4361744	1590	1.55833
4361745	1591	1.55746
4361746	1592	1.55666
4361747	1593	1.55585
4361748	1594	1.55504
4361749	1595	1.55433
4361750	1596	1.55349
4361751	1597	1.5528
4361752	1598	1.55196
4361753	1599	1.55118
4361754	1600	1.55037
4361755	1601	1.54971
4361756	1602	1.5489
4361757	1603	1.54809
4361758	1604	1.54731
4361759	1605	1.54644
4361760	1606	1.54565
4361761	1607	1.54481
4361762	1608	1.54388
4361763	1609	1.54301
4361764	1610	1.54241
4361765	1611	1.54162
4361766	1612	1.54092
4361767	1613	1.54006
4361768	1614	1.53921
4361769	1615	1.53836
4361770	1616	1.53732
4361771	1617	1.5361
4361772	1618	1.53494
4361773	1619	1.53386
4361774	1620	1.53303
4361775	1621	1.53214
4361776	1622	1.53125
4361777	1623	1.53038
4361778	1624	1.52951
4361779	1625	1.52856
4361780	1626	1.52766
4361781	1627	1.52682
4361782	1628	1.52599
4361783	1629	1.52506
4361784	1630	1.52434
4361785	1631	1.52366
4361786	1632	1.52291
4361787	1633	1.52231
4361788	1634	1.52193
4361789	1635	1.52167
4361790	1636	1.52169
4361791	1637	1.52162
4361792	1638	1.52127
4361793	1639	1.52103
4361794	1640	1.52091
4361795	1641	1.52088
4361796	1642	1.52079
4361797	1643	1.52069
4361798	1644	1.52063
4361799	1645	1.5205
4361800	1646	1.52053
4361801	1647	1.52058
4361802	1648	1.52063
4361803	1649	1.5205
4361804	1650	1.52031
4361805	1651	1.52012
4361806	1652	1.51993
4361807	1653	1.51962
4361808	1654	1.51934
4361809	1655	1.51907
4361810	1656	1.5188
4361811	1657	1.51866
4361812	1658	1.51863
4361813	1659	1.5187
4361814	1660	1.51883
4361815	1661	1.51896
4361816	1662	1.519
4361817	1663	1.51898
4361818	1664	1.51889
4361819	1665	1.519
4361820	1666	1.51928
4361821	1667	1.51957
4361822	1668	1.51977
4361823	1669	1.51983
4361824	1670	1.5199
4361825	1671	1.51997
4361826	1672	1.52026
4361827	1673	1.52043
4361828	1674	1.5205
4361829	1675	1.52099
4361830	1676	1.52154
4361831	1677	1.52203
4361832	1678	1.52249
4361833	1679	1.52295
4361834	1680	1.52341
4361835	1681	1.52362
4361836	1682	1.52395
4361837	1683	1.52432
4361838	1684	1.5246
4361839	1685	1.52488
4361840	1686	1.52502
4361841	1687	1.5249
4361842	1688	1.52459
4361843	1689	1.52422
4361844	1690	1.52386
4361845	1691	1.52364
4361846	1692	1.5233
4361847	1693	1.5229
4361848	1694	1.52237
4361849	1695	1.52193
4361850	1696	1.52155
4361851	1697	1.52124
4361852	1698	1.52126
4361853	1699	1.52103
4361854	1700	1.52105
4361855	1701	1.52113
4361856	1702	1.52122
4361857	1703	1.5214
4361858	1704	1.52159
4361859	1705	1.52177
4361860	1706	1.52186
4361861	1707	1.52202
4361862	1708	1.52224
4361863	1709	1.52246
4361864	1710	1.52261
4361865	1711	1.52271
4361866	1712	1.52302
4361867	1713	1.52333
4361868	1714	1.52395
4361869	1715	1.52432
4361870	1716	1.52454
4361871	1717	1.52471
4361872	1718	1.52495
4361873	1719	1.52516
4361874	1720	1.52537
4361875	1721	1.5257
4361876	1722	1.52584
4361877	1723	1.52614
4361878	1724	1.52631
4361879	1725	1.52652
4361880	1726	1.52673
4361881	1727	1.52677
4361882	1728	1.52737
4361883	1729	1.52788
4361884	1730	1.52852
4361885	1731	1.52918
4361886	1732	1.52979
4361887	1733	1.53039
4361888	1734	1.5309
4361889	1735	1.53139
4361890	1736	1.53178
4361891	1737	1.53212
4361892	1738	1.53251
4361893	1739	1.53265
4361894	1740	1.53286
4361895	1741	1.53326
4361896	1742	1.53385
4361897	1743	1.53435
4361898	1744	1.53478
4361899	1745	1.53515
4361900	1746	1.53552
4361901	1747	1.53599
4361902	1748	1.53652
4361903	1749	1.53693
4361904	1750	1.5373
4361905	1751	1.53778
4361906	1752	1.53825
4361907	1753	1.53866
4361908	1754	1.53904
4361909	1755	1.53948
4361910	1756	1.53992
4361911	1757	1.54043
4361912	1758	1.54081
4361913	1759	1.54109
4361914	1760	1.54109
4361915	1761	1.54104
4361916	1762	1.54107
4361917	1763	1.54112
4361918	1764	1.54121
4361919	1765	1.5412
4361920	1766	1.54109
4361921	1767	1.54121
4361922	1768	1.54114
4361923	1769	1.54119
4361924	1770	1.54112
4361925	1771	1.54083
4361926	1772	1.54002
4361927	1773	1.53916
4361928	1774	1.53842
4361929	1775	1.53788
4361930	1776	1.53733
4361931	1777	1.53686
4361932	1778	1.53657
4361933	1779	1.53615
4361934	1780	1.53582
4361935	1781	1.53527
4361936	1782	1.53466
4361937	1783	1.53427
4361938	1784	1.53378
4361939	1785	1.53323
4361940	1786	1.53268
4361941	1787	1.53213
4361942	1788	1.53181
4361943	1789	1.53155
4361944	1790	1.53119
4361945	1791	1.53067
4361946	1792	1.53033
4361947	1793	1.53007
4361948	1794	1.5298
4361949	1795	1.52953
4361950	1796	1.52927
4361951	1797	1.52903
4361952	1798	1.52873
4361953	1799	1.52884
4361954	1800	1.52879
4361955	1801	1.52885
4361956	1802	1.52896
4361957	1803	1.52908
4361958	1804	1.52929
4361959	1805	1.52941
4361960	1806	1.52946
4361961	1807	1.52986
4361962	1808	1.53001
4361963	1809	1.52999
4361964	1810	1.52991
4361965	1811	1.52998
4361966	1812	1.53028
4361967	1813	1.53052
4361968	1814	1.53069
4361969	1815	1.53093
4361970	1816	1.53103
4361971	1817	1.5312
4361972	1818	1.53137
4361973	1819	1.53174
4361974	1820	1.53211
4361975	1821	1.53229
4361976	1822	1.53262
4361977	1823	1.53303
4361978	1824	1.53305
4361979	1825	1.53308
4361980	1826	1.53291
4361981	1827	1.53274
4361982	1828	1.53229
4361983	1829	1.53197
4361984	1830	1.53164
4361985	1831	1.53129
4361986	1832	1.53097
4361987	1833	1.53065
4361988	1834	1.5303
4361989	1835	1.52994
4361990	1836	1.52959
4361991	1837	1.52931
4361992	1838	1.52909
4361993	1839	1.52887
4361994	1840	1.52871
4361995	1841	1.52845
4361996	1842	1.52814
4361997	1843	1.52753
4361998	1844	1.52696
4361999	1845	1.52656
4362000	1846	1.52595
4362001	1847	1.52554
4362002	1848	1.52514
4362003	1849	1.5246
4362004	1850	1.52372
4362005	1851	1.52293
4362006	1852	1.52246
4362007	1853	1.5219
4362008	1854	1.52107
4362009	1855	1.52002
4362010	1856	1.51911
4362011	1857	1.51827
4362012	1858	1.51743
4362013	1859	1.51652
4362014	1860	1.51561
4362015	1861	1.51487
4362016	1862	1.51418
4362017	1863	1.5135
4362018	1864	1.51299
4362019	1865	1.51248
4362020	1866	1.51143
4362021	1867	1.51038
4362022	1868	1.50946
4362023	1869	1.5087
4362024	1870	1.50785
4362025	1871	1.50707
4362026	1872	1.50629
4362027	1873	1.50541
4362028	1874	1.50438
4362029	1875	1.50338
4362030	1876	1.50266
4362031	1877	1.50203
4362032	1878	1.50133
4362033	1879	1.50057
4362034	1880	1.49978
4362035	1881	1.49917
4362036	1882	1.49853
4362037	1883	1.49784
4362038	1884	1.49728
4362039	1885	1.49678
4362040	1886	1.49637
4362041	1887	1.49581
4362042	1888	1.49514
4362043	1889	1.49446
4362044	1890	1.49387
4362045	1891	1.49338
4362046	1892	1.49285
4362047	1893	1.49227
4362048	1894	1.49168
4362049	1895	1.49103
4362050	1896	1.49058
4362051	1897	1.49009
4362052	1898	1.49009
4362053	1899	1.49
4362054	1900	1.48991
4362055	1901	1.48989
4362056	1902	1.4898
4362057	1903	1.48971
4362058	1904	1.48941
4362059	1905	1.48918
4362060	1906	1.48901
4362061	1907	1.48893
4362062	1908	1.48876
4362063	1909	1.48862
4362064	1910	1.48852
4362065	1911	1.48854
4362066	1912	1.48869
4362067	1913	1.48884
4362068	1914	1.48908
4362069	1915	1.48929
4362070	1916	1.48954
4362071	1917	1.48982
4362072	1918	1.49003
4362073	1919	1.49018
4362074	1920	1.49033
4362075	1921	1.49048
4362076	1922	1.49069
4362077	1923	1.49088
4362078	1924	1.49126
4362079	1925	1.49168
4362080	1926	1.49203
4362081	1927	1.49263
4362082	1928	1.49322
4362083	1929	1.49375
4362084	1930	1.4942
4362085	1931	1.49483
4362086	1932	1.49552
4362087	1933	1.496
4362088	1934	1.49651
4362089	1935	1.49695
4362090	1936	1.49748
4362091	1937	1.49808
4362092	1938	1.49865
4362093	1939	1.49935
4362094	1940	1.49998
4362095	1941	1.50068
4362096	1942	1.50137
4362097	1943	1.50198
4362098	1944	1.50246
4362099	1945	1.50304
4362100	1946	1.50362
4362101	1947	1.50416
4362102	1948	1.50462
4362103	1949	1.50504
4362104	1950	1.50538
4362105	1951	1.50571
4362106	1952	1.50623
4362107	1953	1.50665
4362108	1954	1.50735
4362109	1955	1.50792
4362110	1956	1.50845
4362111	1957	1.50908
4362112	1958	1.50946
4362113	1959	1.50977
4362114	1960	1.51018
4362115	1961	1.51065
4362116	1962	1.51095
4362117	1963	1.51131
4362118	1964	1.51167
4362119	1965	1.51216
4362120	1966	1.51238
4362121	1967	1.51287
4362122	1968	1.51358
4362123	1969	1.51438
4362124	1970	1.5152
4362125	1971	1.51595
4362126	1972	1.51701
4362127	1973	1.51808
4362128	1974	1.51908
4362129	1975	1.52029
4362130	1976	1.52161
4362131	1977	1.52298
4362132	1978	1.52436
4362133	1979	1.52574
4362134	1980	1.52746
4362135	1981	1.52903
4362136	1982	1.53051
4362137	1983	1.532
4362138	1984	1.53373
4362139	1985	1.53527
4362140	1986	1.53637
4362141	1987	1.53754
4362142	1988	1.53872
4362143	1989	1.53989
4362144	1990	1.54103
4362145	1991	1.54218
4362146	1992	1.54341
4362147	1993	1.54462
4362148	1994	1.54594
4362149	1995	1.54727
4362150	1996	1.54869
4362151	1997	1.55021
4362152	1998	1.55164
4362153	1999	1.55297
[truncated: 18,257 more rows]
