# Supplementary material for: Non-canonical gene amplifications facilitate adaptive evolution in bacteria
Source: Nat Microbiol. 2026 Jul 6;11(8):2201–12. doi: 10.1038/s41564-026-02415-2 (PMC13423834; doi:10.1038/s41564-026-02415-2)
Supplement: Supplementary file 13 — Statistical source data. [file 41564_2026_2415_MOESM13_ESM.xlsx]

## Sheet: a
read_index	x1	y1	x2	y2
1	891952	42598	857547	74534
2	917134	992	873146	41888
3	3583873	41896	3584623	42598

## Sheet: b
read_index	x1	y1	x2	y2
1	873149	42508	874335	43590
2	866011	70	891888	24008
3	873146	24765	891952	41797
4	874398	43598	925487	90337
5	3584612	24070	3583855	24765
6	3584623	41797	3583859	42506
