# Supplementary material for: Non-canonical gene amplifications facilitate adaptive evolution in bacteria
Source: Nat Microbiol. 2026 Jul 6;11(8):2201–12. doi: 10.1038/s41564-026-02415-2 (PMC13423834; doi:10.1038/s41564-026-02415-2)
Supplement: Supplementary file 14 — Statistical source data. [file 41564_2026_2415_MOESM14_ESM.xlsx]

## Sheet: a
read_index	x1	y1	x2	y2
1	20563	3895	19794	4633
2	880894	100	930226	47557

## Sheet: b
read_index	x1	y1	x2	y2
1	20563	63826	19790	64572
2	20563	94588	19790	95311
3	20551	125156	19794	125893
4	20551	32914	19794	33666
5	884798	94588	892092	101612
6	892174	101644	916573	125138
7	865970	14788	916583	63824
8	884798	63826	916583	94585
9	884810	125156	937397	176280
