# Supplementary material for: Non-canonical gene amplifications facilitate adaptive evolution in bacteria
Source: Nat Microbiol. 2026 Jul 6;11(8):2201–12. doi: 10.1038/s41564-026-02415-2 (PMC13423834; doi:10.1038/s41564-026-02415-2)
Supplement: Supplementary file 15 — Statistical source data. [file 41564_2026_2415_MOESM15_ESM.xlsx]

## Sheet: a
hemiflanked	unflanked
1.82701	6.4
1.91438	3.4162
1.93243	5.47125
4.25329	11.1202
1.77941	6.2359
1.88973	41.9091
2.29245	1.9176
1.86386	154.548
1.95652	16.0875
1.95	26.0154
1.59606	2.09099
1.88288	2.70278
2.01602	1.78302
2.03846	64.375
6.822	2.92888
1.60661	3.13149
5.75332	88.0588
1.9375	2.17436
9.61451	97.25
2.24762	3.10655
2.07843	2.17391
4.20044	4.08387
2.20807	26.8598
5	19.7079
3.19359	18.7389
1.96396	2.17478
1.88462	40.3117
1.8362
1.91841
1.89189
1.92712
1.83784
3.20568

## Sheet: b
hemiflanked	unflanked
259.825	52.724
269.28	29.093
259.17	80.917
7.374	25.993
287.056	52.008
384.528	11.446
26.038	167.192
371.176	7.894
334.152	10.597
333.738	11.103
148.59	31.981
356.729	11.075
378.258	401.102
9.801	8.113
31.028	13.712
184.646	29.698
32.543	8.329
303.03	60.959
8.735	8.256
0.838	6.339
40.244	91.318
34.181	36.044
279.017	10.98
8.08	17.585
58.078	24.656
350.241	97.206
352.106	38.347
378.641
399.966
409.317
378.961
409.32
31.113

## Sheet: c
hemiflanked	unflanked
214.877	284.71
246.225	70.2944
241.659	361.8
23.9898	263.055
223.735	272.309
342.126	468.245
33.6529	153.415
320.646	1212.11
319.624	159.882
317.051	277.746
88.5693	34.891
314.95	18.8583
384.316	314.07
10.178	514.161
180.645	26.4489
112.008	63.3011
154.687	725.113
284.091	71.5877
75.2477	794.64
1.0455	13.3534
43.4004	107.199
109.394	111.155
337.073	283.941
32.32	328.979
127.399	437.371
337.62	114.196
311.478	1507.49
316.62
367.332
365.067
351.342
342.944
68.6253
