# Supplementary material for: Non-canonical gene amplifications facilitate adaptive evolution in bacteria
Source: Nat Microbiol. 2026 Jul 6;11(8):2201–12. doi: 10.1038/s41564-026-02415-2 (PMC13423834; doi:10.1038/s41564-026-02415-2)
Supplement: Supplementary file 16 — Statistical source data. [file 41564_2026_2415_MOESM16_ESM.xlsx]

## Sheet: a
genomic_v	plotted_xkey	y
4308687	1	0.780988
4308688	2	0.781673
4308689	3	0.782441
4308690	4	0.783204
4308691	5	0.784051
4308692	6	0.78493
4308693	7	0.785803
4308694	8	0.786795
4308695	9	0.788028
4308696	10	0.789535
4308697	11	0.790701
4308698	12	0.791825
4308699	13	0.793063
4308700	14	0.794415
4308701	15	0.795759
4308702	16	0.797095
4308703	17	0.798423
4308704	18	0.799862
4308705	19	0.801603
4308706	20	0.803454
4308707	21	0.805263
4308708	22	0.806945
4308709	23	0.808619
4308710	24	0.810285
4308711	25	0.811944
4308712	26	0.813594
4308713	27	0.814885
4308714	28	0.816372
4308715	29	0.817768
4308716	30	0.819157
4308717	31	0.820539
4308718	32	0.821915
4308719	33	0.823401
4308720	34	0.824795
4308721	35	0.826182
4308722	36	0.827563
4308723	37	0.828937
4308724	38	0.83019
4308725	39	0.831551
4308726	40	0.832906
4308727	41	0.834255
4308728	42	0.835597
4308729	43	0.836934
4308730	44	0.838179
4308731	45	0.839305
4308732	46	0.840511
4308733	47	0.841711
4308734	48	0.84299
4308735	49	0.844236
4308736	50	0.845477
4308737	51	0.846824
4308738	52	0.848165
4308739	53	0.849611
4308740	54	0.851051
4308741	55	0.852402
4308742	56	0.853856
4308743	57	0.85522
4308744	58	0.856688
4308745	59	0.858148
4308746	60	0.859712
4308747	61	0.861075
4308748	62	0.8626
4308749	63	0.864227
4308750	64	0.865847
4308751	65	0.867352
4308752	66	0.868851
4308753	67	0.870343
4308754	68	0.871829
4308755	69	0.873202
4308756	70	0.874523
4308757	71	0.875838
4308758	72	0.877149
4308759	73	0.878454
4308760	74	0.879755
4308761	75	0.881051
4308762	76	0.882259
4308763	77	0.883461
4308764	78	0.884659
4308765	79	0.885748
4308766	80	0.886832
4308767	81	0.887912
4308768	82	0.888988
4308769	83	0.889955
4308770	84	0.890919
4308771	85	0.891879
4308772	86	0.892876
4308773	87	0.89387
4308774	88	0.894962
4308775	89	0.89605
4308776	90	0.897133
4308777	91	0.898129
4308778	92	0.899203
4308779	93	0.900375
4308780	94	0.901542
4308781	95	0.902703
4308782	96	0.90386
4308783	97	0.905094
4308784	98	0.906222
4308785	99	0.907346
4308786	100	0.908465
4308787	101	0.909498
4308788	102	0.910527
4308789	103	0.911552
4308790	104	0.912572
4308791	105	0.913589
4308792	106	0.914601
4308793	107	0.915609
4308794	108	0.916613
4308795	109	0.917514
4308796	110	0.918412
4308797	111	0.919306
4308798	112	0.920392
4308799	113	0.921555
4308800	114	0.922713
4308801	115	0.923948
4308802	116	0.925177
4308803	117	0.926403
4308804	118	0.927704
4308805	119	0.928824
4308806	120	0.93002
4308807	121	0.931212
4308808	122	0.932496
4308809	123	0.933775
4308810	124	0.935002
4308811	125	0.936032
4308812	126	0.937058
4308813	127	0.93808
4308814	128	0.939098
4308815	129	0.940207
4308816	130	0.941326
4308817	131	0.942267
4308818	132	0.943283
4308819	133	0.944201
4308820	134	0.944689
4308821	135	0.945002
4308822	136	0.945392
4308823	137	0.94578
4308824	138	0.946074
4308825	139	0.946037
4308826	140	0.946001
4308827	141	0.945886
4308828	142	0.945772
4308829	143	0.945567
4308830	144	0.945285
4308831	145	0.944836
4308832	146	0.944389
4308833	147	0.943945
4308834	148	0.943593
4308835	149	0.943244
4308836	150	0.94282
4308837	151	0.942489
4308838	152	0.942159
4308839	153	0.941742
4308840	154	0.941327
4308841	155	0.940989
4308842	156	0.940578
4308843	157	0.94017
4308844	158	0.939675
4308845	159	0.939257
4308846	160	0.938915
4308847	161	0.938501
4308848	162	0.938177
4308849	163	0.937854
4308850	164	0.937446
4308851	165	0.93704
4308852	166	0.936564
4308853	167	0.936176
4308854	168	0.935791
4308855	169	0.935407
4308856	170	0.935097
4308857	171	0.934717
4308858	172	0.93434
4308859	173	0.933964
4308860	174	0.933307
4308861	175	0.932654
4308862	176	0.932004
4308863	177	0.931443
4308864	178	0.9308
4308865	179	0.930162
4308866	180	0.929443
4308867	181	0.928798
4308868	182	0.928156
4308869	183	0.927504
4308870	184	0.926855
4308871	185	0.926128
4308872	186	0.925404
4308873	187	0.924752
4308874	188	0.924022
4308875	189	0.923295
4308876	190	0.922505
4308877	191	0.921814
4308878	192	0.921127
4308879	193	0.920524
4308880	194	0.919924
4308881	195	0.919328
4308882	196	0.918734
4308883	197	0.918144
4308884	198	0.917716
4308885	199	0.917224
4308886	200	0.916945
4308887	201	0.916666
4308888	202	0.916453
4308889	203	0.916242
4308890	204	0.916031
4308891	205	0.915758
4308892	206	0.915485
4308893	207	0.915151
4308894	208	0.915051
4308895	209	0.914888
4308896	210	0.914767
4308897	211	0.914494
4308898	212	0.914223
4308899	213	0.913876
4308900	214	0.913532
4308901	215	0.913189
4308902	216	0.912849
4308903	217	0.912496
4308904	218	0.912117
4308905	219	0.911741
4308906	220	0.911305
4308907	221	0.910872
4308908	222	0.910441
4308909	223	0.909951
4308910	224	0.909464
4308911	225	0.90898
4308912	226	0.908498
4308913	227	0.908079
4308914	228	0.907616
4308915	229	0.907155
4308916	230	0.906697
4308917	231	0.906242
4308918	232	0.905947
4308919	233	0.905655
4308920	234	0.905363
4308921	235	0.90519
4308922	236	0.905018
4308923	237	0.904561
4308924	238	0.904105
4308925	239	0.903595
4308926	240	0.903087
4308927	241	0.902581
4308928	242	0.902022
4308929	243	0.901535
4308930	244	0.900995
4308931	245	0.900514
4308932	246	0.900035
4308933	247	0.899559
4308934	248	0.8991
4308935	249	0.898573
4308936	250	0.898216
4308937	251	0.89786
4308938	252	0.897997
4308939	253	0.898147
4308940	254	0.898298
4308941	255	0.898337
4308942	256	0.898432
4308943	257	0.898651
4308944	258	0.898745
4308945	259	0.898839
4308946	260	0.8991
4308947	261	0.899346
4308948	262	0.899994
4308949	263	0.900698
4308950	264	0.901457
4308951	265	0.902384
4308952	266	0.903269
4308953	267	0.904292
4308954	268	0.905468
4308955	269	0.906532
4308956	270	0.907653
4308957	271	0.908817
4308958	272	0.909982
4308959	273	0.91098
4308960	274	0.911908
4308961	275	0.91285
4308962	276	0.913616
4308963	277	0.914382
4308964	278	0.915105
4308965	279	0.915897
4308966	280	0.916758
4308967	281	0.917929
4308968	282	0.919157
4308969	283	0.920354
4308970	284	0.921552
4308971	285	0.92275
4308972	286	0.924132
4308973	287	0.925389
4308974	288	0.926577
4308975	289	0.927836
4308976	290	0.929234
4308977	291	0.930621
4308978	292	0.93209
4308979	293	0.933838
4308980	294	0.935726
4308981	295	0.937848
4308982	296	0.939972
4308983	297	0.942041
4308984	298	0.944111
4308985	299	0.946382
4308986	300	0.948666
4308987	301	0.950882
4308988	302	0.95316
4308989	303	0.955441
4308990	304	0.957654
4308991	305	0.95981
4308992	306	0.962028
4308993	307	0.964249
4308994	308	0.966472
4308995	309	0.968375
4308996	310	0.97015
4308997	311	0.971995
4308998	312	0.97378
4308999	313	0.975567
4309000	314	0.977494
4309001	315	0.979423
4309002	316	0.981414
4309003	317	0.983459
4309004	318	0.985445
4309005	319	0.987308
4309006	320	0.989031
4309007	321	0.990685
4309008	322	0.99234
4309009	323	0.993784
4309010	324	0.995355
4309011	325	0.996919
4309012	326	0.998422
4309013	327	0.9998
4309014	328	1.00112
4309015	329	1.00257
4309016	330	1.00409
4309017	331	1.00567
4309018	332	1.00719
4309019	333	1.0087
4309020	334	1.01014
4309021	335	1.01137
4309022	336	1.0126
4309023	337	1.0139
4309024	338	1.01514
4309025	339	1.01638
4309026	340	1.01755
4309027	341	1.01865
4309028	342	1.01976
4309029	343	1.0208
4309030	344	1.02164
4309031	345	1.02241
4309032	346	1.02325
4309033	347	1.02401
4309034	348	1.02485
4309035	349	1.02562
4309036	350	1.02633
4309037	351	1.02703
4309038	352	1.02745
4309039	353	1.02781
4309040	354	1.02816
4309041	355	1.02845
4309042	356	1.0288
4309043	357	1.02888
4309044	358	1.02909
4309045	359	1.02924
4309046	360	1.02939
4309047	361	1.0294
4309048	362	1.02943
4309049	363	1.02945
4309050	364	1.02941
4309051	365	1.02943
4309052	366	1.02932
4309053	367	1.02921
4309054	368	1.02895
4309055	369	1.0287
4309056	370	1.02851
4309057	371	1.02818
4309058	372	1.02785
4309059	373	1.02738
4309060	374	1.02705
4309061	375	1.02671
4309062	376	1.02638
4309063	377	1.02611
4309064	378	1.02584
4309065	379	1.02577
4309066	380	1.0257
4309067	381	1.0257
4309068	382	1.02563
4309069	383	1.0257
4309070	384	1.02583
4309071	385	1.02597
4309072	386	1.02596
4309073	387	1.02575
4309074	388	1.02509
4309075	389	1.02442
4309076	390	1.02369
4309077	391	1.02297
4309078	392	1.02237
4309079	393	1.02202
4309080	394	1.0216
4309081	395	1.02138
4309082	396	1.02122
4309083	397	1.02093
4309084	398	1.02076
4309085	399	1.02067
4309086	400	1.0205
4309087	401	1.02069
4309088	402	1.02054
4309089	403	1.02024
4309090	404	1.02007
4309091	405	1.01989
4309092	406	1.01978
4309093	407	1.01954
4309094	408	1.01929
4309095	409	1.01892
4309096	410	1.01855
4309097	411	1.01804
4309098	412	1.01741
4309099	413	1.0169
4309100	414	1.0164
4309101	415	1.01589
4309102	416	1.01545
4309103	417	1.01495
4309104	418	1.0143
4309105	419	1.0135
4309106	420	1.0127
4309107	421	1.01189
4309108	422	1.01115
4309109	423	1.01054
4309110	424	1.00987
4309111	425	1.00906
4309112	426	1.00825
4309113	427	1.00745
4309114	428	1.00658
4309115	429	1.00592
4309116	430	1.00526
4309117	431	1.00466
4309118	432	1.004
4309119	433	1.00334
4309120	434	1.00268
4309121	435	1.00209
4309122	436	1.00155
4309123	437	1.00089
4309124	438	1.00028
4309125	439	0.999675
4309126	440	0.998998
4309127	441	0.998257
4309128	442	0.997516
4309129	443	0.996711
4309130	444	0.995969
4309131	445	0.995361
4309132	446	0.994761
4309133	447	0.99416
4309134	448	0.99363
4309135	449	0.993227
4309136	450	0.992633
4309137	451	0.991913
4309138	452	0.991192
4309139	453	0.990345
4309140	454	0.989356
4309141	455	0.988162
4309142	456	0.986968
4309143	457	0.985774
4309144	458	0.984509
4309145	459	0.983245
4309146	460	0.981981
4309147	461	0.980779
4309148	462	0.979507
4309149	463	0.978235
4309150	464	0.976901
4309151	465	0.975576
4309152	466	0.974313
4309153	467	0.973042
4309154	468	0.971771
4309155	469	0.970571
4309156	470	0.969372
4309157	471	0.968234
4309158	472	0.967167
4309159	473	0.966152
4309160	474	0.965137
4309161	475	0.964132
4309162	476	0.963126
4309163	477	0.962404
4309164	478	0.961754
4309165	479	0.961256
4309166	480	0.960758
4309167	481	0.960321
4309168	482	0.959823
4309169	483	0.959315
4309170	484	0.958736
4309171	485	0.958227
4309172	486	0.957719
4309173	487	0.9572
4309174	488	0.956671
4309175	489	0.956345
4309176	490	0.956162
4309177	491	0.956049
4309178	492	0.956059
4309179	493	0.95619
4309180	494	0.956372
4309181	495	0.956555
4309182	496	0.956881
4309183	497	0.957207
4309184	498	0.957533
4309185	499	0.957799
4309186	500	0.958004
4309187	501	0.958157
4309188	502	0.958311
4309189	503	0.958403
4309190	504	0.958424
4309191	505	0.958383
4309192	506	0.958188
4309193	507	0.957932
4309194	508	0.957604
4309195	509	0.957132
4309196	510	0.956505
4309197	511	0.956084
4309198	512	0.955734
4309199	513	0.955373
4309200	514	0.955012
4309201	515	0.954651
4309202	516	0.954361
4309203	517	0.954071
4309204	518	0.953565
4309205	519	0.952823
4309206	520	0.952008
4309207	521	0.951266
4309208	522	0.950595
4309209	523	0.949852
4309210	524	0.949109
4309211	525	0.948366
4309212	526	0.94755
4309213	527	0.946951
4309214	528	0.946218
4309215	529	0.945546
4309216	530	0.944885
4309217	531	0.944224
4309218	532	0.943502
4309219	533	0.942708
4309220	534	0.941975
4309221	535	0.941241
4309222	536	0.940641
4309223	537	0.940101
4309224	538	0.939633
4309225	539	0.939092
4309226	540	0.938552
4309227	541	0.938011
4309228	542	0.937409
4309229	543	0.936808
4309230	544	0.936206
4309231	545	0.935688
4309232	546	0.935109
4309233	547	0.93447
4309234	548	0.933698
4309235	549	0.932879
4309236	550	0.932059
4309237	551	0.931228
4309238	552	0.930397
4309239	553	0.929495
4309240	554	0.928448
4309241	555	0.927461
4309242	556	0.926403
4309243	557	0.925405
4309244	558	0.924334
4309245	559	0.923264
4309246	560	0.922122
4309247	561	0.921112
4309248	562	0.920199
4309249	563	0.919333
4309250	564	0.918467
4309251	565	0.917673
4309252	566	0.916879
4309253	567	0.916026
4309254	568	0.915114
4309255	569	0.914275
4309256	570	0.913462
4309257	571	0.91259
4309258	572	0.911719
4309259	573	0.910849
4309260	574	0.909979
4309261	575	0.90911
4309262	576	0.9083
4309263	577	0.907607
4309264	578	0.906986
4309265	579	0.906496
4309266	580	0.906006
4309267	581	0.905516
4309268	582	0.905026
4309269	583	0.904608
4309270	584	0.904132
4309271	585	0.903656
4309272	586	0.903152
4309273	587	0.902649
4309274	588	0.902073
4309275	589	0.901498
4309276	590	0.900922
4309277	591	0.900405
4309278	592	0.899771
4309279	593	0.899066
4309280	594	0.898361
4309281	595	0.897656
4309282	596	0.896951
4309283	597	0.89626
4309284	598	0.895642
4309285	599	0.894908
4309286	600	0.894017
4309287	601	0.893184
4309288	602	0.89228
4309289	603	0.891305
4309290	604	0.890116
4309291	605	0.888985
4309292	606	0.887741
4309293	607	0.886499
4309294	608	0.885201
4309295	609	0.884089
4309296	610	0.882906
4309297	611	0.881781
4309298	612	0.880458
4309299	613	0.879238
4309300	614	0.877891
4309301	615	0.87642
4309302	616	0.874879
4309303	617	0.873173
4309304	618	0.871415
4309305	619	0.869928
4309306	620	0.86839
4309307	621	0.866854
4309308	622	0.86525
4309309	623	0.863578
4309310	624	0.861932
4309311	625	0.86043
4309312	626	0.859
4309313	627	0.857682
4309314	628	0.856364
4309315	629	0.854978
4309316	630	0.853594
4309317	631	0.852282
4309318	632	0.850864
4309319	633	0.849572
4309320	634	0.848583
4309321	635	0.847718
4309322	636	0.84673
4309323	637	0.845743
4309324	638	0.844828
4309325	639	0.844072
4309326	640	0.843317
4309327	641	0.842545
4309328	642	0.841773
4309329	643	0.841019
4309330	644	0.840318
4309331	645	0.83974
4309332	646	0.83918
4309333	647	0.838515
4309334	648	0.837728
4309335	649	0.83703
4309336	650	0.836384
4309337	651	0.835617
4309338	652	0.83485
4309339	653	0.834207
4309340	654	0.833563
4309341	655	0.832851
4309342	656	0.832382
4309343	657	0.831984
4309344	658	0.831707
4309345	659	0.831378
4309346	660	0.830998
4309347	661	0.83067
4309348	662	0.830272
4309349	663	0.829875
4309350	664	0.829547
4309351	665	0.829168
4309352	666	0.828859
4309353	667	0.828481
4309354	668	0.828154
4309355	669	0.827828
4309356	670	0.827501
4309357	671	0.827278
4309358	672	0.827055
4309359	673	0.826883
4309360	674	0.826865
4309361	675	0.826898
4309362	676	0.826931
4309363	677	0.826793
4309364	678	0.826862
4309365	679	0.826931
4309366	680	0.82707
4309367	681	0.827157
4309368	682	0.827245
4309369	683	0.82735
4309370	684	0.827455
4309371	685	0.82763
4309372	686	0.827805
4309373	687	0.82772
4309374	688	0.827602
4309375	689	0.827484
4309376	690	0.827417
4309377	691	0.827264
4309378	692	0.82711
4309379	693	0.826938
4309380	694	0.826818
4309381	695	0.826698
4309382	696	0.826526
4309383	697	0.826406
4309384	698	0.826147
4309385	699	0.82594
4309386	700	0.825561
4309387	701	0.825182
4309388	702	0.824752
4309389	703	0.824323
4309390	704	0.823893
4309391	705	0.823584
4309392	706	0.823275
4309393	707	0.823017
4309394	708	0.82262
4309395	709	0.822275
4309396	710	0.821994
4309397	711	0.821852
4309398	712	0.82171
4309399	713	0.821637
4309400	714	0.821563
4309401	715	0.82149
4309402	716	0.821467
4309403	717	0.821514
4309404	718	0.821787
4309405	719	0.82206
4309406	720	0.822384
4309407	721	0.822709
4309408	722	0.822964
4309409	723	0.82334
4309410	724	0.823716
4309411	725	0.824074
4309412	726	0.824688
4309413	727	0.825322
4309414	728	0.82599
4309415	729	0.826608
4309416	730	0.827226
4309417	731	0.827845
4309418	732	0.828411
4309419	733	0.828979
4309420	734	0.829599
4309421	735	0.830064
4309422	736	0.8306
4309423	737	0.831418
4309424	738	0.832078
4309425	739	0.832792
4309426	740	0.83349
4309427	741	0.834189
4309428	742	0.834942
4309429	743	0.835784
4309430	744	0.83654
4309431	745	0.837245
4309432	746	0.837952
4309433	747	0.838732
4309434	748	0.839442
4309435	749	0.840297
4309436	750	0.840993
4309437	751	0.841673
4309438	752	0.842354
4309439	753	0.842948
4309440	754	0.843418
4309441	755	0.844033
4309442	756	0.844648
4309443	757	0.845194
4309444	758	0.845849
4309445	759	0.846506
4309446	760	0.847001
4309447	761	0.847587
4309448	762	0.848102
4309449	763	0.848562
4309450	764	0.849024
4309451	765	0.849394
4309452	766	0.849875
4309453	767	0.850357
4309454	768	0.85075
4309455	769	0.851309
4309456	770	0.851814
4309457	771	0.852192
4309458	772	0.852627
4309459	773	0.853229
4309460	774	0.853799
4309461	775	0.854353
4309462	776	0.854926
4309463	777	0.855556
4309464	778	0.856228
4309465	779	0.856976
4309466	780	0.857726
4309467	781	0.858257
4309468	782	0.858732
4309469	783	0.859346
4309470	784	0.859963
4309471	785	0.860582
4309472	786	0.861203
4309473	787	0.861959
4309474	788	0.862792
4309475	789	0.86363
4309476	790	0.86447
4309477	791	0.865297
4309478	792	0.86632
4309479	793	0.867103
4309480	794	0.867697
4309481	795	0.867981
4309482	796	0.868266
4309483	797	0.868493
4309484	798	0.868721
4309485	799	0.86889
4309486	800	0.86906
4309487	801	0.869537
4309488	802	0.870093
4309489	803	0.870617
4309490	804	0.871144
4309491	805	0.871732
4309492	806	0.872323
4309493	807	0.872856
4309494	808	0.87339
4309495	809	0.874083
4309496	810	0.87484
4309497	811	0.875522
4309498	812	0.876267
4309499	813	0.877078
4309500	814	0.878033
4309501	815	0.878992
4309502	816	0.879894
4309503	817	0.880833
4309504	818	0.881838
4309505	819	0.882911
4309506	820	0.883988
4309507	821	0.885071
4309508	822	0.886222
4309509	823	0.887539
4309510	824	0.888926
4309511	825	0.890336
4309512	826	0.891688
4309513	827	0.893046
4309514	828	0.894329
4309515	829	0.895536
4309516	830	0.896667
4309517	831	0.897738
4309518	832	0.898747
4309519	833	0.899726
4309520	834	0.900725
4309521	835	0.901893
4309522	836	0.902931
4309523	837	0.903973
4309524	838	0.905019
4309525	839	0.906068
4309526	840	0.907121
4309527	841	0.908245
4309528	842	0.909373
4309529	843	0.910421
4309530	844	0.911473
4309531	845	0.912614
4309532	846	0.913689
4309533	847	0.914768
4309534	848	0.915766
4309535	849	0.916699
4309536	850	0.917635
4309537	851	0.918573
4309538	852	0.919445
4309539	853	0.92042
4309540	854	0.921343
4309541	855	0.922424
4309542	856	0.923578
4309543	857	0.925236
4309544	858	0.926656
4309545	859	0.928151
4309546	860	0.929652
4309547	861	0.931286
4309548	862	0.932913
4309549	863	0.934459
4309550	864	0.936098
4309551	865	0.937743
4309552	866	0.939555
4309553	867	0.941374
4309554	868	0.943463
4309555	869	0.94556
4309556	870	0.947591
4309557	871	0.949481
4309558	872	0.95129
4309559	873	0.953194
4309560	874	0.955016
4309561	875	0.956845
4309562	876	0.95868
4309563	877	0.960522
4309564	878	0.96246
4309565	879	0.964239
4309566	880	0.966012
4309567	881	0.967702
4309568	882	0.969488
4309569	883	0.971191
4309570	884	0.972822
4309571	885	0.974368
4309572	886	0.97583
4309573	887	0.977466
4309574	888	0.979109
4309575	889	0.980757
4309576	890	0.982321
4309577	891	0.98381
4309578	892	0.985063
4309579	893	0.98624
4309580	894	0.98742
4309581	895	0.98836
4309582	896	0.989221
4309583	897	0.990084
4309584	898	0.990786
4309585	899	0.991581
4309586	900	0.992471
4309587	901	0.993269
4309588	902	0.994152
4309589	903	0.995396
4309590	904	0.996385
4309591	905	0.997294
4309592	906	0.998131
4309593	907	0.998877
4309594	908	0.999624
4309595	909	1.00037
4309596	910	1.00121
4309597	911	1.00214
4309598	912	1.00299
4309599	913	1.00357
4309600	914	1.00416
4309601	915	1.00474
4309602	916	1.00525
4309603	917	1.00585
4309604	918	1.00675
4309605	919	1.00775
4309606	920	1.00874
4309607	921	1.00974
4309608	922	1.01073
4309609	923	1.01154
4309610	924	1.01236
4309611	925	1.01334
4309612	926	1.01414
4309613	927	1.01493
4309614	928	1.01572
4309615	929	1.01632
4309616	930	1.01693
4309617	931	1.01745
4309618	932	1.01797
4309619	933	1.01858
4309620	934	1.01928
4309621	935	1.0199
4309622	936	1.02044
4309623	937	1.02115
4309624	938	1.02178
4309625	939	1.02231
4309626	940	1.02267
4309627	941	1.02303
4309628	942	1.0233
4309629	943	1.02365
4309630	944	1.02392
4309631	945	1.0241
4309632	946	1.02428
4309633	947	1.02438
4309634	948	1.02447
4309635	949	1.02456
4309636	950	1.02457
4309637	951	1.02475
4309638	952	1.02502
4309639	953	1.0252
4309640	954	1.02548
4309641	955	1.02567
4309642	956	1.02585
4309643	957	1.02604
4309644	958	1.02641
4309645	959	1.02678
4309646	960	1.02724
4309647	961	1.02761
4309648	962	1.02807
4309649	963	1.02852
4309650	964	1.02907
4309651	965	1.0297
4309652	966	1.03033
4309653	967	1.03078
4309654	968	1.03123
4309655	969	1.03178
4309656	970	1.03223
4309657	971	1.03268
4309658	972	1.03313
4309659	973	1.03387
4309660	974	1.0346
4309661	975	1.03534
4309662	976	1.0359
4309663	977	1.03637
4309664	978	1.03673
4309665	979	1.0369
4309666	980	1.03698
4309667	981	1.03705
4309668	982	1.03685
4309669	983	1.03674
4309670	984	1.03664
4309671	985	1.03645
4309672	986	1.03634
4309673	987	1.03634
4309674	988	1.03643
4309675	989	1.03653
4309676	990	1.03643
4309677	991	1.03624
4309678	992	1.03587
4309679	993	1.0355
4309680	994	1.03504
4309681	995	1.03449
4309682	996	1.03413
4309683	997	1.03395
4309684	998	1.03377
4309685	999	1.03367
4309686	1000	1.03358
4309687	1001	1.03366
4309688	1002	1.03374
4309689	1003	1.03382
4309690	1004	1.03399
4309691	1005	1.03417
4309692	1006	1.03454
4309693	1007	1.035
4309694	1008	1.03546
4309695	1009	1.03593
4309696	1010	1.0364
4309697	1011	1.03687
4309698	1012	1.03743
4309699	1013	1.03782
4309700	1014	1.03811
4309701	1015	1.03822
4309702	1016	1.03824
4309703	1017	1.03835
4309704	1018	1.03865
4309705	1019	1.03895
4309706	1020	1.03924
4309707	1021	1.03954
4309708	1022	1.03975
4309709	1023	1.03997
4309710	1024	1.04009
4309711	1025	1.0403
4309712	1026	1.04053
4309713	1027	1.04075
4309714	1028	1.04097
4309715	1029	1.04119
4309716	1030	1.04141
4309717	1031	1.04153
4309718	1032	1.04156
4309719	1033	1.04142
4309720	1034	1.04128
4309721	1035	1.04104
4309722	1036	1.04053
4309723	1037	1.03994
4309724	1038	1.03935
4309725	1039	1.03875
4309726	1040	1.03816
4309727	1041	1.03786
4309728	1042	1.03753
4309729	1043	1.0373
4309730	1044	1.03715
4309731	1045	1.037
4309732	1046	1.03676
4309733	1047	1.03652
4309734	1048	1.03647
4309735	1049	1.03659
4309736	1050	1.03662
4309737	1051	1.03657
4309738	1052	1.03634
4309739	1053	1.03612
4309740	1054	1.03608
4309741	1055	1.03587
4309742	1056	1.03557
4309743	1057	1.03528
4309744	1058	1.03499
4309745	1059	1.03461
4309746	1060	1.03406
4309747	1061	1.03369
4309748	1062	1.03322
4309749	1063	1.03266
4309750	1064	1.03211
4309751	1065	1.03155
4309752	1066	1.031
4309753	1067	1.03054
4309754	1068	1.03016
4309755	1069	1.02978
4309756	1070	1.02931
4309757	1071	1.02903
4309758	1072	1.02874
4309759	1073	1.02854
4309760	1074	1.02817
4309761	1075	1.0278
4309762	1076	1.02743
4309763	1077	1.0269
4309764	1078	1.02628
4309765	1079	1.02574
4309766	1080	1.0252
4309767	1081	1.02474
4309768	1082	1.02438
4309769	1083	1.02384
4309770	1084	1.02338
4309771	1085	1.02292
4309772	1086	1.02246
4309773	1087	1.02201
4309774	1088	1.02155
4309775	1089	1.0211
4309776	1090	1.02064
4309777	1091	1.02019
4309778	1092	1.01974
4309779	1093	1.01929
4309780	1094	1.01875
4309781	1095	1.01813
4309782	1096	1.01742
4309783	1097	1.01655
4309784	1098	1.01559
4309785	1099	1.0148
4309786	1100	1.01416
4309787	1101	1.01361
4309788	1102	1.01304
4309789	1103	1.01257
4309790	1104	1.01236
4309791	1105	1.01215
4309792	1106	1.0121
4309793	1107	1.01198
4309794	1108	1.01193
4309795	1109	1.01164
4309796	1110	1.01144
4309797	1111	1.01117
4309798	1112	1.01089
4309799	1113	1.01043
4309800	1114	1.01005
4309801	1115	1.00986
4309802	1116	1.00975
4309803	1117	1.00988
4309804	1118	1.01001
4309805	1119	1.00996
4309806	1120	1.00992
4309807	1121	1.00977
4309808	1122	1.00963
4309809	1123	1.00958
4309810	1124	1.00952
4309811	1125	1.00947
4309812	1126	1.00924
4309813	1127	1.00894
4309814	1128	1.00864
4309815	1129	1.00834
4309816	1130	1.00803
4309817	1131	1.0078
4309818	1132	1.00748
4309819	1133	1.00707
4309820	1134	1.00665
4309821	1135	1.00624
4309822	1136	1.00592
4309823	1137	1.00544
4309824	1138	1.00495
4309825	1139	1.00464
4309826	1140	1.00432
4309827	1141	1.00443
4309828	1142	1.00446
4309829	1143	1.00456
4309830	1144	1.00467
4309831	1145	1.00477
4309832	1146	1.00487
4309833	1147	1.00512
4309834	1148	1.00553
4309835	1149	1.00619
4309836	1150	1.00676
4309837	1151	1.00741
4309838	1152	1.00813
4309839	1153	1.00879
4309840	1154	1.00945
4309841	1155	1.01012
4309842	1156	1.01053
4309843	1157	1.01102
4309844	1158	1.0115
4309845	1159	1.01206
4309846	1160	1.01261
4309847	1161	1.01317
4309848	1162	1.01381
4309849	1163	1.01445
4309850	1164	1.01509
4309851	1165	1.01581
4309852	1166	1.01644
4309853	1167	1.01706
4309854	1168	1.01761
4309855	1169	1.01816
4309856	1170	1.01871
4309857	1171	1.01911
4309858	1172	1.01968
4309859	1173	1.02033
4309860	1174	1.02115
4309861	1175	1.0218
4309862	1176	1.02263
4309863	1177	1.02346
4309864	1178	1.02411
4309865	1179	1.02476
4309866	1180	1.02541
4309867	1181	1.02623
4309868	1182	1.02688
4309869	1183	1.02753
4309870	1184	1.02818
4309871	1185	1.02883
4309872	1186	1.02955
4309873	1187	1.03054
4309874	1188	1.03178
4309875	1189	1.03295
4309876	1190	1.03412
4309877	1191	1.03529
4309878	1192	1.03647
4309879	1193	1.03747
4309880	1194	1.0384
4309881	1195	1.03916
4309882	1196	1.04
4309883	1197	1.04076
4309884	1198	1.04152
4309885	1199	1.04227
4309886	1200	1.0432
4309887	1201	1.04413
4309888	1202	1.04507
4309889	1203	1.046
4309890	1204	1.04694
4309891	1205	1.04778
4309892	1206	1.04863
4309893	1207	1.04939
4309894	1208	1.05006
4309895	1209	1.05073
4309896	1210	1.05123
4309897	1211	1.05173
4309898	1212	1.05223
4309899	1213	1.05273
4309900	1214	1.05323
4309901	1215	1.05365
4309902	1216	1.05399
4309903	1217	1.05415
4309904	1218	1.05413
4309905	1219	1.05411
4309906	1220	1.05409
4309907	1221	1.05415
4309908	1222	1.0543
4309909	1223	1.05427
4309910	1224	1.05442
4309911	1225	1.05449
4309912	1226	1.05411
4309913	1227	1.05365
4309914	1228	1.05318
4309915	1229	1.05272
4309916	1230	1.05234
4309917	1231	1.05197
4309918	1232	1.05142
4309919	1233	1.05087
4309920	1234	1.05025
4309921	1235	1.04979
4309922	1236	1.04924
4309923	1237	1.0487
4309924	1238	1.04824
4309925	1239	1.04779
4309926	1240	1.04733
4309927	1241	1.04688
4309928	1242	1.04643
4309929	1243	1.04571
4309930	1244	1.04518
4309931	1245	1.04466
4309932	1246	1.04413
4309933	1247	1.04351
4309934	1248	1.04298
4309935	1249	1.04235
4309936	1250	1.04173
4309937	1251	1.04086
4309938	1252	1.03989
4309939	1253	1.03893
4309940	1254	1.03806
4309941	1255	1.03701
4309942	1256	1.0358
4309943	1257	1.0345
4309944	1258	1.0333
4309945	1259	1.03212
4309946	1260	1.03102
4309947	1261	1.02966
4309948	1262	1.0283
4309949	1263	1.02703
4309950	1264	1.02567
4309951	1265	1.02413
4309952	1266	1.0226
4309953	1267	1.02098
4309954	1268	1.01945
4309955	1269	1.01784
4309956	1270	1.01623
4309957	1271	1.01472
4309958	1272	1.01312
4309959	1273	1.01137
4309960	1274	1.00929
4309961	1275	1.00723
4309962	1276	1.00526
4309963	1277	1.00321
4309964	1278	1.00109
4309965	1279	0.99896
4309966	1280	0.996681
4309967	1281	0.994587
4309968	1282	0.992422
4309969	1283	0.990176
4309970	1284	0.987938
4309971	1285	0.985709
4309972	1286	0.983399
4309973	1287	0.981098
4309974	1288	0.978806
4309975	1289	0.976521
4309976	1290	0.974321
4309977	1291	0.97214
4309978	1292	0.969902
4309979	1293	0.967598
4309980	1294	0.965367
4309981	1295	0.963069
4309982	1296	0.96078
4309983	1297	0.958487
4309984	1298	0.956277
4309985	1299	0.954062
4309986	1300	0.951854
4309987	1301	0.949384
4309988	1302	0.946923
4309989	1303	0.944567
4309990	1304	0.94222
4309991	1305	0.93988
4309992	1306	0.937548
4309993	1307	0.935295
4309994	1308	0.93319
4309995	1309	0.931161
4309996	1310	0.929138
4309997	1311	0.927051
4309998	1312	0.92497
4309999	1313	0.922741
4310000	1314	0.920381
4310001	1315	0.918181
4310002	1316	0.915988
4310003	1317	0.913718
4310004	1318	0.911539
4310005	1319	0.909434
4310006	1320	0.907336
4310007	1321	0.905378
4310008	1322	0.903358
4310009	1323	0.901344
4310010	1324	0.899336
4310011	1325	0.897333
4310012	1326	0.895485
4310013	1327	0.893641
4310014	1328	0.891884
4310015	1329	0.890132
4310016	1330	0.888401
4310017	1331	0.886757
4310018	1332	0.885052
4310019	1333	0.883435
4310020	1334	0.881659
4310021	1335	0.880033
4310022	1336	0.878557
4310023	1337	0.877004
4310024	1338	0.875455
4310025	1339	0.87391
4310026	1340	0.872369
4310027	1341	0.870814
4310028	1342	0.869326
4310029	1343	0.868064
4310030	1344	0.866806
4310031	1345	0.865407
4310032	1346	0.86395
4310033	1347	0.862496
4310034	1348	0.861126
4310035	1349	0.859618
4310036	1350	0.85793
4310037	1351	0.856307
4310038	1352	0.854751
4310039	1353	0.85318
4310040	1354	0.851454
4310041	1355	0.849713
4310042	1356	0.847977
4310043	1357	0.846086
4310044	1358	0.8442
4310045	1359	0.8423
4310046	1360	0.840462
4310047	1361	0.838649
4310048	1362	0.836839
4310049	1363	0.835034
4310050	1364	0.833154
4310051	1365	0.83122
4310052	1366	0.82929
4310053	1367	0.827365
4310054	1368	0.825367
4310055	1369	0.823373
4310056	1370	0.821384
4310057	1371	0.819514
4310058	1372	0.817726
4310059	1373	0.815941
4310060	1374	0.814259
4310061	1375	0.812581
4310062	1376	0.810906
4310063	1377	0.809403
4310064	1378	0.807902
4310065	1379	0.806405
4310066	1380	0.805042
4310067	1381	0.803738
4310068	1382	0.802435
4310069	1383	0.80098
4310070	1384	0.799451
4310071	1385	0.798056
4310072	1386	0.796717
4310073	1387	0.79549
4310074	1388	0.794263
4310075	1389	0.793038
4310076	1390	0.79189
4310077	1391	0.790852
4310078	1392	0.789892
4310079	1393	0.78904
4310080	1394	0.788189
4310081	1395	0.787391
4310082	1396	0.786594
4310083	1397	0.785798
4310084	1398	0.785001
4310085	1399	0.784128
4310086	1400	0.783179
4310087	1401	0.7821
4310088	1402	0.781022
4310089	1403	0.779944
4310090	1404	0.778836
4310091	1405	0.777783
4310092	1406	0.776836
4310093	1407	0.775966
4310094	1408	0.775036
4310095	1409	0.774108
4310096	1410	0.773104
4310097	1411	0.772125
4310098	1412	0.771275
4310099	1413	0.770426
4310100	1414	0.769577
4310101	1415	0.76873
4310102	1416	0.767935
4310103	1417	0.766965
4310104	1418	0.766095
4310105	1419	0.76543
4310106	1420	0.76479
4310107	1421	0.764098
4310108	1422	0.76333
4310109	1423	0.762691
4310110	1424	0.762053
4310111	1425	0.761363
4310112	1426	0.760798
4310113	1427	0.760233
4310114	1428	0.75967
4310115	1429	0.759158
4310116	1430	0.758647
4310117	1431	0.758058
4310118	1432	0.757469
4310119	1433	0.756831
4310120	1434	0.756118
4310121	1435	0.755456
4310122	1436	0.754821
4310123	1437	0.754312
4310124	1438	0.753804
4310125	1439	0.753145
4310126	1440	0.752563
4310127	1441	0.751982
4310128	1442	0.751477
4310129	1443	0.750898
4310130	1444	0.75032
4310131	1445	0.749742
4310132	1446	0.749165
4310133	1447	0.748589
4310134	1448	0.748013
4310135	1449	0.747439
4310136	1450	0.746815
4310137	1451	0.746117
4310138	1452	0.745322
4310139	1453	0.744626
4310140	1454	0.743932
4310141	1455	0.743338
4310142	1456	0.742769
4310143	1457	0.7422
4310144	1458	0.741509
4310145	1459	0.740818
4310146	1460	0.740128
4310147	1461	0.739364
4310148	1462	0.73848
4310149	1463	0.737597
4310150	1464	0.736715
4310151	1465	0.735835
4310152	1466	0.734956
4310153	1467	0.734152
4310154	1468	0.733276
4310155	1469	0.732328
4310156	1470	0.731454
4310157	1471	0.730583
4310158	1472	0.729712
4310159	1473	0.728622
4310160	1474	0.727535
4310161	1475	0.726544
4310162	1476	0.725745
4310163	1477	0.724946
4310164	1478	0.724174
4310165	1479	0.723403
4310166	1480	0.722632
4310167	1481	0.721815
4310168	1482	0.721098
4310169	1483	0.720408
4310170	1484	0.719718
4310171	1485	0.719029
4310172	1486	0.718222
4310173	1487	0.717415
4310174	1488	0.716537
4310175	1489	0.715588
4310176	1490	0.71464
4310177	1491	0.713693
4310178	1492	0.71282
4310179	1493	0.711949
4310180	1494	0.711151
4310181	1495	0.710354
4310182	1496	0.709414
4310183	1497	0.708383
4310184	1498	0.707354
4310185	1499	0.706255
4310186	1500	0.705157
4310187	1501	0.703989
4310188	1502	0.702823
4310189	1503	0.701614
4310190	1504	0.700407
4310191	1505	0.699158
4310192	1506	0.697911
4310193	1507	0.696594
4310194	1508	0.695253
4310195	1509	0.69387
4310196	1510	0.692489
4310197	1511	0.691112
4310198	1512	0.689621
4310199	1513	0.688178
4310200	1514	0.686808
4310201	1515	0.685528
4310202	1516	0.68425
4310203	1517	0.682932
4310204	1518	0.681615
4310205	1519	0.680301
4310206	1520	0.678989
4310207	1521	0.677636
4310208	1522	0.676329
4310209	1523	0.675067
4310210	1524	0.673835
4310211	1525	0.672365
4310212	1526	0.67094
4310213	1527	0.669519
4310214	1528	0.668059
4310215	1529	0.666601
4310216	1530	0.665231
4310217	1531	0.663905
4310218	1532	0.662553
4310219	1533	0.661105
4310220	1534	0.659865
4310221	1535	0.658656
4310222	1536	0.657448
4310223	1537	0.656212
4310224	1538	0.655006
4310225	1539	0.653802
4310226	1540	0.652559
4310227	1541	0.651108
4310228	1542	0.649758
4310229	1543	0.648398
4310230	1544	0.647081
4310231	1545	0.645766
4310232	1546	0.644591
4310233	1547	0.643538
4310234	1548	0.642347
4310235	1549	0.641119
4310236	1550	0.639931
4310237	1551	0.638774
4310238	1552	0.637737
4310239	1553	0.636731
4310240	1554	0.635725
4310241	1555	0.63473
4310242	1556	0.633697
4310243	1557	0.632751
4310244	1558	0.631807
4310245	1559	0.631
4310246	1560	0.630271
4310247	1561	0.629504
4310248	1562	0.628638
4310249	1563	0.627733
4310250	1564	0.626828
4310251	1565	0.62604
4310252	1566	0.625251
4310253	1567	0.624462
4310254	1568	0.623673
4310255	1569	0.622846
4310256	1570	0.622126
4310257	1571	0.621298
4310258	1572	0.620432
4310259	1573	0.619567
4310260	1574	0.618739
4310261	1575	0.617912
4310262	1576	0.617123
4310263	1577	0.616333
4310264	1578	0.615582
4310265	1579	0.614823
4310266	1580	0.614065
4310267	1581	0.613192
4310268	1582	0.612214
4310269	1583	0.611374
4310270	1584	0.610534
4310271	1585	0.609695
4310272	1586	0.608856
4310273	1587	0.608092
4310274	1588	0.607441
4310275	1589	0.60679
4310276	1590	0.606138
4310277	1591	0.605487
4310278	1592	0.604835
4310279	1593	0.604253
4310280	1594	0.603739
4310281	1595	0.603262
4310282	1596	0.602822
4310283	1597	0.602451
4310284	1598	0.602255
4310285	1599	0.601948
4310286	1600	0.601677
4310287	1601	0.601338
4310288	1602	0.601131
4310289	1603	0.600993
4310290	1604	0.600956
4310291	1605	0.600845
4310292	1606	0.600734
4310293	1607	0.600622
4310294	1608	0.600479
4310295	1609	0.600411
4310296	1610	0.600411
4310297	1611	0.600411
4310298	1612	0.600485
4310299	1613	0.600559
4310300	1614	0.60067
4310301	1615	0.600712
4310302	1616	0.600754
4310303	1617	0.600865
4310304	1618	0.60094
4310305	1619	0.600871
4310306	1620	0.600802
4310307	1621	0.600871
4310308	1622	0.60094
4310309	1623	0.601009
4310310	1624	0.601078
4310311	1625	0.601147
4310312	1626	0.601354
4310313	1627	0.601492
4310314	1628	0.60163
4310315	1629	0.601805
4310316	1630	0.601943
4310317	1631	0.602118
4310318	1632	0.602431
4310319	1633	0.602813
4310320	1634	0.603195
4310321	1635	0.603578
4310322	1636	0.603923
4310323	1637	0.604342
4310324	1638	0.604762
4310325	1639	0.605076
4310326	1640	0.605389
4310327	1641	0.60549
4310328	1642	0.605628
4310329	1643	0.605766
4310330	1644	0.605904
4310331	1645	0.606042
4310332	1646	0.60618
4310333	1647	0.606318
4310334	1648	0.606494
4310335	1649	0.606425
4310336	1650	0.606462
4310337	1651	0.606575
4310338	1652	0.60665
4310339	1653	0.606731
4310340	1654	0.606812
4310341	1655	0.606893
4310342	1656	0.606936
4310343	1657	0.606904
4310344	1658	0.606829
4310345	1659	0.606786
4310346	1660	0.606742
4310347	1661	0.606598
4310348	1662	0.606523
4310349	1663	0.606379
4310350	1664	0.606273
4310351	1665	0.606166
4310352	1666	0.606166
4310353	1667	0.606166
4310354	1668	0.606028
4310355	1669	0.605927
4310356	1670	0.605758
4310357	1671	0.605556
4310358	1672	0.605254
4310359	1673	0.605009
4310360	1674	0.604696
4310361	1675	0.604419
4310362	1676	0.603967
4310363	1677	0.603628
4310364	1678	0.603218
4310365	1679	0.602847
4310366	1680	0.602475
4310367	1681	0.602028
4310368	1682	0.601725
4310369	1683	0.601422
4310370	1684	0.601044
4310371	1685	0.600597
4310372	1686	0.599996
4310373	1687	0.599396
4310374	1688	0.598727
4310375	1689	0.598096
4310376	1690	0.597464
4310377	1691	0.596902
4310378	1692	0.596341
4310379	1693	0.595816
4310380	1694	0.595292
4310381	1695	0.594809
4310382	1696	0.594358
4310383	1697	0.593944
4310384	1698	0.593567
4310385	1699	0.593258
4310386	1700	0.59284
4310387	1701	0.592454
4310388	1702	0.592069
4310389	1703	0.591683
4310390	1704	0.591229
4310391	1705	0.590775
4310392	1706	0.590321
4310393	1707	0.590009
4310394	1708	0.589733
4310395	1709	0.589421
4310396	1710	0.589109
4310397	1711	0.588866
4310398	1712	0.588623
4310399	1713	0.58838
4310400	1714	0.588137
4310401	1715	0.587894
4310402	1716	0.587619
4310403	1717	0.587448
4310404	1718	0.587278
4310405	1719	0.587176
4310406	1720	0.587075
4310407	1721	0.586937
4310408	1722	0.586832
4310409	1723	0.586658
4310410	1724	0.586448
4310411	1725	0.586382
4310412	1726	0.58635
4310413	1727	0.586281
4310414	1728	0.586074
4310415	1729	0.585834
4310416	1730	0.585562
4310417	1731	0.585326
4310418	1732	0.585089
4310419	1733	0.584889
4310420	1734	0.584587
4310421	1735	0.584248
4310422	1736	0.583909
4310423	1737	0.583567
4310424	1738	0.583327
4310425	1739	0.583087
4310426	1740	0.58288
4310427	1741	0.582604
4310428	1742	0.582292
4310429	1743	0.582118
4310430	1744	0.58198
4310431	1745	0.581914
4310432	1746	0.581848
4310433	1747	0.581781
4310434	1748	0.581715
4310435	1749	0.581649
4310436	1750	0.581583
4310437	1751	0.581519
4310438	1752	0.581489
4310439	1753	0.581458
4310440	1754	0.581497
4310441	1755	0.581572
4310442	1756	0.581719
4310443	1757	0.58183
4310444	1758	0.581802
4310445	1759	0.581741
4310446	1760	0.581645
4310447	1761	0.581656
4310448	1762	0.581703
4310449	1763	0.581748
4310450	1764	0.581931
4310451	1765	0.582115
4310452	1766	0.582507
4310453	1767	0.582863
4310454	1768	0.583184
4310455	1769	0.583504
4310456	1770	0.583752
4310457	1771	0.584067
4310458	1772	0.584381
4310459	1773	0.584802
4310460	1774	0.585467
4310461	1775	0.586133
4310462	1776	0.58673
4310463	1777	0.587327
4310464	1778	0.587993
4310465	1779	0.588624
4310466	1780	0.589328
4310467	1781	0.590101
4310468	1782	0.590949
4310469	1783	0.591798
4310470	1784	0.592684
4310471	1785	0.593571
4310472	1786	0.594459
4310473	1787	0.595278
4310474	1788	0.59599
4310475	1789	0.596703
4310476	1790	0.597341
4310477	1791	0.59798
4310478	1792	0.598587
4310479	1793	0.599232
4310480	1794	0.599877
4310481	1795	0.60063
4310482	1796	0.601309
4310483	1797	0.60202
4310484	1798	0.602554
4310485	1799	0.603196
4310486	1800	0.603838
4310487	1801	0.604583
4310488	1802	0.605398
4310489	1803	0.606176
4310490	1804	0.606953
4310491	1805	0.607801
4310492	1806	0.60865
4310493	1807	0.609498
4310494	1808	0.610308
4310495	1809	0.610972
4310496	1810	0.611782
4310497	1811	0.612631
4310498	1812	0.613596
4310499	1813	0.614593
4310500	1814	0.61556
4310501	1815	0.616417
4310502	1816	0.617205
4310503	1817	0.618063
4310504	1818	0.618852
4310505	1819	0.619602
4310506	1820	0.620352
4310507	1821	0.621024
4310508	1822	0.621658
4310509	1823	0.622291
4310510	1824	0.622924
4310511	1825	0.623558
4310512	1826	0.624129
4310513	1827	0.624739
4310514	1828	0.62535
4310515	1829	0.625961
4310516	1830	0.626612
4310517	1831	0.627193
4310518	1832	0.627853
4310519	1833	0.628513
4310520	1834	0.629214
4310521	1835	0.629956
4310522	1836	0.630556
4310523	1837	0.631158
4310524	1838	0.63176
4310525	1839	0.632362
4310526	1840	0.632965
4310527	1841	0.633711
4310528	1842	0.634346
4310529	1843	0.6348
4310530	1844	0.635183
4310531	1845	0.635607
4310532	1846	0.636071
4310533	1847	0.636536
4310534	1848	0.637002
4310535	1849	0.637509
4310536	1850	0.638137
4310537	1851	0.638798
4310538	1852	0.63953
4310539	1853	0.640305
4310540	1854	0.641151
4310541	1855	0.641958
4310542	1856	0.642767
4310543	1857	0.643576
4310544	1858	0.644387
4310545	1859	0.645259
4310546	1860	0.64609
4310547	1861	0.646923
4310548	1862	0.647643
4310549	1863	0.648448
4310550	1864	0.649253
4310551	1865	0.650059
4310552	1866	0.650865
4310553	1867	0.651673
4310554	1868	0.65238
4310555	1869	0.65316
4310556	1870	0.653941
4310557	1871	0.654723
4310558	1872	0.655506
4310559	1873	0.656289
4310560	1874	0.657002
4310561	1875	0.657716
4310562	1876	0.65843
4310563	1877	0.65906
4310564	1878	0.659734
4310565	1879	0.660336
4310566	1880	0.660895
4310567	1881	0.661413
4310568	1882	0.661931
4310569	1883	0.662637
4310570	1884	0.663417
4310571	1885	0.664154
4310572	1886	0.664892
4310573	1887	0.665617
4310574	1888	0.666415
4310575	1889	0.667141
4310576	1890	0.667868
4310577	1891	0.668376
4310578	1892	0.668885
4310579	1893	0.66935
4310580	1894	0.669816
4310581	1895	0.670282
4310582	1896	0.67069
4310583	1897	0.671142
4310584	1898	0.671595
4310585	1899	0.672048
4310586	1900	0.672501
4310587	1901	0.673072
4310588	1902	0.673643
4310589	1903	0.674215
4310590	1904	0.674876
4310591	1905	0.675494
4310592	1906	0.676068
4310593	1907	0.676465
4310594	1908	0.676893
4310595	1909	0.677395
4310596	1910	0.677942
4310597	1911	0.678535
4310598	1912	0.679054
4310599	1913	0.679648
4310600	1914	0.680288
4310601	1915	0.680928
4310602	1916	0.681614
4310603	1917	0.682523
4310604	1918	0.68324
4310605	1919	0.683766
4310606	1920	0.684292
4310607	1921	0.684819
4310608	1922	0.685585
4310609	1923	0.686278
4310610	1924	0.686973
4310611	1925	0.687669
4310612	1926	0.688291
4310613	1927	0.68884
4310614	1928	0.68939
4310615	1929	0.689895
4310616	1930	0.69043
4310617	1931	0.691177
4310618	1932	0.691909
4310619	1933	0.692716
4310620	1934	0.693524
4310621	1935	0.694305
4310622	1936	0.695059
4310623	1937	0.695693
4310624	1938	0.696328
4310625	1939	0.697301
4310626	1940	0.698304
4310627	1941	0.699385
4310628	1942	0.700298
4310629	1943	0.701439
4310630	1944	0.702581
4310631	1945	0.703726
4310632	1946	0.704873
4310633	1947	0.706069
4310634	1948	0.707268
4310635	1949	0.708393
4310636	1950	0.709569
4310637	1951	0.710823
4310638	1952	0.712128
4310639	1953	0.713435
4310640	1954	0.714746
4310641	1955	0.715962
4310642	1956	0.717158
4310643	1957	0.718357
4310644	1958	0.719557
4310645	1959	0.720759
4310646	1960	0.721914
4310647	1961	0.723098
4310648	1962	0.724432
4310649	1963	0.725769
4310650	1964	0.727108
4310651	1965	0.728449
4310652	1966	0.729716
4310653	1967	0.730985
4310654	1968	0.732334
4310655	1969	0.733634
4310656	1970	0.734937
4310657	1971	0.73619
4310658	1972	0.737446
4310659	1973	0.738781
4310660	1974	0.740067
4310661	1975	0.741251
4310662	1976	0.742257
4310663	1977	0.743186
4310664	1978	0.744116
4310665	1979	0.745046
4310666	1980	0.746055
4310667	1981	0.747065
4310668	1982	0.748128
4310669	1983	0.749166
4310670	1984	0.750127
4310671	1985	0.751142
4310672	1986	0.75221
4310673	1987	0.75328
4310674	1988	0.754429
4310675	1989	0.755658
4310676	1990	0.756836
4310677	1991	0.758172
4310678	1992	0.759509
4310679	1993	0.760848
4310680	1994	0.762032
4310681	1995	0.763349
4310682	1996	0.764669
4310683	1997	0.76599
4310684	1998	0.767313
4310685	1999	0.768662
[truncated: 76,725 more rows]

## Sheet: b
genomic_v	plotted_xkey	y
4357308	1	1.35011
4357309	2	1.34777
4357310	3	1.34533
4357311	4	1.34282
4357312	5	1.34058
4357313	6	1.33829
4357314	7	1.33603
4357315	8	1.33389
4357316	9	1.33168
4357317	10	1.32926
4357318	11	1.32688
4357319	12	1.32452
4357320	13	1.32219
4357321	14	1.31989
4357322	15	1.31779
4357323	16	1.31554
4357324	17	1.31332
4357325	18	1.3111
4357326	19	1.30891
4357327	20	1.30684
4357328	21	1.30481
4357329	22	1.30279
4357330	23	1.3008
4357331	24	1.29894
4357332	25	1.29721
4357333	26	1.2952
4357334	27	1.29346
4357335	28	1.29173
4357336	29	1.2901
4357337	30	1.28856
4357338	31	1.28693
4357339	32	1.2855
4357340	33	1.28418
4357341	34	1.28262
4357342	35	1.28119
4357343	36	1.27976
4357344	37	1.27835
4357345	38	1.27706
4357346	39	1.27597
4357347	40	1.27487
4357348	41	1.27377
4357349	42	1.27268
4357350	43	1.27161
4357351	44	1.2703
4357352	45	1.26909
4357353	46	1.2679
4357354	47	1.26662
4357355	48	1.26526
4357356	49	1.26376
4357357	50	1.26245
4357358	51	1.26107
4357359	52	1.25971
4357360	53	1.25852
4357361	54	1.25743
4357362	55	1.25643
4357363	56	1.25576
4357364	57	1.2551
4357365	58	1.25452
4357366	59	1.25394
4357367	60	1.25337
4357368	61	1.25257
4357369	62	1.25177
4357370	63	1.2509
4357371	64	1.25003
4357372	65	1.24925
4357373	66	1.24847
4357374	67	1.24771
4357375	68	1.24686
4357376	69	1.24611
4357377	70	1.24527
4357378	71	1.24437
4357379	72	1.24339
4357380	73	1.24243
4357381	74	1.24146
4357382	75	1.2405
4357383	76	1.23955
4357384	77	1.23861
4357385	78	1.23774
4357386	79	1.23754
4357387	80	1.23767
4357388	81	1.23786
4357389	82	1.23797
4357390	83	1.23829
4357391	84	1.23869
4357392	85	1.23901
4357393	86	1.23933
4357394	87	1.23973
4357395	88	1.24022
4357396	89	1.2407
4357397	90	1.24119
4357398	91	1.24175
4357399	92	1.24224
4357400	93	1.2428
4357401	94	1.24335
4357402	95	1.2439
4357403	96	1.2443
4357404	97	1.24483
4357405	98	1.24535
4357406	99	1.24587
4357407	100	1.24633
4357408	101	1.24693
4357409	102	1.24752
4357410	103	1.24817
4357411	104	1.24883
4357412	105	1.24942
4357413	106	1.25013
4357414	107	1.25091
4357415	108	1.25174
4357416	109	1.25258
4357417	110	1.25349
4357418	111	1.25439
4357419	112	1.25536
4357420	113	1.25638
4357421	114	1.2574
4357422	115	1.25838
4357423	116	1.25941
4357424	117	1.26051
4357425	118	1.26155
4357426	119	1.26251
4357427	120	1.26347
4357428	121	1.26443
4357429	122	1.26521
4357430	123	1.26606
4357431	124	1.26698
4357432	125	1.26795
4357433	126	1.2688
4357434	127	1.26965
4357435	128	1.27068
4357436	129	1.27177
4357437	130	1.27299
4357438	131	1.27426
4357439	132	1.27553
4357440	133	1.27674
4357441	134	1.27794
4357442	135	1.27913
4357443	136	1.28046
4357444	137	1.28179
4357445	138	1.28311
4357446	139	1.28443
4357447	140	1.28562
4357448	141	1.28681
4357449	142	1.288
4357450	143	1.28918
4357451	144	1.29042
4357452	145	1.29167
4357453	146	1.29297
4357454	147	1.29426
4357455	148	1.29555
4357456	149	1.29684
4357457	150	1.29819
4357458	151	1.2996
4357459	152	1.30112
4357460	153	1.30263
4357461	154	1.30401
4357462	155	1.30533
4357463	156	1.30652
4357464	157	1.30772
4357465	158	1.30891
4357466	159	1.3101
4357467	160	1.31128
4357468	161	1.31246
4357469	162	1.31357
4357470	163	1.31467
4357471	164	1.31578
4357472	165	1.31676
4357473	166	1.31788
4357474	167	1.31893
4357475	168	1.31998
4357476	169	1.3212
4357477	170	1.32271
4357478	171	1.32422
4357479	172	1.32572
4357480	173	1.32733
4357481	174	1.32901
4357482	175	1.33082
4357483	176	1.33279
4357484	177	1.33477
4357485	178	1.33674
4357486	179	1.33877
4357487	180	1.34074
4357488	181	1.34259
4357489	182	1.34444
4357490	183	1.34622
4357491	184	1.348
4357492	185	1.34977
4357493	186	1.35154
4357494	187	1.35344
4357495	188	1.35526
4357496	189	1.35718
4357497	190	1.35922
4357498	191	1.36137
4357499	192	1.36351
4357500	193	1.36557
4357501	194	1.36782
4357502	195	1.37011
4357503	196	1.37252
4357504	197	1.375
4357505	198	1.37731
4357506	199	1.37955
4357507	200	1.38185
4357508	201	1.3842
4357509	202	1.38669
4357510	203	1.3892
4357511	204	1.39141
4357512	205	1.39374
4357513	206	1.39594
4357514	207	1.39815
4357515	208	1.40041
4357516	209	1.40283
4357517	210	1.40524
4357518	211	1.4077
4357519	212	1.41015
4357520	213	1.4126
4357521	214	1.41504
4357522	215	1.41748
4357523	216	1.41985
4357524	217	1.4222
4357525	218	1.42499
4357526	219	1.42784
4357527	220	1.43068
4357528	221	1.43352
4357529	222	1.43624
4357530	223	1.43881
4357531	224	1.44131
4357532	225	1.44381
4357533	226	1.44635
4357534	227	1.44884
4357535	228	1.45134
4357536	229	1.45383
4357537	230	1.45639
4357538	231	1.45884
4357539	232	1.46123
4357540	233	1.46355
4357541	234	1.4658
4357542	235	1.46805
4357543	236	1.47027
4357544	237	1.47236
4357545	238	1.4745
4357546	239	1.4768
4357547	240	1.47904
4357548	241	1.48129
4357549	242	1.48348
4357550	243	1.48566
4357551	244	1.48777
4357552	245	1.48995
4357553	246	1.49212
4357554	247	1.49428
4357555	248	1.49644
4357556	249	1.49859
4357557	250	1.50069
4357558	251	1.50278
4357559	252	1.50445
4357560	253	1.50567
4357561	254	1.50711
4357562	255	1.50848
4357563	256	1.5098
4357564	257	1.51096
4357565	258	1.51178
4357566	259	1.51269
4357567	260	1.51333
4357568	261	1.51387
4357569	262	1.51448
4357570	263	1.51508
4357571	264	1.5156
4357572	265	1.51624
4357573	266	1.51687
4357574	267	1.51756
4357575	268	1.51805
4357576	269	1.51854
4357577	270	1.51904
4357578	271	1.51943
4357579	272	1.51981
4357580	273	1.5204
4357581	274	1.5211
4357582	275	1.52196
4357583	276	1.52277
4357584	277	1.52349
4357585	278	1.52413
4357586	279	1.52495
4357587	280	1.52568
4357588	281	1.52648
4357589	282	1.52735
4357590	283	1.52831
4357591	284	1.52927
4357592	285	1.53035
4357593	286	1.53144
4357594	287	1.53252
4357595	288	1.53355
4357596	289	1.53429
4357597	290	1.53505
4357598	291	1.53576
4357599	292	1.53645
4357600	293	1.53706
4357601	294	1.53737
4357602	295	1.53742
4357603	296	1.53746
4357604	297	1.53746
4357605	298	1.53749
4357606	299	1.53747
4357607	300	1.53763
4357608	301	1.53794
4357609	302	1.53808
4357610	303	1.53816
4357611	304	1.5382
4357612	305	1.53794
4357613	306	1.53768
4357614	307	1.53771
4357615	308	1.53775
4357616	309	1.53775
4357617	310	1.53762
4357618	311	1.53776
4357619	312	1.53773
4357620	313	1.53769
4357621	314	1.53766
4357622	315	1.53719
4357623	316	1.53661
4357624	317	1.53625
4357625	318	1.53587
4357626	319	1.53535
4357627	320	1.53478
4357628	321	1.53415
4357629	322	1.53364
4357630	323	1.53317
4357631	324	1.53264
4357632	325	1.5321
4357633	326	1.53152
4357634	327	1.5308
4357635	328	1.53015
4357636	329	1.5295
4357637	330	1.52875
4357638	331	1.52818
4357639	332	1.52779
4357640	333	1.52739
4357641	334	1.52701
4357642	335	1.52662
4357643	336	1.52606
4357644	337	1.52551
4357645	338	1.52495
4357646	339	1.52448
4357647	340	1.52406
4357648	341	1.52355
4357649	342	1.52317
4357650	343	1.52277
4357651	344	1.52238
4357652	345	1.52207
4357653	346	1.52175
4357654	347	1.52158
4357655	348	1.52148
4357656	349	1.52132
4357657	350	1.52118
4357658	351	1.52099
4357659	352	1.52076
4357660	353	1.52042
4357661	354	1.52032
4357662	355	1.52029
4357663	356	1.52027
4357664	357	1.52024
4357665	358	1.52032
4357666	359	1.5202
4357667	360	1.52009
4357668	361	1.52001
4357669	362	1.52013
4357670	363	1.52043
4357671	364	1.52044
4357672	365	1.52006
4357673	366	1.51995
4357674	367	1.51988
4357675	368	1.51973
4357676	369	1.51966
4357677	370	1.51971
4357678	371	1.5198
4357679	372	1.51985
4357680	373	1.51987
4357681	374	1.5202
4357682	375	1.52053
4357683	376	1.52101
4357684	377	1.5211
4357685	378	1.52156
4357686	379	1.5221
4357687	380	1.52264
4357688	381	1.52319
4357689	382	1.52378
4357690	383	1.52455
4357691	384	1.52502
4357692	385	1.52578
4357693	386	1.52682
4357694	387	1.52799
4357695	388	1.52906
4357696	389	1.53017
4357697	390	1.53124
4357698	391	1.5323
4357699	392	1.53332
4357700	393	1.53433
4357701	394	1.53569
4357702	395	1.53711
4357703	396	1.53848
4357704	397	1.53997
4357705	398	1.54149
4357706	399	1.54308
4357707	400	1.54462
4357708	401	1.54649
4357709	402	1.5482
4357710	403	1.54977
4357711	404	1.55139
4357712	405	1.553
4357713	406	1.55461
4357714	407	1.55618
4357715	408	1.5578
4357716	409	1.55944
4357717	410	1.56084
4357718	411	1.5621
4357719	412	1.5637
4357720	413	1.56544
4357721	414	1.5672
4357722	415	1.56903
4357723	416	1.57082
4357724	417	1.57263
4357725	418	1.57442
4357726	419	1.5762
4357727	420	1.57805
4357728	421	1.57989
4357729	422	1.58184
4357730	423	1.58385
4357731	424	1.58565
4357732	425	1.58735
4357733	426	1.589
4357734	427	1.59099
4357735	428	1.59307
4357736	429	1.59528
4357737	430	1.59757
4357738	431	1.60008
4357739	432	1.60273
4357740	433	1.6051
4357741	434	1.60731
4357742	435	1.60964
4357743	436	1.6119
4357744	437	1.6144
4357745	438	1.61711
4357746	439	1.62001
4357747	440	1.62306
4357748	441	1.62639
4357749	442	1.62958
4357750	443	1.63284
4357751	444	1.6361
4357752	445	1.63936
4357753	446	1.64262
4357754	447	1.64579
4357755	448	1.6489
4357756	449	1.65202
4357757	450	1.65514
4357758	451	1.65828
4357759	452	1.66142
4357760	453	1.66491
4357761	454	1.66862
4357762	455	1.67229
4357763	456	1.6761
4357764	457	1.67985
4357765	458	1.6834
4357766	459	1.68656
4357767	460	1.68982
4357768	461	1.69316
4357769	462	1.69683
4357770	463	1.70046
4357771	464	1.70406
4357772	465	1.70775
4357773	466	1.7115
4357774	467	1.71548
4357775	468	1.71942
4357776	469	1.72337
4357777	470	1.7274
4357778	471	1.73124
4357779	472	1.73518
4357780	473	1.73889
4357781	474	1.74281
4357782	475	1.74695
4357783	476	1.75105
4357784	477	1.75515
4357785	478	1.75934
4357786	479	1.76359
4357787	480	1.76779
4357788	481	1.77208
4357789	482	1.77618
4357790	483	1.78023
4357791	484	1.7845
4357792	485	1.78864
4357793	486	1.79276
4357794	487	1.79697
4357795	488	1.80097
4357796	489	1.80513
4357797	490	1.80923
4357798	491	1.81336
4357799	492	1.81732
4357800	493	1.82099
4357801	494	1.82475
4357802	495	1.8285
4357803	496	1.83237
4357804	497	1.83629
4357805	498	1.84031
4357806	499	1.84413
4357807	500	1.84793
4357808	501	1.85162
4357809	502	1.85531
4357810	503	1.85919
4357811	504	1.86304
4357812	505	1.86682
4357813	506	1.87054
4357814	507	1.8743
4357815	508	1.87813
4357816	509	1.88217
4357817	510	1.8863
4357818	511	1.89043
4357819	512	1.89452
4357820	513	1.89863
4357821	514	1.90269
4357822	515	1.90677
4357823	516	1.91078
4357824	517	1.91489
4357825	518	1.91901
4357826	519	1.92361
4357827	520	1.92793
4357828	521	1.93221
4357829	522	1.93664
4357830	523	1.94129
4357831	524	1.94576
4357832	525	1.95015
4357833	526	1.95467
4357834	527	1.95918
4357835	528	1.9637
4357836	529	1.96834
4357837	530	1.97308
4357838	531	1.97797
4357839	532	1.98292
4357840	533	1.98799
4357841	534	1.99318
4357842	535	1.99824
4357843	536	2.0034
4357844	537	2.00873
4357845	538	2.01387
4357846	539	2.01883
4357847	540	2.02389
4357848	541	2.02891
4357849	542	2.03392
4357850	543	2.03901
4357851	544	2.04427
4357852	545	2.04944
4357853	546	2.05462
4357854	547	2.05986
4357855	548	2.0652
4357856	549	2.07097
4357857	550	2.07645
4357858	551	2.08194
4357859	552	2.08739
4357860	553	2.09265
4357861	554	2.09787
4357862	555	2.10311
4357863	556	2.10804
4357864	557	2.11265
4357865	558	2.11752
4357866	559	2.12241
4357867	560	2.1275
4357868	561	2.13282
4357869	562	2.13777
4357870	563	2.14273
4357871	564	2.14765
4357872	565	2.15237
4357873	566	2.1571
4357874	567	2.16184
4357875	568	2.16669
4357876	569	2.17134
4357877	570	2.17616
4357878	571	2.18099
4357879	572	2.18589
4357880	573	2.19079
4357881	574	2.19565
4357882	575	2.20041
4357883	576	2.20519
4357884	577	2.20953
4357885	578	2.21388
4357886	579	2.21758
4357887	580	2.22101
4357888	581	2.22433
4357889	582	2.22776
4357890	583	2.23097
4357891	584	2.23452
4357892	585	2.23812
4357893	586	2.24167
4357894	587	2.24501
4357895	588	2.24828
4357896	589	2.25156
4357897	590	2.25478
4357898	591	2.25772
4357899	592	2.26077
4357900	593	2.26349
4357901	594	2.26621
4357902	595	2.26887
4357903	596	2.27142
4357904	597	2.2738
4357905	598	2.27607
4357906	599	2.27828
4357907	600	2.2806
4357908	601	2.2827
4357909	602	2.28462
4357910	603	2.2866
4357911	604	2.28858
4357912	605	2.29056
4357913	606	2.29237
4357914	607	2.29384
4357915	608	2.29566
4357916	609	2.29748
4357917	610	2.29889
4357918	611	2.30042
4357919	612	2.30177
4357920	613	2.30301
4357921	614	2.30436
4357922	615	2.30542
4357923	616	2.30648
4357924	617	2.30754
4357925	618	2.30876
4357926	619	2.31038
4357927	620	2.31195
4357928	621	2.31317
4357929	622	2.31454
4357930	623	2.31546
4357931	624	2.31654
4357932	625	2.3175
4357933	626	2.31847
4357934	627	2.31954
4357935	628	2.32045
4357936	629	2.32102
4357937	630	2.32159
4357938	631	2.32211
4357939	632	2.32257
4357940	633	2.32297
4357941	634	2.32326
4357942	635	2.32304
4357943	636	2.32241
4357944	637	2.3219
4357945	638	2.32144
4357946	639	2.32098
4357947	640	2.32042
4357948	641	2.32003
4357949	642	2.31964
4357950	643	2.31892
4357951	644	2.31752
4357952	645	2.31607
4357953	646	2.31467
4357954	647	2.31323
4357955	648	2.31168
4357956	649	2.31014
4357957	650	2.30839
4357958	651	2.30664
4357959	652	2.30484
4357960	653	2.30305
4357961	654	2.30137
4357962	655	2.29965
4357963	656	2.29808
4357964	657	2.29637
4357965	658	2.29455
4357966	659	2.29274
4357967	660	2.29093
4357968	661	2.28907
4357969	662	2.28727
4357970	663	2.28527
4357971	664	2.28337
4357972	665	2.28153
4357973	666	2.27948
4357974	667	2.2775
4357975	668	2.27551
4357976	669	2.27359
4357977	670	2.27147
4357978	671	2.26936
4357979	672	2.26725
4357980	673	2.26489
4357981	674	2.26233
4357982	675	2.25916
4357983	676	2.25605
4357984	677	2.25311
4357985	678	2.25013
4357986	679	2.24706
4357987	680	2.24395
4357988	681	2.241
4357989	682	2.23807
4357990	683	2.23509
4357991	684	2.23213
4357992	685	2.22917
4357993	686	2.22623
4357994	687	2.22305
4357995	688	2.21988
4357996	689	2.21667
4357997	690	2.21342
4357998	691	2.20999
4357999	692	2.20662
4358000	693	2.2034
4358001	694	2.20001
4358002	695	2.19662
4358003	696	2.19325
4358004	697	2.18979
4358005	698	2.18649
4358006	699	2.18325
4358007	700	2.18051
4358008	701	2.17788
4358009	702	2.17525
4358010	703	2.17277
4358011	704	2.17059
4358012	705	2.16812
4358013	706	2.16575
4358014	707	2.1634
4358015	708	2.16095
4358016	709	2.15803
4358017	710	2.15507
4358018	711	2.15208
4358019	712	2.14909
4358020	713	2.14615
4358021	714	2.14322
4358022	715	2.1403
4358023	716	2.13753
4358024	717	2.13477
4358025	718	2.13155
4358026	719	2.12843
4358027	720	2.12532
4358028	721	2.12222
4358029	722	2.1194
4358030	723	2.11677
4358031	724	2.11447
4358032	725	2.11212
4358033	726	2.10973
4358034	727	2.1074
4358035	728	2.10523
4358036	729	2.10308
4358037	730	2.10083
4358038	731	2.0986
4358039	732	2.09652
4358040	733	2.09474
4358041	734	2.09307
4358042	735	2.0914
4358043	736	2.08991
4358044	737	2.08879
4358045	738	2.0878
4358046	739	2.08681
4358047	740	2.08568
4358048	741	2.08454
4358049	742	2.08354
4358050	743	2.08254
4358051	744	2.08159
4358052	745	2.08055
4358053	746	2.07951
4358054	747	2.07864
4358055	748	2.07777
4358056	749	2.07684
4358057	750	2.07595
4358058	751	2.07502
4358059	752	2.07396
4358060	753	2.073
4358061	754	2.07203
4358062	755	2.07124
4358063	756	2.07049
4358064	757	2.06974
4358065	758	2.069
4358066	759	2.06817
4358067	760	2.06736
4358068	761	2.06739
4358069	762	2.06741
4358070	763	2.06748
4358071	764	2.06763
4358072	765	2.06773
4358073	766	2.06775
4358074	767	2.06764
4358075	768	2.06775
4358076	769	2.0679
4358077	770	2.0683
4358078	771	2.06845
4358079	772	2.06851
4358080	773	2.06839
4358081	774	2.06826
4358082	775	2.06797
4358083	776	2.06763
4358084	777	2.06753
4358085	778	2.06751
4358086	779	2.06744
4358087	780	2.06732
4358088	781	2.06712
4358089	782	2.0668
4358090	783	2.06639
4358091	784	2.06599
4358092	785	2.06572
4358093	786	2.06532
4358094	787	2.06505
4358095	788	2.06461
4358096	789	2.06429
4358097	790	2.06371
4358098	791	2.06323
4358099	792	2.06287
4358100	793	2.0623
4358101	794	2.06216
4358102	795	2.06219
4358103	796	2.06223
4358104	797	2.06231
4358105	798	2.06248
4358106	799	2.06283
4358107	800	2.06313
4358108	801	2.06359
4358109	802	2.06405
4358110	803	2.06451
4358111	804	2.06496
4358112	805	2.06559
4358113	806	2.06613
4358114	807	2.06672
4358115	808	2.06735
4358116	809	2.06799
4358117	810	2.0687
4358118	811	2.06946
4358119	812	2.07043
4358120	813	2.07157
4358121	814	2.07266
4358122	815	2.07402
4358123	816	2.07547
4358124	817	2.07669
4358125	818	2.07778
4358126	819	2.07879
4358127	820	2.07984
4358128	821	2.08081
4358129	822	2.0817
4358130	823	2.08249
4358131	824	2.08328
4358132	825	2.08352
4358133	826	2.0839
4358134	827	2.08438
4358135	828	2.08477
4358136	829	2.08517
4358137	830	2.08562
4358138	831	2.08611
4358139	832	2.0866
4358140	833	2.08718
4358141	834	2.0878
4358142	835	2.08829
4358143	836	2.08886
4358144	837	2.08931
4358145	838	2.08986
4358146	839	2.0904
4358147	840	2.0909
4358148	841	2.09157
4358149	842	2.09202
4358150	843	2.09256
4358151	844	2.09351
4358152	845	2.09454
4358153	846	2.09576
4358154	847	2.09697
4358155	848	2.09819
4358156	849	2.09928
4358157	850	2.10028
4358158	851	2.10125
4358159	852	2.10236
4358160	853	2.10335
4358161	854	2.10405
4358162	855	2.1047
4358163	856	2.10535
4358164	857	2.10604
4358165	858	2.10639
4358166	859	2.10699
4358167	860	2.10749
4358168	861	2.10812
4358169	862	2.10839
4358170	863	2.10841
4358171	864	2.10851
4358172	865	2.10872
4358173	866	2.10906
4358174	867	2.10926
4358175	868	2.10947
4358176	869	2.10966
4358177	870	2.10973
4358178	871	2.10966
4358179	872	2.1096
4358180	873	2.10953
4358181	874	2.10938
4358182	875	2.10922
4358183	876	2.10916
4358184	877	2.10935
4358185	878	2.10977
4358186	879	2.11032
4358187	880	2.11083
4358188	881	2.11124
4358189	882	2.11166
4358190	883	2.11203
4358191	884	2.11275
4358192	885	2.11338
4358193	886	2.11371
4358194	887	2.11387
4358195	888	2.11416
4358196	889	2.11449
4358197	890	2.11478
4358198	891	2.11503
4358199	892	2.11541
4358200	893	2.11588
4358201	894	2.11604
4358202	895	2.11598
4358203	896	2.11596
4358204	897	2.11616
4358205	898	2.11649
4358206	899	2.11677
4358207	900	2.1171
4358208	901	2.11746
4358209	902	2.11773
4358210	903	2.11817
4358211	904	2.11853
4358212	905	2.11889
4358213	906	2.11925
4358214	907	2.11964
4358215	908	2.12012
4358216	909	2.12078
4358217	910	2.12153
4358218	911	2.12236
4358219	912	2.12298
4358220	913	2.12338
4358221	914	2.12406
4358222	915	2.12482
4358223	916	2.12571
4358224	917	2.12647
4358225	918	2.12727
4358226	919	2.12815
4358227	920	2.12894
4358228	921	2.12974
4358229	922	2.13045
4358230	923	2.13124
4358231	924	2.1319
4358232	925	2.13265
4358233	926	2.1334
4358234	927	2.13405
4358235	928	2.13458
4358236	929	2.1352
4358237	930	2.13582
4358238	931	2.13631
4358239	932	2.13682
4358240	933	2.13733
4358241	934	2.13819
4358242	935	2.139
4358243	936	2.13972
4358244	937	2.14013
4358245	938	2.14029
4358246	939	2.14031
4358247	940	2.14024
4358248	941	2.13995
4358249	942	2.1398
4358250	943	2.13978
4358251	944	2.13976
4358252	945	2.13983
4358253	946	2.13981
4358254	947	2.13988
4358255	948	2.13995
4358256	949	2.14007
4358257	950	2.14019
4358258	951	2.14035
4358259	952	2.1406
4358260	953	2.14063
4358261	954	2.14088
4358262	955	2.14109
4358263	956	2.14134
4358264	957	2.14159
4358265	958	2.14179
4358266	959	2.14227
4358267	960	2.14263
4358268	961	2.14294
4358269	962	2.14325
4358270	963	2.14333
4358271	964	2.14359
4358272	965	2.14389
4358273	966	2.1441
4358274	967	2.14423
4358275	968	2.14427
4358276	969	2.1439
4358277	970	2.14344
4358278	971	2.14272
4358279	972	2.1419
4358280	973	2.14099
4358281	974	2.14017
4358282	975	2.13935
4358283	976	2.13857
4358284	977	2.13804
4358285	978	2.1373
4358286	979	2.13655
4358287	980	2.13568
4358288	981	2.13471
4358289	982	2.13399
4358290	983	2.13332
4358291	984	2.13256
4358292	985	2.13179
4358293	986	2.13108
4358294	987	2.13027
4358295	988	2.12952
4358296	989	2.12875
4358297	990	2.1279
4358298	991	2.12684
4358299	992	2.126
4358300	993	2.12555
4358301	994	2.12518
4358302	995	2.1246
4358303	996	2.12407
4358304	997	2.12367
4358305	998	2.12331
4358306	999	2.12296
4358307	1000	2.12294
4358308	1001	2.12286
4358309	1002	2.12278
4358310	1003	2.12275
4358311	1004	2.12262
4358312	1005	2.1224
4358313	1006	2.12222
4358314	1007	2.1221
4358315	1008	2.12183
4358316	1009	2.12146
4358317	1010	2.12106
4358318	1011	2.12066
4358319	1012	2.12027
4358320	1013	2.11988
4358321	1014	2.11963
4358322	1015	2.11932
4358323	1016	2.11915
4358324	1017	2.11889
4358325	1018	2.1187
4358326	1019	2.11801
4358327	1020	2.11749
4358328	1021	2.11698
4358329	1022	2.11638
4358330	1023	2.11546
4358331	1024	2.11482
4358332	1025	2.11417
4358333	1026	2.11362
4358334	1027	2.11281
4358335	1028	2.11208
4358336	1029	2.11123
4358337	1030	2.11039
4358338	1031	2.10955
4358339	1032	2.10862
4358340	1033	2.10769
4358341	1034	2.10661
4358342	1035	2.1055
4358343	1036	2.10429
4358344	1037	2.10304
4358345	1038	2.10188
4358346	1039	2.10066
4358347	1040	2.09944
4358348	1041	2.09817
4358349	1042	2.09692
4358350	1043	2.09565
4358351	1044	2.09447
4358352	1045	2.09335
4358353	1046	2.09222
4358354	1047	2.09115
4358355	1048	2.0899
4358356	1049	2.08844
4358357	1050	2.08698
4358358	1051	2.08556
4358359	1052	2.08434
4358360	1053	2.08312
4358361	1054	2.08194
4358362	1055	2.08062
4358363	1056	2.07931
4358364	1057	2.07819
4358365	1058	2.07684
4358366	1059	2.07541
4358367	1060	2.07392
4358368	1061	2.07229
4358369	1062	2.07131
4358370	1063	2.07056
4358371	1064	2.06981
4358372	1065	2.06916
4358373	1066	2.06855
4358374	1067	2.06794
4358375	1068	2.06729
4358376	1069	2.06664
4358377	1070	2.06594
4358378	1071	2.06533
4358379	1072	2.06485
4358380	1073	2.0645
4358381	1074	2.06424
4358382	1075	2.06438
4358383	1076	2.06448
4358384	1077	2.06487
4358385	1078	2.06521
4358386	1079	2.06546
4358387	1080	2.06552
4358388	1081	2.06558
4358389	1082	2.06564
4358390	1083	2.06574
4358391	1084	2.06557
4358392	1085	2.06553
4358393	1086	2.06551
4358394	1087	2.06554
4358395	1088	2.06543
4358396	1089	2.06537
4358397	1090	2.06531
4358398	1091	2.06534
4358399	1092	2.06538
4358400	1093	2.06562
4358401	1094	2.06596
4358402	1095	2.06656
4358403	1096	2.06734
4358404	1097	2.06822
4358405	1098	2.06918
4358406	1099	2.07027
4358407	1100	2.07149
4358408	1101	2.07267
4358409	1102	2.07403
4358410	1103	2.07526
4358411	1104	2.07639
4358412	1105	2.07757
4358413	1106	2.07889
4358414	1107	2.08043
4358415	1108	2.08158
4358416	1109	2.08282
4358417	1110	2.08431
4358418	1111	2.08563
4358419	1112	2.08703
4358420	1113	2.08861
4358421	1114	2.09009
4358422	1115	2.09171
4358423	1116	2.09328
4358424	1117	2.09478
4358425	1118	2.09637
4358426	1119	2.0978
4358427	1120	2.09923
4358428	1121	2.10097
4358429	1122	2.10256
4358430	1123	2.10437
4358431	1124	2.10596
4358432	1125	2.10717
4358433	1126	2.10869
4358434	1127	2.11008
4358435	1128	2.11139
4358436	1129	2.11287
4358437	1130	2.11426
4358438	1131	2.1157
4358439	1132	2.117
4358440	1133	2.1184
4358441	1134	2.1199
4358442	1135	2.12169
4358443	1136	2.12367
4358444	1137	2.12542
4358445	1138	2.12726
4358446	1139	2.12897
4358447	1140	2.13069
4358448	1141	2.13243
4358449	1142	2.13422
4358450	1143	2.1363
4358451	1144	2.13881
4358452	1145	2.14138
4358453	1146	2.14386
4358454	1147	2.14653
4358455	1148	2.14929
4358456	1149	2.15196
4358457	1150	2.15464
4358458	1151	2.15718
4358459	1152	2.15972
4358460	1153	2.16227
4358461	1154	2.16468
4358462	1155	2.16728
4358463	1156	2.16989
4358464	1157	2.17255
4358465	1158	2.1754
4358466	1159	2.17822
4358467	1160	2.18076
4358468	1161	2.18339
4358469	1162	2.18599
4358470	1163	2.18878
4358471	1164	2.19143
4358472	1165	2.19413
4358473	1166	2.19689
4358474	1167	2.1997
4358475	1168	2.20247
4358476	1169	2.2049
4358477	1170	2.20715
4358478	1171	2.20954
4358479	1172	2.2119
4358480	1173	2.21449
4358481	1174	2.21734
4358482	1175	2.22058
4358483	1176	2.22378
4358484	1177	2.2265
4358485	1178	2.22947
4358486	1179	2.23245
4358487	1180	2.23529
4358488	1181	2.23819
4358489	1182	2.24115
4358490	1183	2.24421
4358491	1184	2.24728
4358492	1185	2.25016
4358493	1186	2.25315
4358494	1187	2.25605
4358495	1188	2.25876
4358496	1189	2.26162
4358497	1190	2.26435
4358498	1191	2.26703
4358499	1192	2.26967
4358500	1193	2.27222
4358501	1194	2.27478
4358502	1195	2.27734
4358503	1196	2.27975
4358504	1197	2.28217
4358505	1198	2.2844
4358506	1199	2.28663
4358507	1200	2.28796
4358508	1201	2.28914
4358509	1202	2.29027
4358510	1203	2.29062
4358511	1204	2.29117
4358512	1205	2.29203
4358513	1206	2.29273
4358514	1207	2.29343
4358515	1208	2.29413
4358516	1209	2.29514
4358517	1210	2.29599
4358518	1211	2.2969
4358519	1212	2.2977
4358520	1213	2.29839
4358521	1214	2.29903
4358522	1215	2.29988
4358523	1216	2.30073
4358524	1217	2.30147
4358525	1218	2.30211
4358526	1219	2.30248
4358527	1220	2.30249
4358528	1221	2.3026
4358529	1222	2.30234
4358530	1223	2.30203
4358531	1224	2.30141
4358532	1225	2.301
4358533	1226	2.30054
4358534	1227	2.30028
4358535	1228	2.29992
4358536	1229	2.29956
4358537	1230	2.2991
4358538	1231	2.29879
4358539	1232	2.29838
4358540	1233	2.29744
4358541	1234	2.29661
4358542	1235	2.29568
4358543	1236	2.29474
4358544	1237	2.29355
4358545	1238	2.29226
4358546	1239	2.29081
4358547	1240	2.28963
4358548	1241	2.2884
4358549	1242	2.28701
4358550	1243	2.28553
4358551	1244	2.28414
4358552	1245	2.28276
4358553	1246	2.28137
4358554	1247	2.27978
4358555	1248	2.27798
4358556	1249	2.27628
4358557	1250	2.27458
4358558	1251	2.27293
4358559	1252	2.27134
4358560	1253	2.26974
4358561	1254	2.26799
4358562	1255	2.2662
4358563	1256	2.2644
4358564	1257	2.26251
4358565	1258	2.26072
4358566	1259	2.25888
4358567	1260	2.25724
4358568	1261	2.2552
4358569	1262	2.25312
4358570	1263	2.25108
4358571	1264	2.24891
4358572	1265	2.24658
4358573	1266	2.24421
4358574	1267	2.2419
4358575	1268	2.23965
4358576	1269	2.23734
4358577	1270	2.23489
4358578	1271	2.233
4358579	1272	2.23121
4358580	1273	2.22942
4358581	1274	2.22764
4358582	1275	2.22585
4358583	1276	2.22417
4358584	1277	2.22245
4358585	1278	2.22072
4358586	1279	2.21885
4358587	1280	2.21709
4358588	1281	2.21532
4358589	1282	2.21361
4358590	1283	2.2117
4358591	1284	2.20985
4358592	1285	2.20775
4358593	1286	2.20595
4358594	1287	2.20401
4358595	1288	2.20211
4358596	1289	2.20027
4358597	1290	2.19857
4358598	1291	2.19683
4358599	1292	2.19508
4358600	1293	2.19373
4358601	1294	2.19223
4358602	1295	2.19079
4358603	1296	2.18929
4358604	1297	2.18771
4358605	1298	2.18627
4358606	1299	2.18455
4358607	1300	2.18293
4358608	1301	2.18117
4358609	1302	2.17942
4358610	1303	2.17757
4358611	1304	2.17606
4358612	1305	2.17479
4358613	1306	2.17376
4358614	1307	2.17268
4358615	1308	2.17165
4358616	1309	2.17063
4358617	1310	2.16965
4358618	1311	2.16876
4358619	1312	2.16788
4358620	1313	2.16691
4358621	1314	2.16598
4358622	1315	2.1651
4358623	1316	2.16421
4358624	1317	2.16347
4358625	1318	2.16283
4358626	1319	2.16237
4358627	1320	2.16191
4358628	1321	2.16174
4358629	1322	2.16147
4358630	1323	2.16125
4358631	1324	2.16113
4358632	1325	2.16163
4358633	1326	2.16204
4358634	1327	2.16254
4358635	1328	2.16299
4358636	1329	2.16385
4358637	1330	2.16467
4358638	1331	2.16538
4358639	1332	2.1661
4358640	1333	2.16672
4358641	1334	2.16734
4358642	1335	2.1681
4358643	1336	2.16881
4358644	1337	2.16976
4358645	1338	2.17074
4358646	1339	2.17158
4358647	1340	2.17227
4358648	1341	2.17278
4358649	1342	2.17325
4358650	1343	2.1738
4358651	1344	2.17388
4358652	1345	2.17391
4358653	1346	2.17383
4358654	1347	2.17357
4358655	1348	2.17336
4358656	1349	2.17352
4358657	1350	2.17364
4358658	1351	2.17385
4358659	1352	2.1742
4358660	1353	2.17474
4358661	1354	2.17533
4358662	1355	2.17596
4358663	1356	2.17665
4358664	1357	2.17724
4358665	1358	2.17811
4358666	1359	2.17908
4358667	1360	2.17991
4358668	1361	2.18046
4358669	1362	2.18149
4358670	1363	2.18268
4358671	1364	2.18391
4358672	1365	2.18534
4358673	1366	2.18639
4358674	1367	2.18744
4358675	1368	2.18863
4358676	1369	2.18978
4358677	1370	2.19097
4358678	1371	2.19242
4358679	1372	2.19386
4358680	1373	2.19536
4358681	1374	2.19685
4358682	1375	2.19821
4358683	1376	2.19961
4358684	1377	2.20102
4358685	1378	2.20218
4358686	1379	2.20334
4358687	1380	2.20451
4358688	1381	2.20607
4358689	1382	2.20763
4358690	1383	2.20944
4358691	1384	2.2111
4358692	1385	2.21257
4358693	1386	2.21403
4358694	1387	2.21551
4358695	1388	2.21693
4358696	1389	2.21826
4358697	1390	2.21959
4358698	1391	2.22087
4358699	1392	2.22206
4358700	1393	2.2231
4358701	1394	2.22399
4358702	1395	2.22498
4358703	1396	2.22597
4358704	1397	2.22657
4358705	1398	2.22712
4358706	1399	2.22761
4358707	1400	2.22791
4358708	1401	2.22841
4358709	1402	2.22886
4358710	1403	2.22936
4358711	1404	2.22981
4358712	1405	2.23036
4358713	1406	2.23101
4358714	1407	2.23177
4358715	1408	2.23242
4358716	1409	2.23267
4358717	1410	2.23297
4358718	1411	2.23327
4358719	1412	2.23373
4358720	1413	2.23438
4358721	1414	2.23474
4358722	1415	2.23514
4358723	1416	2.23534
4358724	1417	2.2356
4358725	1418	2.2357
4358726	1419	2.23575
4358727	1420	2.2358
4358728	1421	2.23585
4358729	1422	2.2358
4358730	1423	2.23585
4358731	1424	2.23606
4358732	1425	2.23611
4358733	1426	2.23621
4358734	1427	2.23631
4358735	1428	2.23631
4358736	1429	2.23616
4358737	1430	2.23606
4358738	1431	2.23585
4358739	1432	2.2355
4358740	1433	2.23499
4358741	1434	2.23453
4358742	1435	2.23397
4358743	1436	2.23341
4358744	1437	2.23285
4358745	1438	2.23228
4358746	1439	2.23172
4358747	1440	2.23106
4358748	1441	2.23034
4358749	1442	2.22953
4358750	1443	2.2283
4358751	1444	2.22713
4358752	1445	2.22586
4358753	1446	2.22473
4358754	1447	2.22356
4358755	1448	2.22249
4358756	1449	2.22137
4358757	1450	2.2202
4358758	1451	2.21893
4358759	1452	2.21746
4358760	1453	2.21619
4358761	1454	2.21466
4358762	1455	2.21329
4358763	1456	2.21181
4358764	1457	2.21034
4358765	1458	2.20907
4358766	1459	2.2079
4358767	1460	2.20673
4358768	1461	2.20546
4358769	1462	2.20424
4358770	1463	2.20333
4358771	1464	2.20252
4358772	1465	2.20191
4358773	1466	2.20126
4358774	1467	2.2008
4358775	1468	2.20054
4358776	1469	2.20064
4358777	1470	2.20084
4358778	1471	2.20115
4358779	1472	2.20145
4358780	1473	2.20216
4358781	1474	2.20251
4358782	1475	2.20282
4358783	1476	2.20323
4358784	1477	2.20328
4358785	1478	2.20334
4358786	1479	2.20324
4358787	1480	2.20339
4358788	1481	2.203
4358789	1482	2.2028
4358790	1483	2.20281
4358791	1484	2.20318
4358792	1485	2.20349
4358793	1486	2.204
4358794	1487	2.20451
4358795	1488	2.20502
4358796	1489	2.20569
4358797	1490	2.2065
4358798	1491	2.20711
4358799	1492	2.20742
4358800	1493	2.20754
4358801	1494	2.2076
4358802	1495	2.20771
4358803	1496	2.20777
4358804	1497	2.20767
4358805	1498	2.20763
4358806	1499	2.20785
4358807	1500	2.2074
4358808	1501	2.20725
4358809	1502	2.20689
4358810	1503	2.20654
4358811	1504	2.20649
4358812	1505	2.20644
4358813	1506	2.20624
4358814	1507	2.20593
4358815	1508	2.20568
4358816	1509	2.20538
4358817	1510	2.20518
4358818	1511	2.20503
4358819	1512	2.20498
4358820	1513	2.20493
4358821	1514	2.20478
4358822	1515	2.20458
4358823	1516	2.20442
4358824	1517	2.20432
4358825	1518	2.20422
4358826	1519	2.20427
4358827	1520	2.20447
4358828	1521	2.20477
4358829	1522	2.20501
4358830	1523	2.20572
4358831	1524	2.20612
4358832	1525	2.20677
4358833	1526	2.20747
4358834	1527	2.20817
4358835	1528	2.20873
4358836	1529	2.20938
4358837	1530	2.20988
4358838	1531	2.21038
4358839	1532	2.21072
4358840	1533	2.21087
4358841	1534	2.21127
4358842	1535	2.21177
4358843	1536	2.21228
4358844	1537	2.21268
4358845	1538	2.21298
4358846	1539	2.21323
4358847	1540	2.21343
4358848	1541	2.21358
4358849	1542	2.21393
4358850	1543	2.21429
4358851	1544	2.21459
4358852	1545	2.21484
4358853	1546	2.21514
4358854	1547	2.21544
4358855	1548	2.21589
4358856	1549	2.21629
4358857	1550	2.21679
4358858	1551	2.21729
4358859	1552	2.21764
4358860	1553	2.21799
4358861	1554	2.21829
4358862	1555	2.21854
4358863	1556	2.21878
4358864	1557	2.21898
4358865	1558	2.21897
4358866	1559	2.21912
4358867	1560	2.21921
4358868	1561	2.21961
4358869	1562	2.21971
4358870	1563	2.21965
4358871	1564	2.21933
4358872	1565	2.21901
4358873	1566	2.2188
4358874	1567	2.21858
4358875	1568	2.21836
4358876	1569	2.21856
4358877	1570	2.21875
4358878	1571	2.21889
4358879	1572	2.21872
4358880	1573	2.21861
4358881	1574	2.21849
4358882	1575	2.21801
4358883	1576	2.21769
4358884	1577	2.21752
4358885	1578	2.21735
4358886	1579	2.21728
4358887	1580	2.21732
4358888	1581	2.21741
4358889	1582	2.2175
4358890	1583	2.21759
4358891	1584	2.21758
4358892	1585	2.21736
4358893	1586	2.21719
4358894	1587	2.21703
4358895	1588	2.21686
4358896	1589	2.21643
4358897	1590	2.21594
4358898	1591	2.21546
4358899	1592	2.21498
4358900	1593	2.21444
4358901	1594	2.21369
4358902	1595	2.21274
4358903	1596	2.21194
4358904	1597	2.21124
4358905	1598	2.21012
4358906	1599	2.20885
4358907	1600	2.20748
4358908	1601	2.2061
4358909	1602	2.20472
4358910	1603	2.20324
4358911	1604	2.20175
4358912	1605	2.20042
4358913	1606	2.19889
4358914	1607	2.19755
4358915	1608	2.19643
4358916	1609	2.19483
4358917	1610	2.19318
4358918	1611	2.19163
4358919	1612	2.19014
4358920	1613	2.18849
4358921	1614	2.18683
4358922	1615	2.18518
4358923	1616	2.18369
4358924	1617	2.18255
4358925	1618	2.18141
4358926	1619	2.18027
4358927	1620	2.17902
4358928	1621	2.17761
4358929	1622	2.17626
4358930	1623	2.1748
4358931	1624	2.17334
4358932	1625	2.17236
4358933	1626	2.17111
4358934	1627	2.16992
4358935	1628	2.16894
4358936	1629	2.16796
4358937	1630	2.16709
4358938	1631	2.16616
4358939	1632	2.16544
4358940	1633	2.16483
4358941	1634	2.16422
4358942	1635	2.16372
4358943	1636	2.16321
4358944	1637	2.1627
4358945	1638	2.16209
4358946	1639	2.16165
4358947	1640	2.16129
4358948	1641	2.16089
4358949	1642	2.16049
4358950	1643	2.16009
4358951	1644	2.15963
4358952	1645	2.15912
4358953	1646	2.15855
4358954	1647	2.15783
4358955	1648	2.15684
4358956	1649	2.15601
4358957	1650	2.15502
4358958	1651	2.15403
4358959	1652	2.15305
4358960	1653	2.15211
4358961	1654	2.15134
4358962	1655	2.15047
4358963	1656	2.14966
4358964	1657	2.14889
4358965	1658	2.14802
4358966	1659	2.14725
4358967	1660	2.14674
4358968	1661	2.14633
4358969	1662	2.14603
4358970	1663	2.14572
4358971	1664	2.14536
4358972	1665	2.1451
4358973	1666	2.14479
4358974	1667	2.14442
4358975	1668	2.14406
4358976	1669	2.14381
4358977	1670	2.14371
4358978	1671	2.14346
4358979	1672	2.14326
4358980	1673	2.14286
4358981	1674	2.14225
4358982	1675	2.14143
4358983	1676	2.14051
4358984	1677	2.13991
4358985	1678	2.1391
4358986	1679	2.13829
4358987	1680	2.13785
4358988	1681	2.13736
4358989	1682	2.13671
4358990	1683	2.13606
4358991	1684	2.13552
4358992	1685	2.13525
4358993	1686	2.13471
4358994	1687	2.13434
4358995	1688	2.1342
4358996	1689	2.13384
4358997	1690	2.1339
4358998	1691	2.13428
4358999	1692	2.13461
4359000	1693	2.135
4359001	1694	2.13564
4359002	1695	2.13578
4359003	1696	2.13677
4359004	1697	2.13776
4359005	1698	2.13897
4359006	1699	2.14017
4359007	1700	2.14169
4359008	1701	2.14316
4359009	1702	2.14485
4359010	1703	2.147
4359011	1704	2.14883
4359012	1705	2.15049
4359013	1706	2.15226
4359014	1707	2.15413
4359015	1708	2.15601
4359016	1709	2.15798
4359017	1710	2.16017
4359018	1711	2.16231
4359019	1712	2.16455
4359020	1713	2.16679
4359021	1714	2.16908
4359022	1715	2.17111
4359023	1716	2.17309
4359024	1717	2.17507
4359025	1718	2.17705
4359026	1719	2.17908
4359027	1720	2.18154
4359028	1721	2.18384
4359029	1722	2.18614
4359030	1723	2.18839
4359031	1724	2.19123
4359032	1725	2.1938
4359033	1726	2.19654
4359034	1727	2.19908
4359035	1728	2.20139
4359036	1729	2.20382
4359037	1730	2.20642
4359038	1731	2.20896
4359039	1732	2.21156
4359040	1733	2.21439
4359041	1734	2.2171
4359042	1735	2.21999
4359043	1736	2.22272
4359044	1737	2.22556
4359045	1738	2.2283
4359046	1739	2.231
4359047	1740	2.23369
4359048	1741	2.23623
4359049	1742	2.23872
4359050	1743	2.24133
4359051	1744	2.24383
4359052	1745	2.24639
4359053	1746	2.24918
4359054	1747	2.25186
4359055	1748	2.25478
4359056	1749	2.25764
4359057	1750	2.26052
4359058	1751	2.26351
4359059	1752	2.26679
4359060	1753	2.26997
4359061	1754	2.27327
4359062	1755	2.27653
4359063	1756	2.27979
4359064	1757	2.28318
4359065	1758	2.28612
4359066	1759	2.28948
4359067	1760	2.29296
4359068	1761	2.29581
4359069	1762	2.29874
4359070	1763	2.30161
4359071	1764	2.30467
4359072	1765	2.30802
4359073	1766	2.31121
4359074	1767	2.31471
4359075	1768	2.31815
4359076	1769	2.32172
4359077	1770	2.32518
4359078	1771	2.32853
4359079	1772	2.33189
4359080	1773	2.33533
4359081	1774	2.33878
4359082	1775	2.34224
4359083	1776	2.34558
4359084	1777	2.34877
4359085	1778	2.35197
4359086	1779	2.35536
4359087	1780	2.35865
4359088	1781	2.36196
4359089	1782	2.36521
4359090	1783	2.3687
4359091	1784	2.37215
4359092	1785	2.37566
4359093	1786	2.379
4359094	1787	2.38234
4359095	1788	2.38576
4359096	1789	2.38906
4359097	1790	2.39237
4359098	1791	2.39562
4359099	1792	2.39886
4359100	1793	2.40205
4359101	1794	2.4052
4359102	1795	2.40835
4359103	1796	2.4115
4359104	1797	2.4148
4359105	1798	2.41792
4359106	1799	2.42126
4359107	1800	2.42443
4359108	1801	2.42782
4359109	1802	2.43115
4359110	1803	2.43475
4359111	1804	2.43798
4359112	1805	2.44104
4359113	1806	2.44378
4359114	1807	2.44658
4359115	1808	2.44928
4359116	1809	2.45212
4359117	1810	2.45477
4359118	1811	2.45731
4359119	1812	2.46039
4359120	1813	2.46348
4359121	1814	2.46683
4359122	1815	2.47025
4359123	1816	2.47336
4359124	1817	2.47628
4359125	1818	2.47954
4359126	1819	2.48237
4359127	1820	2.48526
4359128	1821	2.4876
4359129	1822	2.49009
4359130	1823	2.49252
4359131	1824	2.49482
4359132	1825	2.49707
4359133	1826	2.4992
4359134	1827	2.50128
4359135	1828	2.50342
4359136	1829	2.50504
4359137	1830	2.50685
4359138	1831	2.50858
4359139	1832	2.5103
4359140	1833	2.51204
4359141	1834	2.51335
4359142	1835	2.5145
4359143	1836	2.51591
4359144	1837	2.51718
4359145	1838	2.51821
4359146	1839	2.51939
4359147	1840	2.52027
4359148	1841	2.52171
4359149	1842	2.52314
4359150	1843	2.52458
4359151	1844	2.52644
4359152	1845	2.52842
4359153	1846	2.53049
4359154	1847	2.53287
4359155	1848	2.53532
4359156	1849	2.53729
4359157	1850	2.53934
4359158	1851	2.54134
4359159	1852	2.54308
4359160	1853	2.54491
4359161	1854	2.5469
4359162	1855	2.5489
4359163	1856	2.55073
4359164	1857	2.55283
4359165	1858	2.55487
4359166	1859	2.55666
4359167	1860	2.55862
4359168	1861	2.561
4359169	1862	2.56305
4359170	1863	2.56524
4359171	1864	2.56743
4359172	1865	2.57014
4359173	1866	2.57271
4359174	1867	2.57498
4359175	1868	2.57733
4359176	1869	2.57967
4359177	1870	2.58196
4359178	1871	2.58392
4359179	1872	2.58588
4359180	1873	2.58794
4359181	1874	2.58952
4359182	1875	2.59169
4359183	1876	2.59329
4359184	1877	2.59494
4359185	1878	2.59607
4359186	1879	2.59675
4359187	1880	2.59764
4359188	1881	2.59796
4359189	1882	2.59816
4359190	1883	2.59829
4359191	1884	2.5985
4359192	1885	2.59861
4359193	1886	2.59881
4359194	1887	2.59901
4359195	1888	2.59921
4359196	1889	2.5994
4359197	1890	2.59945
4359198	1891	2.59956
4359199	1892	2.59967
4359200	1893	2.59967
4359201	1894	2.59984
4359202	1895	2.60026
4359203	1896	2.60063
4359204	1897	2.60107
4359205	1898	2.60142
4359206	1899	2.6019
4359207	1900	2.60269
4359208	1901	2.60313
4359209	1902	2.60392
4359210	1903	2.60449
4359211	1904	2.60512
4359212	1905	2.60558
4359213	1906	2.60604
4359214	1907	2.60653
4359215	1908	2.60723
4359216	1909	2.60815
4359217	1910	2.60914
4359218	1911	2.61006
4359219	1912	2.61083
4359220	1913	2.6116
4359221	1914	2.6121
4359222	1915	2.61248
4359223	1916	2.61303
4359224	1917	2.61332
4359225	1918	2.61398
4359226	1919	2.61413
4359227	1920	2.61442
4359228	1921	2.61471
4359229	1922	2.61506
4359230	1923	2.61539
4359231	1924	2.61557
4359232	1925	2.61592
4359233	1926	2.61619
4359234	1927	2.61645
4359235	1928	2.61698
4359236	1929	2.61735
4359237	1930	2.61766
4359238	1931	2.61797
4359239	1932	2.61834
4359240	1933	2.61893
4359241	1934	2.61946
4359242	1935	2.62001
4359243	1936	2.62079
4359244	1937	2.62065
4359245	1938	2.62068
4359246	1939	2.6205
4359247	1940	2.62063
4359248	1941	2.6207
4359249	1942	2.62064
4359250	1943	2.62104
4359251	1944	2.62138
4359252	1945	2.62158
4359253	1946	2.62172
4359254	1947	2.62201
4359255	1948	2.62215
4359256	1949	2.62228
4359257	1950	2.62262
4359258	1951	2.62309
4359259	1952	2.62347
4359260	1953	2.62369
4359261	1954	2.62383
4359262	1955	2.62368
4359263	1956	2.62333
4359264	1957	2.62335
4359265	1958	2.62338
4359266	1959	2.62325
4359267	1960	2.62339
4359268	1961	2.6237
4359269	1962	2.62364
4359270	1963	2.62349
4359271	1964	2.62303
4359272	1965	2.62222
4359273	1966	2.622
4359274	1967	2.62152
4359275	1968	2.6211
4359276	1969	2.62061
4359277	1970	2.61991
4359278	1971	2.61922
4359279	1972	2.6182
4359280	1973	2.61678
4359281	1974	2.61542
4359282	1975	2.61413
4359283	1976	2.61269
4359284	1977	2.61151
4359285	1978	2.6104
4359286	1979	2.60944
4359287	1980	2.60818
4359288	1981	2.60775
4359289	1982	2.60671
4359290	1983	2.6054
4359291	1984	2.604
4359292	1985	2.60271
4359293	1986	2.60096
4359294	1987	2.59916
4359295	1988	2.59721
4359296	1989	2.59503
4359297	1990	2.59233
4359298	1991	2.58993
4359299	1992	2.58807
4359300	1993	2.58614
4359301	1994	2.58428
4359302	1995	2.58254
4359303	1996	2.58099
4359304	1997	2.57951
4359305	1998	2.57789
4359306	1999	2.57621
[truncated: 21,104 more rows]
