# Supplementary material for: Non-canonical gene amplifications facilitate adaptive evolution in bacteria
Source: Nat Microbiol. 2026 Jul 6;11(8):2201–12. doi: 10.1038/s41564-026-02415-2 (PMC13423834; doi:10.1038/s41564-026-02415-2)
Supplement: Supplementary file 17 — Statistical source data. [file 41564_2026_2415_MOESM17_ESM.xlsx]

## Sheet: a
x_Mbp	SRR23196616	SRR23196622	SRR23196636	SRR23196639	SRR23196746	SRR23196751	SRR23196759	SRR23196768
4.26801	0.945165	0.910768	1.02162	0.954626	0.844844	0.864607	0.917286	0.989414
4.26801	0.945327	0.911029	1.0215	0.954646	0.844901	0.864685	0.917177	0.989369
4.26802	0.945464	0.911255	1.02135	0.95462	0.844945	0.864762	0.917068	0.989307
4.26802	0.945601	0.911481	1.0212	0.954593	0.844975	0.864811	0.916943	0.98921
4.26802	0.94565	0.911645	1.02104	0.95457	0.844929	0.864779	0.916785	0.989056
4.26802	0.945699	0.911839	1.02088	0.954546	0.844882	0.864748	0.916641	0.988903
4.26802	0.945747	0.912032	1.02071	0.954523	0.844872	0.864741	0.916497	0.988764
4.26802	0.945796	0.912225	1.02055	0.9545	0.844861	0.864734	0.916354	0.988625
4.26802	0.945855	0.912433	1.02039	0.954476	0.844839	0.864727	0.916211	0.988487
4.26802	0.945914	0.912656	1.02023	0.954453	0.844829	0.864769	0.916082	0.988349
4.26802	0.945994	0.912848	1.02004	0.95447	0.84483	0.864836	0.91594	0.988226
4.26803	0.94604	0.91297	1.01981	0.954467	0.844804	0.864869	0.915756	0.988069
4.26803	0.946097	0.913114	1.01964	0.954483	0.844794	0.864874	0.915586	0.987928
4.26803	0.946143	0.913276	1.01944	0.954481	0.844801	0.864907	0.915416	0.987826
4.26803	0.946231	0.913472	1.01928	0.954556	0.844843	0.864977	0.915273	0.987758
4.26803	0.946329	0.913682	1.01906	0.954671	0.844896	0.865048	0.915173	0.98769
4.26803	0.946427	0.913906	1.01883	0.954785	0.844949	0.865118	0.915073	0.987623
4.26803	0.946505	0.914144	1.01857	0.954821	0.844979	0.865141	0.914973	0.987555
4.26803	0.946551	0.914385	1.01828	0.954837	0.845003	0.865122	0.914858	0.987457
4.26803	0.946608	0.914637	1.018	0.954873	0.845033	0.865145	0.914744	0.987361
4.26803	0.946666	0.914917	1.01774	0.95493	0.845058	0.865162	0.914661	0.987239
4.26804	0.946724	0.915211	1.01747	0.954987	0.845083	0.86518	0.914578	0.987118
4.26804	0.946761	0.915462	1.01722	0.955023	0.845067	0.865179	0.914478	0.986965
4.26804	0.946742	0.915669	1.01692	0.954985	0.845042	0.865157	0.914348	0.986771
4.26804	0.946724	0.915876	1.01662	0.954947	0.845017	0.865135	0.914218	0.986564
4.26804	0.946705	0.916083	1.01632	0.954944	0.844992	0.865113	0.914088	0.986358
4.26804	0.946687	0.91629	1.01603	0.954941	0.844968	0.865091	0.913959	0.986152
4.26804	0.946667	0.91652	1.01574	0.954955	0.844948	0.865084	0.913843	0.985958
4.26804	0.946647	0.916736	1.01545	0.95497	0.844928	0.865078	0.913739	0.985765
4.26804	0.946628	0.916951	1.01517	0.954949	0.844908	0.865072	0.913636	0.985572
4.26805	0.946593	0.917135	1.01486	0.954895	0.844878	0.865076	0.913519	0.985404
4.26805	0.946567	0.917319	1.01456	0.954841	0.844849	0.86508	0.913389	0.985236
4.26805	0.946541	0.917477	1.01423	0.954788	0.84484	0.865044	0.913248	0.985056
4.26805	0.946515	0.917636	1.01391	0.954735	0.844841	0.865007	0.913107	0.984877
4.26805	0.946498	0.917794	1.01358	0.954681	0.844841	0.864971	0.912966	0.984685
4.26805	0.946498	0.917985	1.01329	0.95461	0.844878	0.86497	0.912838	0.984481
4.26805	0.946498	0.918177	1.01299	0.954538	0.844904	0.864948	0.912697	0.984278
4.26805	0.946506	0.918355	1.0127	0.954466	0.84493	0.864927	0.91257	0.984074
4.26805	0.946524	0.91852	1.01241	0.954395	0.844955	0.864905	0.912442	0.983871
4.26806	0.946559	0.918708	1.01213	0.954339	0.844998	0.864899	0.912328	0.983681
4.26806	0.946623	0.918917	1.01186	0.9543	0.845057	0.864909	0.912202	0.983504
4.26806	0.946739	0.919192	1.01166	0.954258	0.845166	0.864955	0.912147	0.98337
4.26806	0.946855	0.919465	1.01147	0.954217	0.845275	0.865001	0.912091	0.983236
4.26806	0.946961	0.919725	1.01127	0.954176	0.845384	0.865046	0.912036	0.983117
4.26806	0.947067	0.919983	1.01108	0.954135	0.845492	0.865092	0.911968	0.982997
4.26806	0.947151	0.920202	1.01087	0.954114	0.845559	0.865119	0.911883	0.982863
4.26806	0.947235	0.920421	1.01067	0.954092	0.845625	0.865147	0.911799	0.982741
4.26806	0.947319	0.920653	1.01046	0.954071	0.845703	0.865174	0.911714	0.982621
4.26806	0.947402	0.920885	1.01025	0.95405	0.84578	0.865201	0.911643	0.982513
4.26807	0.947495	0.921116	1.01007	0.954029	0.845868	0.865228	0.911586	0.982406
4.26807	0.947608	0.921334	1.00991	0.95397	0.845967	0.865233	0.911528	0.982313
4.26807	0.94772	0.921551	1.00976	0.953912	0.846044	0.865237	0.911471	0.982206
4.26807	0.947842	0.921754	1.0096	0.953854	0.84612	0.865242	0.911414	0.982099
4.26807	0.947973	0.921943	1.00945	0.953796	0.846186	0.865247	0.911343	0.981992
4.26807	0.948075	0.922118	1.00929	0.953738	0.846241	0.865251	0.911273	0.981886
4.26807	0.948199	0.922317	1.00915	0.953697	0.846314	0.865273	0.911219	0.981796
4.26807	0.948313	0.922516	1.00904	0.953657	0.846388	0.865318	0.911178	0.981734
4.26807	0.948457	0.922743	1.00892	0.953616	0.846472	0.865364	0.911138	0.981672
4.26808	0.948601	0.922983	1.00883	0.953576	0.846568	0.865409	0.911097	0.98161
4.26808	0.948721	0.923225	1.00873	0.953592	0.846655	0.86548	0.91104	0.981544
4.26808	0.948839	0.923403	1.00863	0.953625	0.846734	0.865577	0.910994	0.981449
4.26808	0.948978	0.923604	1.00855	0.953678	0.846831	0.865715	0.91095	0.98137
4.26808	0.949117	0.923804	1.00847	0.953731	0.846929	0.865854	0.910907	0.981278
4.26808	0.949216	0.923968	1.0084	0.953765	0.847018	0.865971	0.910873	0.981171
4.26808	0.949314	0.924105	1.0083	0.953762	0.847117	0.866089	0.910839	0.98105
4.26808	0.949374	0.924221	1.00819	0.953743	0.847198	0.866229	0.910803	0.98094
4.26808	0.949443	0.924337	1.00812	0.953723	0.84729	0.866369	0.910766	0.980831
4.26809	0.949503	0.92444	1.00806	0.953703	0.847381	0.866509	0.910741	0.980721
4.26809	0.949536	0.924524	1.00797	0.953667	0.847454	0.86665	0.910713	0.98061
4.26809	0.94956	0.92457	1.00789	0.953631	0.847527	0.866791	0.910673	0.980499
4.26809	0.949621	0.924654	1.00784	0.953629	0.847647	0.866972	0.910665	0.980405
4.26809	0.949682	0.924737	1.00779	0.953627	0.847767	0.867154	0.910657	0.980311
4.26809	0.949796	0.924885	1.00778	0.953644	0.847938	0.867405	0.910705	0.980269
4.26809	0.949911	0.925033	1.00776	0.953661	0.84811	0.867657	0.910752	0.980212
4.26809	0.950036	0.925195	1.00774	0.953639	0.848292	0.867932	0.910799	0.980156
4.26809	0.950185	0.925367	1.00772	0.953637	0.848499	0.868233	0.910853	0.980118
4.26809	0.950333	0.925524	1.0077	0.953634	0.848693	0.868535	0.910892	0.980081
4.2681	0.950492	0.925666	1.00767	0.953632	0.848887	0.868812	0.910931	0.980058
4.2681	0.950651	0.925808	1.00765	0.95363	0.849081	0.869088	0.91097	0.980036
4.2681	0.950809	0.925935	1.00763	0.953628	0.849275	0.869389	0.911009	0.980013
4.2681	0.950957	0.926047	1.0076	0.953625	0.849468	0.869689	0.911048	0.979976
4.2681	0.951063	0.926158	1.00758	0.953623	0.849662	0.869988	0.911087	0.979939
4.2681	0.95119	0.926255	1.00758	0.953621	0.849866	0.870312	0.911169	0.979916
4.2681	0.951317	0.926366	1.00759	0.953618	0.850071	0.870659	0.911251	0.979893
4.2681	0.951407	0.926448	1.00755	0.953579	0.850229	0.87095	0.911305	0.979834
4.2681	0.951498	0.926529	1.00752	0.953539	0.850386	0.871241	0.911358	0.979774
4.26811	0.951588	0.926597	1.00748	0.953499	0.850544	0.871531	0.911412	0.979714
4.26811	0.951619	0.926596	1.00746	0.953411	0.850652	0.871749	0.911412	0.979607
4.26811	0.95166	0.926594	1.00744	0.953324	0.85076	0.871966	0.911424	0.9795
4.26811	0.951682	0.926577	1.0074	0.953222	0.850859	0.872162	0.91142	0.979391
4.26811	0.951704	0.926572	1.00739	0.953154	0.850959	0.872358	0.911416	0.979282
4.26811	0.951726	0.926555	1.00738	0.953052	0.851048	0.872554	0.9114	0.979185
4.26811	0.951748	0.926538	1.00736	0.952951	0.851138	0.872749	0.911384	0.9791
4.26811	0.95177	0.926496	1.00733	0.95285	0.851217	0.872944	0.911368	0.978992
4.26811	0.951801	0.926455	1.00731	0.952782	0.851297	0.873139	0.911352	0.978883
4.26812	0.951832	0.926413	1.0073	0.952714	0.851376	0.873334	0.911336	0.978775
4.26812	0.951872	0.926387	1.00728	0.952661	0.851473	0.873528	0.911312	0.978681
4.26812	0.951911	0.926361	1.00726	0.952608	0.85156	0.873703	0.911287	0.978587
4.26812	0.951951	0.926334	1.00724	0.952556	0.851646	0.873876	0.911263	0.978494
4.26812	0.951982	0.926308	1.00725	0.952503	0.851743	0.874071	0.911251	0.9784
4.26812	0.952012	0.926282	1.00725	0.952451	0.851839	0.874265	0.911239	0.978295
4.26812	0.951992	0.926238	1.00722	0.952369	0.851901	0.874418	0.911208	0.978173
4.26812	0.951964	0.926194	1.00719	0.952287	0.851964	0.874552	0.911177	0.978052
4.26812	0.951945	0.926139	1.00716	0.952206	0.852026	0.874686	0.911158	0.977943
4.26813	0.951925	0.926083	1.00713	0.952124	0.852088	0.87482	0.911139	0.977834
4.26813	0.951905	0.926027	1.0071	0.952043	0.85215	0.874954	0.911108	0.977725
4.26813	0.951877	0.925948	1.00707	0.951962	0.852212	0.875087	0.911077	0.977616
4.26813	0.951833	0.925869	1.00704	0.951881	0.852255	0.875201	0.911047	0.977519
4.26813	0.951763	0.92579	1.00701	0.951768	0.852297	0.875315	0.910994	0.977422
4.26813	0.951702	0.925735	1.00698	0.951655	0.852331	0.875429	0.910952	0.977337
4.26813	0.951641	0.92568	1.00695	0.951542	0.852364	0.875542	0.910921	0.977252
4.26813	0.951589	0.925624	1.00694	0.95143	0.852407	0.875655	0.910902	0.977167
4.26813	0.951536	0.925605	1.00697	0.951318	0.852469	0.875769	0.910895	0.977094
4.26813	0.951484	0.925585	1.00701	0.951205	0.852539	0.875862	0.910887	0.97702
4.26814	0.951448	0.925565	1.00702	0.951093	0.852619	0.875956	0.910902	0.976959
4.26814	0.951404	0.925546	1.00703	0.950981	0.852699	0.87605	0.910917	0.976897
4.26814	0.951352	0.925526	1.00704	0.950869	0.852789	0.876162	0.910966	0.976847
4.26814	0.951308	0.925507	1.00706	0.950758	0.852878	0.876275	0.911016	0.976798
4.26814	0.951271	0.925503	1.00706	0.950659	0.852984	0.876405	0.911082	0.976763
4.26814	0.951242	0.925498	1.00707	0.950561	0.85309	0.876536	0.911159	0.976729
4.26814	0.951212	0.925498	1.00708	0.950477	0.853204	0.876604	0.911231	0.976674
4.26814	0.951168	0.925478	1.00709	0.950303	0.853283	0.876658	0.91128	0.976579
4.26814	0.95111	0.925444	1.0071	0.950117	0.853355	0.876697	0.911324	0.97647
4.26815	0.95106	0.925411	1.00712	0.949932	0.853428	0.876736	0.911367	0.976361
4.26815	0.95101	0.925388	1.00714	0.949748	0.8535	0.876774	0.911411	0.976275
4.26815	0.950982	0.925396	1.00721	0.949586	0.853586	0.876845	0.911476	0.976194
4.26815	0.950914	0.9254	1.00726	0.949444	0.853655	0.876937	0.911513	0.97611
4.26815	0.950848	0.925412	1.00734	0.949352	0.853727	0.877013	0.911535	0.976024
4.26815	0.950775	0.925423	1.00742	0.94926	0.85379	0.877088	0.911556	0.975939
4.26815	0.950691	0.925417	1.00746	0.949115	0.853823	0.877133	0.911559	0.975838
4.26815	0.950646	0.925437	1.00753	0.948986	0.853899	0.877243	0.911601	0.975769
4.26815	0.950601	0.925445	1.00761	0.948857	0.853985	0.877372	0.911632	0.975747
4.26816	0.95055	0.925437	1.00768	0.948779	0.854054	0.877463	0.911657	0.975733
4.26816	0.950499	0.925429	1.00776	0.948701	0.854123	0.877555	0.911683	0.975719
4.26816	0.950439	0.925422	1.00785	0.948686	0.854201	0.877646	0.91172	0.975704
4.26816	0.950395	0.925418	1.00797	0.948687	0.854286	0.877716	0.911762	0.975706
4.26816	0.950365	0.925429	1.00813	0.948671	0.854379	0.877803	0.911821	0.975725
4.26816	0.95031	0.925441	1.00828	0.948622	0.854452	0.87787	0.91188	0.975732
4.26816	0.950232	0.925437	1.00838	0.948559	0.854518	0.87792	0.911921	0.975722
4.26816	0.950177	0.925449	1.00851	0.94851	0.854581	0.878006	0.911992	0.975717
4.26816	0.950094	0.925442	1.00863	0.948401	0.85464	0.878059	0.912051	0.975691
4.26816	0.950003	0.925411	1.00872	0.948261	0.854662	0.878112	0.912087	0.975689
4.26817	0.949911	0.925392	1.00882	0.948122	0.854684	0.878165	0.912124	0.975686
4.26817	0.949815	0.925324	1.00889	0.947971	0.85471	0.87822	0.912145	0.975667
4.26817	0.949707	0.925244	1.00895	0.947809	0.854713	0.878261	0.912151	0.975656
4.26817	0.949599	0.925165	1.00901	0.947647	0.854716	0.878284	0.912157	0.975644
4.26817	0.949483	0.925061	1.00905	0.947466	0.854694	0.878313	0.912156	0.975635
4.26817	0.949367	0.924958	1.0091	0.947284	0.854655	0.878342	0.912165	0.975636
4.26817	0.949262	0.924867	1.00914	0.947113	0.854628	0.878386	0.912188	0.975641
4.26817	0.949194	0.92478	1.00927	0.946987	0.854609	0.878455	0.912252	0.975702
4.26817	0.949112	0.92468	1.00939	0.946849	0.854585	0.878507	0.912299	0.975744
4.26818	0.949054	0.924593	1.00956	0.946711	0.854571	0.878559	0.91238	0.975798
4.26818	0.948996	0.924505	1.00974	0.946573	0.854556	0.878611	0.91246	0.975851
4.26818	0.948938	0.924417	1.00992	0.946435	0.854542	0.878663	0.912552	0.975905
4.26818	0.948873	0.92433	1.01009	0.946297	0.854527	0.878716	0.912643	0.97597
4.26818	0.948807	0.924254	1.01029	0.94616	0.854513	0.878786	0.912701	0.976034
4.26818	0.948754	0.924194	1.01053	0.946048	0.854498	0.878852	0.912782	0.976089
4.26818	0.948717	0.924134	1.01077	0.945935	0.854484	0.878917	0.912875	0.976155
4.26818	0.948681	0.924073	1.01101	0.945823	0.854469	0.878982	0.912967	0.976221
4.26818	0.948644	0.924013	1.01126	0.945711	0.854464	0.879047	0.91306	0.976287
4.26819	0.948599	0.923965	1.0115	0.945599	0.854459	0.879112	0.913152	0.976353
4.26819	0.948555	0.923905	1.01174	0.945488	0.854425	0.879157	0.913244	0.976419
4.26819	0.948501	0.923858	1.01196	0.945409	0.854391	0.879222	0.913337	0.976484
4.26819	0.94845	0.923796	1.01217	0.945348	0.854363	0.87929	0.913411	0.976543
4.26819	0.948399	0.923769	1.01239	0.945319	0.854363	0.879377	0.913485	0.976649
4.26819	0.948365	0.923743	1.01263	0.94529	0.854362	0.879463	0.913559	0.976754
4.26819	0.948289	0.92373	1.0128	0.945249	0.854331	0.879538	0.913595	0.976805
4.26819	0.948206	0.923706	1.01295	0.945237	0.854291	0.87963	0.913621	0.976846
4.26819	0.948123	0.923682	1.0131	0.945226	0.854252	0.879722	0.913658	0.976887
4.26819	0.948041	0.923659	1.01325	0.945214	0.854212	0.879815	0.913694	0.976918
4.2682	0.947958	0.923635	1.01341	0.945202	0.854172	0.879907	0.91373	0.976948
4.2682	0.947888	0.923625	1.01358	0.945175	0.854145	0.880015	0.913782	0.976994
4.2682	0.947826	0.923615	1.01375	0.945148	0.854118	0.880123	0.913834	0.977041
4.2682	0.947743	0.923592	1.0139	0.945107	0.85407	0.880214	0.91387	0.977082
4.2682	0.947714	0.923579	1.01405	0.945067	0.854022	0.880323	0.913906	0.977122
4.2682	0.947677	0.923566	1.01418	0.945026	0.853966	0.880432	0.913932	0.977163
4.2682	0.947619	0.92354	1.01428	0.944972	0.85389	0.880525	0.913933	0.977188
4.2682	0.947562	0.923524	1.01439	0.944919	0.853814	0.880618	0.913934	0.977213
4.2682	0.947512	0.923519	1.0145	0.944893	0.853746	0.880711	0.913935	0.977238
4.26821	0.947442	0.923501	1.0146	0.944855	0.853668	0.880789	0.913923	0.977248
4.26821	0.947361	0.92349	1.01468	0.944804	0.853572	0.880852	0.913908	0.977244
4.26821	0.947273	0.923478	1.01477	0.944753	0.853475	0.880932	0.913922	0.97724
4.26821	0.947174	0.923435	1.01483	0.944691	0.85337	0.880981	0.913914	0.977194
4.26821	0.947054	0.923373	1.0149	0.944628	0.853257	0.880999	0.913905	0.977148
4.26821	0.946935	0.923301	1.01496	0.944566	0.853136	0.881016	0.913896	0.977102
4.26821	0.946847	0.92322	1.01502	0.944462	0.853024	0.881014	0.913901	0.977059
4.26821	0.946756	0.923161	1.01508	0.944341	0.852914	0.880991	0.913898	0.977029
4.26821	0.946648	0.923091	1.01512	0.944211	0.852795	0.88094	0.913883	0.976987
4.26822	0.946529	0.923009	1.01514	0.94407	0.852667	0.880878	0.913856	0.976922
4.26822	0.946421	0.922939	1.01517	0.94394	0.852541	0.880828	0.913822	0.976869
4.26822	0.946312	0.922904	1.0152	0.943815	0.852397	0.880755	0.913802	0.97683
4.26822	0.946214	0.922881	1.01528	0.943702	0.852262	0.880694	0.913784	0.976794
4.26822	0.946109	0.922857	1.01532	0.943588	0.852119	0.880632	0.913766	0.976758
4.26822	0.946005	0.922834	1.01536	0.943474	0.851976	0.880587	0.913748	0.976732
4.26822	0.945911	0.922814	1.01542	0.943371	0.851843	0.880536	0.913743	0.976709
4.26822	0.945824	0.922793	1.01548	0.943268	0.851709	0.880486	0.913738	0.976695
4.26822	0.945738	0.922773	1.01554	0.943166	0.851568	0.880435	0.913732	0.976682
4.26822	0.945658	0.922752	1.0156	0.943063	0.851427	0.880385	0.913727	0.976669
4.26823	0.945579	0.922732	1.01566	0.94296	0.851286	0.880335	0.913722	0.976655
4.26823	0.945506	0.922711	1.01572	0.942858	0.851145	0.880285	0.913717	0.976642
4.26823	0.945412	0.922658	1.01575	0.942735	0.85098	0.880198	0.913678	0.976603
4.26823	0.945318	0.922604	1.01578	0.942613	0.850816	0.880111	0.91364	0.976565
4.26823	0.945217	0.922551	1.01581	0.94249	0.850652	0.880025	0.913601	0.976526
4.26823	0.945116	0.922497	1.01584	0.942368	0.850488	0.879938	0.913563	0.976478
4.26823	0.945016	0.922454	1.01588	0.942246	0.850332	0.879852	0.913524	0.97643
4.26823	0.944916	0.92241	1.01593	0.942123	0.850176	0.87975	0.913486	0.976383
4.26823	0.944815	0.922375	1.01597	0.942002	0.85002	0.879649	0.913448	0.976335
4.26824	0.944715	0.922341	1.01602	0.94188	0.849864	0.879548	0.91341	0.976287
4.26824	0.944616	0.92233	1.01604	0.941779	0.849709	0.879466	0.913376	0.976255
4.26824	0.944513	0.922298	1.01605	0.941667	0.849547	0.879359	0.913331	0.97621
4.26824	0.944426	0.922281	1.01609	0.941577	0.849401	0.879272	0.9133	0.976191
4.26824	0.944345	0.922263	1.01614	0.941487	0.849263	0.879184	0.913269	0.976172
4.26824	0.944264	0.922246	1.0162	0.941397	0.849125	0.879097	0.913239	0.976153
4.26824	0.944196	0.922242	1.01625	0.941319	0.848988	0.879021	0.913221	0.976148
4.26824	0.94412	0.922237	1.01631	0.941241	0.848851	0.878945	0.913193	0.976143
4.26824	0.944056	0.922247	1.01638	0.941175	0.848716	0.87888	0.913177	0.976142
4.26825	0.944008	0.922256	1.01643	0.941081	0.84858	0.878815	0.913162	0.976151
4.26825	0.943959	0.922265	1.01648	0.940987	0.84847	0.878751	0.913147	0.97615
4.26825	0.943893	0.922268	1.0165	0.940871	0.848333	0.878681	0.913117	0.976121
4.26825	0.943816	0.922268	1.01651	0.940744	0.848188	0.8786	0.913074	0.97608
4.26825	0.943743	0.92228	1.01651	0.940602	0.848051	0.87853	0.913044	0.976041
4.26825	0.943648	0.922267	1.01648	0.94044	0.847906	0.87844	0.912999	0.975978
4.26825	0.943553	0.922255	1.01646	0.940279	0.84776	0.878349	0.912955	0.975916
4.26825	0.943442	0.92223	1.01642	0.940109	0.847607	0.87825	0.912899	0.975841
4.26825	0.94333	0.922224	1.0164	0.93994	0.847455	0.878165	0.912844	0.975776
4.26826	0.943229	0.92223	1.01637	0.939779	0.847302	0.878075	0.912791	0.975723
4.26826	0.943141	0.922245	1.01634	0.939618	0.84715	0.877986	0.912737	0.97567
4.26826	0.943027	0.922206	1.01627	0.939426	0.846983	0.87786	0.912635	0.975564
4.26826	0.942913	0.922166	1.0162	0.939233	0.846817	0.877735	0.91255	0.975459
4.26826	0.94279	0.922133	1.01611	0.939056	0.84665	0.877616	0.912463	0.975369
4.26826	0.942667	0.922108	1.01603	0.938879	0.846484	0.877497	0.912418	0.975288
4.26826	0.942544	0.922084	1.01595	0.938748	0.846318	0.877378	0.912381	0.975207
4.26826	0.942421	0.922059	1.01588	0.938618	0.846152	0.877259	0.912344	0.975126
4.26826	0.942298	0.922035	1.01581	0.938487	0.845986	0.877141	0.912307	0.975037
4.26826	0.942176	0.922002	1.01574	0.938357	0.84582	0.877022	0.91227	0.974948
4.26827	0.942048	0.92196	1.01567	0.938227	0.845641	0.876904	0.912225	0.97485
4.26827	0.94192	0.921919	1.0156	0.938097	0.845456	0.876786	0.912172	0.974753
4.26827	0.941786	0.921878	1.01552	0.937967	0.845264	0.876668	0.91211	0.974656
4.26827	0.941646	0.921811	1.01541	0.937837	0.845059	0.87655	0.912025	0.974551
4.26827	0.941507	0.921745	1.01531	0.937708	0.844861	0.876432	0.911939	0.974445
4.26827	0.941356	0.921679	1.01521	0.937578	0.844663	0.876314	0.911838	0.974332
4.26827	0.941205	0.921612	1.01511	0.937449	0.844466	0.876211	0.911736	0.974227
4.26827	0.941054	0.921546	1.01501	0.93732	0.844262	0.876093	0.911627	0.974114
4.26827	0.940909	0.92148	1.01492	0.937191	0.844058	0.875976	0.911509	0.974001
4.26828	0.940765	0.921414	1.01482	0.937062	0.843854	0.875859	0.911392	0.973888
4.26828	0.940614	0.921348	1.01472	0.936933	0.843657	0.875742	0.911259	0.973776
4.26828	0.940456	0.921273	1.01463	0.936819	0.843462	0.875617	0.911117	0.973654
4.26828	0.940311	0.921218	1.01454	0.936732	0.843271	0.875503	0.910984	0.973552
4.26828	0.940197	0.921185	1.01445	0.936616	0.843086	0.875421	0.910878	0.973454
4.26828	0.940076	0.921152	1.01436	0.9365	0.842902	0.87534	0.910771	0.973355
4.26828	0.939955	0.92111	1.01428	0.936409	0.842711	0.875258	0.910674	0.973238
4.26828	0.939835	0.921068	1.01417	0.936318	0.842527	0.875177	0.910577	0.973122
4.26828	0.939715	0.921017	1.01407	0.936203	0.84235	0.875066	0.910488	0.972997
4.26829	0.939582	0.920957	1.01397	0.936087	0.842181	0.874955	0.910417	0.972863
4.26829	0.939431	0.920877	1.01385	0.935954	0.841999	0.874827	0.910336	0.972711
4.26829	0.939265	0.92077	1.01371	0.935804	0.841805	0.874684	0.910236	0.972534
4.26829	0.939105	0.920671	1.01356	0.935654	0.84161	0.874541	0.910136	0.972349
4.26829	0.938945	0.920565	1.01342	0.935505	0.84141	0.874384	0.910037	0.972139
4.26829	0.938787	0.920467	1.01328	0.935318	0.841208	0.874235	0.909938	0.971929
4.26829	0.938629	0.920369	1.01313	0.935131	0.841007	0.874087	0.909839	0.971719
4.26829	0.938484	0.920263	1.01297	0.934898	0.840799	0.873938	0.909732	0.971526
4.26829	0.93833	0.920157	1.01281	0.934659	0.840593	0.873782	0.909617	0.971334
4.26829	0.938177	0.920051	1.01264	0.934421	0.840374	0.873613	0.909502	0.971134
4.2683	0.938022	0.919969	1.01248	0.934177	0.840162	0.873438	0.909379	0.970951
4.2683	0.937869	0.919896	1.01232	0.933939	0.83995	0.873269	0.909264	0.970768
4.2683	0.937716	0.919798	1.01215	0.933701	0.839725	0.87306	0.909133	0.970585
4.2683	0.937578	0.919701	1.01196	0.93347	0.839498	0.872856	0.908995	0.970402
4.2683	0.937454	0.919614	1.01178	0.933246	0.839291	0.87266	0.908856	0.970218
4.2683	0.937311	0.919508	1.01157	0.933003	0.839068	0.872446	0.908694	0.970028
4.2683	0.937171	0.919402	1.01137	0.932766	0.838837	0.872224	0.90854	0.969846
4.2683	0.937041	0.919315	1.01119	0.932543	0.838624	0.872014	0.908402	0.969663
4.2683	0.936912	0.919228	1.01101	0.932319	0.838411	0.871818	0.908281	0.96948
4.26831	0.936788	0.919151	1.01083	0.93211	0.838203	0.871607	0.908151	0.969287
4.26831	0.936671	0.919066	1.01065	0.931901	0.837996	0.871396	0.908013	0.969095
4.26831	0.936545	0.91898	1.01046	0.931685	0.837782	0.871178	0.907866	0.968895
4.26831	0.936419	0.918894	1.01025	0.931469	0.837569	0.870962	0.90772	0.968695
4.26831	0.936309	0.918818	1.01006	0.931261	0.837355	0.870751	0.907582	0.968503
4.26831	0.936179	0.918733	1.00981	0.931028	0.837134	0.870541	0.907419	0.968303
4.26831	0.93605	0.918648	1.00957	0.930796	0.836913	0.870331	0.907255	0.968111
4.26831	0.935925	0.918562	1.00932	0.930558	0.836687	0.870115	0.907076	0.967912
4.26831	0.935818	0.918496	1.00908	0.930358	0.836473	0.869912	0.906903	0.967721
4.26832	0.935685	0.918409	1.00881	0.930124	0.836258	0.86968	0.906696	0.967501
4.26832	0.935552	0.918321	1.00854	0.929891	0.836043	0.869447	0.906488	0.967281
4.26832	0.935395	0.918217	1.00828	0.929652	0.835824	0.86921	0.906267	0.967047
4.26832	0.935238	0.918121	1.00803	0.929414	0.835618	0.868986	0.906054	0.966829
4.26832	0.935092	0.918025	1.00779	0.929176	0.835405	0.868763	0.905849	0.966611
4.26832	0.934936	0.917913	1.00753	0.928926	0.835189	0.868529	0.905633	0.966381
4.26832	0.934774	0.917793	1.00726	0.928672	0.834968	0.868291	0.905411	0.966152
4.26832	0.934613	0.917665	1.007	0.928398	0.834747	0.868041	0.905189	0.965931
4.26832	0.93442	0.917546	1.00673	0.928108	0.83452	0.867783	0.904966	0.965717
4.26832	0.934216	0.917396	1.00647	0.927814	0.834288	0.867508	0.904737	0.965475
4.26833	0.934018	0.917247	1.00619	0.927521	0.834056	0.867234	0.904509	0.96524
4.26833	0.933821	0.917074	1.00592	0.927211	0.833823	0.866939	0.904279	0.965018
4.26833	0.933624	0.916901	1.00564	0.926881	0.83359	0.866632	0.904049	0.964798
4.26833	0.933427	0.916728	1.00535	0.926551	0.833357	0.866325	0.903812	0.964577
4.26833	0.933235	0.916587	1.00509	0.926218	0.833121	0.866015	0.903592	0.964365
4.26833	0.933043	0.916453	1.00484	0.925886	0.832884	0.865706	0.903372	0.964154
4.26833	0.932835	0.91632	1.0046	0.925553	0.832648	0.865396	0.903153	0.963943
4.26833	0.932628	0.916186	1.00435	0.925221	0.832412	0.8651	0.902934	0.963724
4.26833	0.932432	0.916053	1.00411	0.924894	0.832181	0.864807	0.90272	0.963505
4.26834	0.932225	0.915905	1.00386	0.924562	0.831945	0.864511	0.902516	0.963294
4.26834	0.932018	0.915757	1.00361	0.924232	0.83171	0.864216	0.902312	0.963084
4.26834	0.931806	0.915617	1.00337	0.923901	0.831475	0.86392	0.902108	0.962867
4.26834	0.931595	0.915484	1.00314	0.923571	0.831252	0.863625	0.901904	0.96265
4.26834	0.931378	0.915352	1.0029	0.923238	0.831025	0.863327	0.901695	0.962434
4.26834	0.931167	0.915227	1.00267	0.922909	0.830803	0.863033	0.901499	0.962225
4.26834	0.930967	0.915095	1.00246	0.922583	0.830586	0.862743	0.901302	0.962059
4.26834	0.93077	0.914978	1.00224	0.922302	0.830385	0.862428	0.90109	0.961875
4.26834	0.930584	0.914868	1.00204	0.922026	0.830189	0.862116	0.900884	0.961703
4.26835	0.930392	0.914759	1.00184	0.921764	0.829988	0.861801	0.900679	0.96154
4.26835	0.9302	0.914649	1.00165	0.921503	0.829788	0.861487	0.900475	0.961376
4.26835	0.929994	0.91454	1.00145	0.921242	0.829582	0.861173	0.900277	0.96122
4.26835	0.929787	0.914423	1.00125	0.920996	0.829372	0.860857	0.900075	0.961071
4.26835	0.929586	0.914314	1.00105	0.920755	0.829167	0.860555	0.899878	0.960929
4.26835	0.929396	0.91422	1.00086	0.920519	0.828972	0.860257	0.899686	0.960794
4.26835	0.929206	0.914125	1.00068	0.920283	0.828778	0.859959	0.899495	0.96066
4.26835	0.929013	0.914002	1.00048	0.920038	0.828588	0.859669	0.899287	0.960511
4.26835	0.928825	0.913879	1.00028	0.919793	0.828398	0.859378	0.89908	0.960355
4.26835	0.928638	0.913756	1.00008	0.919548	0.828208	0.859088	0.898872	0.9602
4.26836	0.928467	0.91364	0.999888	0.919304	0.82803	0.858786	0.898658	0.960037
4.26836	0.928296	0.913525	0.9997	0.91906	0.827859	0.858485	0.898437	0.959875
4.26836	0.928118	0.913417	0.999505	0.918811	0.827682	0.858181	0.898217	0.959698
4.26836	0.927934	0.913295	0.999311	0.918591	0.827496	0.85787	0.897988	0.959516
4.26836	0.927745	0.913173	0.999116	0.918371	0.827309	0.857561	0.89776	0.959335
4.26836	0.927561	0.913058	0.998935	0.918152	0.827134	0.857263	0.897531	0.959153
4.26836	0.927366	0.912936	0.998747	0.917928	0.826949	0.856962	0.897299	0.958972
4.26836	0.927184	0.912836	0.998585	0.917714	0.826774	0.856679	0.897089	0.958804
4.26836	0.927012	0.912743	0.998424	0.917501	0.82661	0.856397	0.896894	0.958651
4.26837	0.926839	0.912657	0.998263	0.917287	0.826452	0.856115	0.896699	0.958511
4.26837	0.926667	0.912571	0.998102	0.917074	0.826295	0.855834	0.896504	0.958372
4.26837	0.926496	0.912479	0.997928	0.916862	0.826131	0.855553	0.89631	0.958233
4.26837	0.926324	0.912386	0.997754	0.916649	0.825969	0.855272	0.896115	0.958094
4.26837	0.926153	0.912293	0.997581	0.916437	0.825806	0.854991	0.895921	0.957962
4.26837	0.925985	0.912193	0.997401	0.91622	0.825638	0.85473	0.895722	0.957837
4.26837	0.925817	0.912094	0.997215	0.916016	0.82546	0.854466	0.895511	0.957718
4.26837	0.925654	0.912008	0.997048	0.915818	0.825287	0.854206	0.895319	0.957607
4.26837	0.925491	0.911915	0.996875	0.915615	0.825115	0.853942	0.895128	0.957489
4.26838	0.925317	0.911815	0.996683	0.915407	0.824938	0.853675	0.894932	0.957363
4.26838	0.925143	0.911715	0.996491	0.915199	0.824761	0.853409	0.894737	0.957238
4.26838	0.92497	0.911616	0.9963	0.914991	0.824584	0.853142	0.894542	0.957113
4.26838	0.924797	0.911516	0.996108	0.914784	0.824408	0.852876	0.894347	0.956988
4.26838	0.924623	0.911416	0.995917	0.914577	0.824232	0.852611	0.894152	0.956863
4.26838	0.924441	0.91131	0.995727	0.91437	0.824045	0.852345	0.893957	0.956732
4.26838	0.924268	0.911204	0.995548	0.914163	0.823842	0.85208	0.893763	0.956588
4.26838	0.924103	0.911099	0.995383	0.913986	0.82366	0.851811	0.893566	0.956451
4.26838	0.923928	0.910986	0.99523	0.913809	0.823484	0.851565	0.893369	0.95632
4.26839	0.923752	0.910874	0.995071	0.913626	0.823302	0.851315	0.893174	0.956183
4.26839	0.923576	0.910769	0.994912	0.913444	0.823116	0.851077	0.892992	0.956046
4.26839	0.923395	0.910657	0.994746	0.913256	0.822925	0.850835	0.892812	0.955903
4.26839	0.92322	0.910552	0.994588	0.913074	0.822739	0.850597	0.892637	0.955766
4.26839	0.923045	0.910433	0.994417	0.912892	0.822553	0.850349	0.892462	0.955623
4.26839	0.922864	0.910308	0.99424	0.912705	0.822363	0.850097	0.892282	0.955473
4.26839	0.922684	0.910163	0.994063	0.912518	0.822173	0.849845	0.892109	0.955331
4.26839	0.922515	0.910031	0.993899	0.912343	0.821993	0.849601	0.891947	0.955201
4.26839	0.922341	0.909893	0.993729	0.912125	0.821808	0.849353	0.891773	0.955072
4.26839	0.922168	0.909761	0.993566	0.911894	0.821622	0.849099	0.891605	0.954937
4.2684	0.921995	0.909622	0.993403	0.911664	0.821442	0.848844	0.891404	0.954794
4.2684	0.921822	0.909484	0.993252	0.911433	0.821263	0.848613	0.891196	0.954652
4.2684	0.921654	0.909345	0.99309	0.911203	0.821088	0.848381	0.890989	0.95451
4.2684	0.921481	0.909208	0.99292	0.910968	0.82091	0.848146	0.890777	0.954362
4.2684	0.921307	0.909077	0.992751	0.910734	0.820731	0.847911	0.890565	0.954214
4.2684	0.921134	0.90894	0.992583	0.9105	0.820553	0.847677	0.890353	0.954065
4.2684	0.920966	0.908816	0.992414	0.910266	0.820386	0.847464	0.890142	0.953924
4.2684	0.920803	0.908706	0.992245	0.910032	0.820219	0.847252	0.889931	0.953783
4.2684	0.920636	0.908602	0.992064	0.909816	0.820038	0.847045	0.889721	0.95363
4.26841	0.920473	0.908499	0.991872	0.9096	0.819858	0.846838	0.889516	0.953476
4.26841	0.92031	0.908401	0.99168	0.909384	0.819684	0.846631	0.889318	0.953323
4.26841	0.920147	0.908304	0.991488	0.909168	0.819509	0.846414	0.889121	0.953164
4.26841	0.919984	0.908201	0.991291	0.908965	0.81933	0.846193	0.888919	0.953
4.26841	0.919812	0.908098	0.991093	0.908762	0.819151	0.845972	0.888717	0.952835
4.26841	0.919625	0.907971	0.990876	0.908541	0.818957	0.845738	0.888498	0.952661
4.26841	0.919449	0.907845	0.990654	0.908302	0.818755	0.8455	0.888282	0.952482
4.26841	0.919269	0.907719	0.990418	0.908044	0.81854	0.84526	0.888062	0.952298
4.26841	0.919088	0.907593	0.990182	0.907786	0.818326	0.84502	0.887847	0.952114
4.26842	0.918892	0.907463	0.989938	0.907522	0.818105	0.844765	0.887615	0.951932
4.26842	0.918699	0.907332	0.989693	0.907259	0.817885	0.84451	0.887383	0.951756
4.26842	0.918511	0.907202	0.98945	0.906995	0.817665	0.844255	0.887145	0.951579
4.26842	0.918323	0.907072	0.989206	0.906732	0.81744	0.843992	0.886909	0.951403
4.26842	0.918139	0.906947	0.988967	0.906472	0.81722	0.843732	0.88667	0.951226
4.26842	0.91796	0.906828	0.988712	0.906216	0.816998	0.843475	0.886425	0.95105
4.26842	0.917795	0.906725	0.988477	0.905968	0.816783	0.843225	0.886181	0.950883
4.26842	0.917622	0.906629	0.988241	0.90575	0.816563	0.842974	0.885932	0.950716
4.26842	0.917449	0.906532	0.988006	0.905533	0.81634	0.842724	0.885683	0.95055
4.26842	0.917282	0.906425	0.987773	0.905323	0.816119	0.842477	0.885428	0.950374
4.26843	0.917116	0.906317	0.987539	0.905113	0.815902	0.842231	0.885173	0.950192
4.26843	0.916945	0.906204	0.987312	0.9049	0.815692	0.841981	0.884915	0.950017
4.26843	0.916767	0.906091	0.987085	0.904687	0.815482	0.841733	0.884657	0.949842
4.26843	0.916589	0.905973	0.986848	0.904474	0.815267	0.841484	0.884405	0.949662
4.26843	0.916411	0.905861	0.986611	0.904261	0.815057	0.841236	0.884153	0.949482
4.26843	0.916238	0.905748	0.986373	0.904057	0.814846	0.840993	0.883909	0.9493
4.26843	0.91607	0.905635	0.986136	0.903853	0.814634	0.840752	0.883664	0.949119
4.26843	0.915894	0.905512	0.985899	0.903649	0.814423	0.84051	0.88342	0.948933
4.26843	0.915719	0.905393	0.985666	0.903449	0.814219	0.840272	0.883179	0.948752
4.26844	0.915536	0.905276	0.985433	0.90325	0.814016	0.840024	0.882938	0.948565
4.26844	0.915363	0.905169	0.985221	0.90306	0.813821	0.839783	0.882705	0.948377
4.26844	0.91519	0.905063	0.985009	0.90287	0.813625	0.839543	0.882473	0.948189
4.26844	0.915021	0.904957	0.984797	0.90268	0.813425	0.839302	0.88224	0.948001
4.26844	0.914853	0.90485	0.984585	0.90249	0.813226	0.839053	0.881996	0.947814
4.26844	0.914684	0.90475	0.984384	0.902301	0.813026	0.838803	0.881753	0.947626
4.26844	0.914512	0.90465	0.984183	0.902111	0.812827	0.838554	0.881516	0.947433
4.26844	0.914345	0.904551	0.983988	0.901927	0.812632	0.838308	0.881282	0.947245
4.26844	0.914172	0.904445	0.983783	0.901734	0.812429	0.838057	0.881042	0.947048
4.26845	0.914	0.904339	0.983578	0.90154	0.812227	0.837805	0.880801	0.946857
4.26845	0.913831	0.904234	0.983383	0.901347	0.81203	0.837563	0.880561	0.946677
4.26845	0.913667	0.904134	0.983199	0.901155	0.811837	0.837322	0.880333	0.946491
4.26845	0.9135	0.904035	0.983021	0.900967	0.811639	0.837084	0.880108	0.946311
4.26845	0.913333	0.903942	0.982843	0.900779	0.811441	0.836846	0.879884	0.946131
4.26845	0.91318	0.903856	0.982682	0.900616	0.811243	0.836615	0.87968	0.945966
4.26845	0.913036	0.90377	0.982522	0.900453	0.811045	0.836385	0.879477	0.945801
4.26845	0.912898	0.903691	0.982357	0.900295	0.810851	0.836159	0.879278	0.945642
4.26845	0.91276	0.903606	0.98218	0.900138	0.810647	0.835922	0.879073	0.945477
4.26845	0.912613	0.90352	0.982003	0.899981	0.810444	0.835685	0.878862	0.945306
4.26846	0.912473	0.903436	0.981839	0.899835	0.810249	0.835467	0.878661	0.94512
4.26846	0.912336	0.903359	0.981681	0.899696	0.810058	0.835253	0.878464	0.944941
4.26846	0.912198	0.903282	0.981524	0.899557	0.809867	0.83504	0.878268	0.944761
4.26846	0.91206	0.903205	0.981366	0.899418	0.809676	0.834826	0.878071	0.944582
4.26846	0.911925	0.903135	0.981203	0.899267	0.809485	0.834618	0.877881	0.944402
4.26846	0.911783	0.903059	0.981046	0.89911	0.809306	0.834416	0.877724	0.944216
4.26846	0.911641	0.902975	0.98089	0.898971	0.809132	0.834214	0.877574	0.944024
4.26846	0.911509	0.902891	0.980733	0.898851	0.808958	0.834013	0.877438	0.943845
4.26846	0.911363	0.902813	0.980558	0.898713	0.808782	0.833799	0.877285	0.94367
4.26847	0.911214	0.902723	0.980365	0.89858	0.808615	0.833601	0.877131	0.943499
4.26847	0.91106	0.902632	0.980179	0.89846	0.808445	0.833398	0.876972	0.943324
4.26847	0.91091	0.902542	0.979993	0.898339	0.808274	0.833196	0.876813	0.943148
4.26847	0.910757	0.902451	0.979807	0.898219	0.808104	0.832984	0.876654	0.942973
4.26847	0.910603	0.902361	0.979621	0.898098	0.807933	0.832771	0.876496	0.942798
4.26847	0.910441	0.902277	0.979429	0.897984	0.807768	0.832552	0.876324	0.942603
4.26847	0.910283	0.9022	0.979244	0.897864	0.807593	0.83233	0.876147	0.942397
4.26847	0.91014	0.902123	0.979076	0.897751	0.807433	0.832112	0.876	0.942197
4.26847	0.909997	0.902033	0.978897	0.897637	0.807268	0.831893	0.875854	0.941996
4.26848	0.909851	0.901937	0.978724	0.897512	0.807102	0.831679	0.875714	0.941768
4.26848	0.909705	0.901841	0.978551	0.897387	0.806937	0.831466	0.875573	0.941541
4.26848	0.909556	0.901752	0.978372	0.897287	0.806781	0.831256	0.875452	0.941305
4.26848	0.909407	0.901649	0.978181	0.897157	0.806624	0.831064	0.875336	0.941083
4.26848	0.909253	0.901547	0.977989	0.897027	0.806473	0.830873	0.875213	0.94086
4.26848	0.909106	0.901445	0.977791	0.896884	0.806327	0.830686	0.87509	0.940636
4.26848	0.908968	0.901343	0.977587	0.896755	0.8062	0.830507	0.874974	0.940422
4.26848	0.90883	0.90124	0.977383	0.896645	0.806072	0.830328	0.874852	0.940207
4.26848	0.908691	0.901139	0.977187	0.896528	0.805961	0.830144	0.874723	0.939988
4.26848	0.90856	0.901037	0.976997	0.896424	0.805861	0.829944	0.874595	0.93977
4.26849	0.908424	0.900928	0.976807	0.896319	0.805756	0.829745	0.874467	0.939553
4.26849	0.908298	0.900819	0.976617	0.896234	0.805662	0.829557	0.874353	0.939336
4.26849	0.908173	0.900711	0.976416	0.896149	0.805568	0.829369	0.874239	0.939119
4.26849	0.908057	0.900617	0.976214	0.896083	0.805475	0.829193	0.874145	0.938916
4.26849	0.907935	0.900515	0.976007	0.896009	0.805375	0.829024	0.874044	0.938708
4.26849	0.907792	0.900401	0.975782	0.895928	0.805259	0.82885	0.873937	0.938495
4.26849	0.90765	0.900286	0.97557	0.895866	0.805137	0.828676	0.873837	0.938296
4.26849	0.907509	0.900165	0.975364	0.895811	0.805022	0.828507	0.873736	0.938101
4.26849	0.907376	0.900057	0.975156	0.895733	0.804918	0.828348	0.873657	0.937912
4.2685	0.907236	0.899942	0.974956	0.895686	0.804808	0.828184	0.87357	0.937738
4.2685	0.907092	0.899821	0.974743	0.895639	0.804687	0.828009	0.873483	0.937563
4.2685	0.906955	0.899706	0.974537	0.8956	0.804573	0.827851	0.873404	0.937402
4.2685	0.906817	0.899584	0.97433	0.895561	0.804458	0.827682	0.873311	0.937241
4.2685	0.90666	0.899456	0.974124	0.895522	0.804332	0.827512	0.873204	0.937066
4.2685	0.906503	0.89932	0.973917	0.895502	0.804201	0.827354	0.873105	0.936878
4.2685	0.906351	0.899185	0.973711	0.895483	0.80407	0.827197	0.873005	0.93669
4.2685	0.906199	0.89905	0.973506	0.895463	0.803939	0.827051	0.872913	0.936509
4.2685	0.906042	0.898915	0.973294	0.895435	0.803803	0.8269	0.87282	0.936322
4.26851	0.905885	0.898774	0.973083	0.895407	0.803667	0.826749	0.872727	0.936115
4.26851	0.905733	0.89864	0.972878	0.895387	0.803536	0.826581	0.872642	0.935914
4.26851	0.905583	0.898504	0.972679	0.895357	0.803411	0.826406	0.872564	0.935705
4.26851	0.905429	0.898362	0.972467	0.895326	0.803286	0.826231	0.872472	0.935495
4.26851	0.90528	0.898233	0.972262	0.895305	0.803168	0.826061	0.87238	0.935292
4.26851	0.905144	0.898127	0.972076	0.895333	0.803055	0.825897	0.87231	0.935101
4.26851	0.905018	0.898028	0.971917	0.895361	0.802954	0.825733	0.872254	0.934911
4.26851	0.904898	0.897936	0.971771	0.895388	0.80286	0.825569	0.872213	0.934721
4.26851	0.904777	0.897852	0.971626	0.895416	0.802783	0.82543	0.872194	0.934538
4.26852	0.90465	0.897761	0.971487	0.895434	0.8027	0.825285	0.872166	0.93435
4.26852	0.904523	0.89767	0.971348	0.895452	0.802616	0.825164	0.872138	0.934183
4.26852	0.904386	0.897578	0.971196	0.89547	0.802539	0.825044	0.87211	0.934016
4.26852	0.90425	0.897495	0.971051	0.895477	0.802456	0.824929	0.872091	0.933857
4.26852	0.904156	0.897453	0.970938	0.895527	0.802397	0.824816	0.87211	0.933733
4.26852	0.904056	0.897404	0.970825	0.895576	0.802345	0.824703	0.872129	0.93361
4.26852	0.903987	0.897355	0.970751	0.89566	0.802307	0.824597	0.872135	0.933503
4.26852	0.903919	0.897307	0.970677	0.895743	0.802269	0.824491	0.872133	0.933397
4.26852	0.90385	0.897259	0.970603	0.895827	0.802231	0.824386	0.872131	0.93329
4.26852	0.903788	0.89721	0.970545	0.89591	0.802194	0.82428	0.872129	0.933184
4.26853	0.903735	0.897163	0.970496	0.896006	0.802171	0.824182	0.872137	0.933086
4.26853	0.90367	0.897108	0.970448	0.896102	0.802163	0.824085	0.872137	0.932981
4.26853	0.903605	0.897053	0.970399	0.896198	0.802154	0.823987	0.872137	0.932875
4.26853	0.903559	0.897006	0.970351	0.896294	0.802145	0.823889	0.872129	0.932761
4.26853	0.903574	0.896962	0.970306	0.896383	0.802176	0.823776	0.872121	0.932646
4.26853	0.903594	0.896919	0.970261	0.896473	0.802206	0.823677	0.87212	0.932532
4.26853	0.903625	0.896874	0.97022	0.896571	0.802263	0.823545	0.87211	0.93241
4.26853	0.903652	0.89683	0.970179	0.896669	0.802315	0.823414	0.8721	0.932288
4.26853	0.903688	0.896809	0.970148	0.89678	0.802394	0.823277	0.872106	0.932174
4.26854	0.903725	0.896789	0.970117	0.89689	0.802473	0.823127	0.872113	0.932068
4.26854	0.903761	0.896769	0.970086	0.896999	0.802552	0.82299	0.872119	0.931962
4.26854	0.903787	0.896732	0.970046	0.897118	0.802615	0.822859	0.872116	0.931841
4.26854	0.903798	0.896672	0.970009	0.897224	0.802668	0.822723	0.872104	0.931712
4.26854	0.903863	0.896616	0.970025	0.89735	0.802768	0.822606	0.872118	0.931607
4.26854	0.903905	0.896551	0.970018	0.897451	0.802857	0.822501	0.872104	0.931517
4.26854	0.903947	0.896477	0.970012	0.897551	0.80294	0.822409	0.87209	0.931443
4.26854	0.903988	0.896404	0.970005	0.897673	0.803023	0.822318	0.872076	0.931376
4.26854	0.904035	0.89634	0.97001	0.897786	0.803118	0.822233	0.872072	0.931318
4.26855	0.904072	0.896267	0.970003	0.897886	0.803201	0.822142	0.872058	0.931252
4.26855	0.904125	0.896211	0.970019	0.898012	0.803306	0.822065	0.872064	0.931204
4.26855	0.904178	0.896157	0.970047	0.898151	0.803423	0.821997	0.872072	0.931166
4.26855	0.904249	0.89612	0.970087	0.898328	0.80356	0.821937	0.872091	0.931155
4.26855	0.904327	0.896084	0.970127	0.898504	0.803697	0.821877	0.872102	0.931145
4.26855	0.904453	0.896081	0.970209	0.89873	0.803869	0.82186	0.872148	0.931161
4.26855	0.904557	0.896066	0.970276	0.898938	0.804025	0.821833	0.872182	0.931156
4.26855	0.904668	0.896051	0.970343	0.899146	0.804189	0.821835	0.872224	0.931151
4.26855	0.904779	0.896054	0.97041	0.899354	0.80436	0.821853	0.872275	0.931155
4.26855	0.904889	0.896057	0.970476	0.899562	0.804531	0.82187	0.872326	0.931159
4.26856	0.904999	0.896051	0.970543	0.899769	0.804701	0.821887	0.872377	0.931163
4.26856	0.905116	0.896045	0.97061	0.899976	0.804886	0.821904	0.872428	0.931184
4.26856	0.905263	0.896053	0.970706	0.900168	0.805094	0.821944	0.872505	0.931232
4.26856	0.905404	0.896052	0.970802	0.900359	0.805302	0.821984	0.872582	0.93128
4.26856	0.905549	0.896077	0.970914	0.900559	0.805529	0.822034	0.872688	0.931356
4.26856	0.905699	0.896098	0.971043	0.900741	0.805731	0.82207	0.872789	0.931428
4.26856	0.905866	0.896132	0.971172	0.900941	0.805934	0.822136	0.872904	0.931505
4.26856	0.906053	0.896166	0.971319	0.901168	0.806136	0.822202	0.873019	0.931591
4.26856	0.906241	0.8962	0.971484	0.901394	0.806339	0.822267	0.873125	0.931677
4.26857	0.906428	0.896225	0.971666	0.901621	0.806533	0.822333	0.873231	0.931764
4.26857	0.906633	0.896242	0.971887	0.901867	0.806744	0.822412	0.873352	0.931856
4.26857	0.906832	0.89626	0.972107	0.90214	0.806956	0.822491	0.873473	0.931948
4.26857	0.90703	0.896277	0.972327	0.902413	0.807167	0.822587	0.873594	0.93204
4.26857	0.907235	0.896294	0.972547	0.902686	0.807378	0.822683	0.873715	0.932142
4.26857	0.907421	0.896299	0.972746	0.902938	0.807571	0.822764	0.87382	0.932228
4.26857	0.907589	0.8963	0.972909	0.90317	0.807755	0.822832	0.873929	0.932299
4.26857	0.907757	0.896301	0.973072	0.903402	0.807939	0.8229	0.874037	0.932369
4.26857	0.907939	0.896322	0.973269	0.903634	0.808138	0.822967	0.874146	0.932439
4.26858	0.90812	0.896353	0.973484	0.903866	0.808337	0.823035	0.874254	0.93251
4.26858	0.908302	0.896373	0.973681	0.904097	0.808536	0.823102	0.874362	0.93258
4.26858	0.90844	0.896358	0.973825	0.904276	0.808696	0.823133	0.874429	0.932609
4.26858	0.908579	0.896343	0.97397	0.904455	0.808856	0.823164	0.874495	0.932639
4.26858	0.908743	0.896342	0.974148	0.904667	0.809045	0.823219	0.874589	0.932695
4.26858	0.9089	0.896341	0.974326	0.90488	0.809235	0.823273	0.874682	0.932741
4.26858	0.909041	0.896328	0.97447	0.905074	0.809401	0.823301	0.87477	0.932765
4.26858	0.909182	0.896315	0.974598	0.905269	0.80956	0.823328	0.874849	0.932789
4.26858	0.909329	0.896303	0.974725	0.905463	0.809726	0.823355	0.874929	0.932814
4.26858	0.909475	0.89629	0.974852	0.905633	0.809892	0.823383	0.875008	0.932838
4.26859	0.909607	0.896266	0.974964	0.905787	0.810044	0.823399	0.875074	0.932858
4.26859	0.909698	0.896222	0.975047	0.905911	0.810168	0.823408	0.875115	0.932855
4.26859	0.909794	0.896177	0.975131	0.906021	0.8103	0.823435	0.875146	0.932841
4.26859	0.90989	0.896132	0.975215	0.906132	0.810438	0.823461	0.875176	0.932836
4.26859	0.909991	0.896087	0.975298	0.906242	0.810575	0.823501	0.875207	0.93283
4.26859	0.910092	0.896042	0.975382	0.906353	0.810713	0.823541	0.875237	0.932816
4.26859	0.910174	0.896002	0.97544	0.906459	0.810838	0.823612	0.875262	0.932798
4.26859	0.910244	0.895961	0.9755	0.906552	0.810952	0.823672	0.875276	0.932769
4.26859	0.910302	0.895912	0.975549	0.906655	0.811055	0.823723	0.875281	0.932732
4.2686	0.910377	0.895863	0.975597	0.906757	0.811158	0.823773	0.875286	0.932694
4.2686	0.910463	0.895823	0.975643	0.906871	0.811253	0.823821	0.875256	0.932666
4.2686	0.91057	0.895797	0.975702	0.906964	0.81136	0.823893	0.875204	0.932638
4.2686	0.910666	0.895788	0.975762	0.907037	0.81148	0.823966	0.875174	0.932595
4.2686	0.910793	0.895766	0.975847	0.907134	0.811617	0.82406	0.875163	0.932547
4.2686	0.910926	0.895744	0.975931	0.90723	0.811747	0.824142	0.875136	0.9325
4.2686	0.911072	0.895716	0.976	0.907317	0.81189	0.824235	0.875127	0.932462
4.2686	0.911212	0.895687	0.976083	0.907404	0.812033	0.824328	0.875118	0.932433
4.2686	0.911352	0.895659	0.976165	0.907513	0.812175	0.824434	0.875109	0.932411
4.26861	0.911492	0.895631	0.976248	0.907622	0.812318	0.82454	0.875099	0.93239
4.26861	0.91163	0.895593	0.976318	0.907718	0.812441	0.824634	0.87508	0.932366
4.26861	0.911775	0.895549	0.976386	0.907827	0.812577	0.824753	0.875071	0.932353
4.26861	0.911909	0.895504	0.976439	0.907936	0.812706	0.824899	0.875031	0.932339
4.26861	0.912043	0.89546	0.976492	0.908044	0.812828	0.825044	0.87499	0.932326
4.26861	0.912182	0.895415	0.976546	0.908153	0.812951	0.82519	0.874965	0.932312
4.26861	0.912322	0.895371	0.976599	0.908261	0.813073	0.825335	0.874941	0.932299
4.26861	0.912427	0.895301	0.976616	0.908312	0.813149	0.825444	0.874874	0.932256
4.26861	0.912521	0.89523	0.976637	0.908352	0.813214	0.825554	0.874801	0.932205
4.26861	0.912614	0.895159	0.976657	0.908393	0.813273	0.825663	0.874727	0.932146
4.26862	0.912707	0.895089	0.976678	0.908433	0.813333	0.825773	0.874653	0.932087
4.26862	0.912797	0.895018	0.976709	0.908463	0.813378	0.825881	0.874573	0.932022
4.26862	0.912863	0.894933	0.976732	0.908415	0.81341	0.825991	0.874478	0.931941
4.26862	0.912958	0.894848	0.976777	0.908363	0.813449	0.826124	0.874405	0.931869
4.26862	0.913073	0.894788	0.976845	0.908318	0.813506	0.826295	0.874349	0.931816
4.26862	0.91317	0.894719	0.976899	0.908263	0.813559	0.826466	0.874285	0.931754
4.26862	0.913256	0.894643	0.976954	0.908187	0.813599	0.826623	0.874205	0.931692
4.26862	0.913341	0.894566	0.977009	0.908111	0.813639	0.82678	0.874126	0.93163
4.26862	0.91341	0.894482	0.977049	0.908014	0.81368	0.826937	0.874024	0.931552
4.26863	0.913479	0.894397	0.977104	0.907917	0.813726	0.827081	0.873922	0.931475
4.26863	0.913548	0.894313	0.977158	0.90782	0.813772	0.827237	0.87382	0.931405
4.26863	0.913616	0.894229	0.977198	0.907702	0.813825	0.827407	0.87371	0.931336
4.26863	0.913679	0.894137	0.977282	0.907576	0.813886	0.827588	0.873609	0.931265
4.26863	0.913735	0.894038	0.977354	0.907444	0.813948	0.827782	0.8735	0.931194
4.26863	0.913791	0.893939	0.977414	0.907305	0.814007	0.827986	0.873421	0.931121
4.26863	0.913858	0.89384	0.977474	0.907167	0.814065	0.82819	0.873341	0.931049
4.26863	0.913924	0.893741	0.977533	0.907028	0.814124	0.828382	0.873261	0.930962
4.26863	0.91399	0.893642	0.97758	0.90689	0.814182	0.828573	0.873182	0.930876
4.26864	0.914056	0.893543	0.977626	0.906752	0.81424	0.828765	0.873102	0.930796
4.26864	0.914101	0.893431	0.977663	0.906601	0.81428	0.828932	0.873009	0.930702
4.26864	0.914146	0.893347	0.977726	0.906451	0.814342	0.829098	0.872915	0.930614
4.26864	0.914206	0.893263	0.977789	0.906301	0.814404	0.829265	0.872815	0.93052
4.26864	0.914255	0.893165	0.977856	0.906152	0.814444	0.829398	0.87276	0.930431
4.26864	0.914294	0.893068	0.977913	0.905997	0.814481	0.82952	0.872705	0.930354
4.26864	0.914343	0.892996	0.97797	0.905861	0.814534	0.829643	0.872649	0.930277
4.26864	0.914396	0.892919	0.978026	0.905724	0.814597	0.829765	0.8726	0.930207
4.26864	0.914449	0.892854	0.978095	0.905588	0.81466	0.829888	0.872551	0.930137
4.26865	0.914497	0.892783	0.978163	0.905452	0.814717	0.83001	0.872508	0.930067
4.26865	0.914536	0.892711	0.978221	0.905276	0.814776	0.830122	0.872452	0.929984
4.26865	0.914558	0.892621	0.978251	0.905102	0.814807	0.830207	0.872359	0.929893
4.26865	0.914576	0.892537	0.97827	0.904929	0.814832	0.830292	0.872266	0.929814
4.26865	0.914594	0.892446	0.978288	0.904756	0.814843	0.830357	0.872156	0.929729
4.26865	0.914616	0.892356	0.978307	0.904599	0.814855	0.830442	0.872052	0.929645
4.26865	0.914629	0.892266	0.978326	0.904443	0.814866	0.830516	0.871948	0.929543
4.26865	0.914647	0.892176	0.978345	0.904286	0.814872	0.830591	0.871844	0.929441
4.26865	0.914665	0.892086	0.978364	0.90413	0.814879	0.830666	0.871741	0.929338
4.26865	0.914682	0.891996	0.978381	0.903979	0.814892	0.830749	0.871643	0.929231
4.26866	0.914695	0.891906	0.978397	0.903828	0.814901	0.830832	0.871539	0.929123
4.26866	0.914707	0.891823	0.978409	0.903671	0.814914	0.830923	0.871447	0.929028
4.26866	0.914751	0.891753	0.978454	0.903519	0.814941	0.831033	0.871399	0.928959
4.26866	0.914794	0.891683	0.978498	0.903367	0.814967	0.831143	0.87135	0.92889
4.26866	0.914833	0.891619	0.978531	0.903215	0.814994	0.831254	0.871302	0.928821
4.26866	0.914872	0.891555	0.978564	0.903064	0.815015	0.831364	0.871254	0.928752
4.26866	0.914911	0.891479	0.978608	0.902912	0.815031	0.831474	0.871212	0.92869
4.26866	0.914954	0.891403	0.978652	0.902779	0.815047	0.831584	0.87117	0.928627
4.26866	0.915006	0.891333	0.978697	0.902645	0.815068	0.831694	0.87114	0.928565
4.26867	0.914992	0.89125	0.978777	0.902523	0.815062	0.831784	0.87114	0.928483
4.26867	0.914974	0.891167	0.978846	0.902395	0.815053	0.831865	0.871132	0.928389
4.26867	0.914972	0.891085	0.978924	0.902285	0.815025	0.831973	0.871148	0.928302
4.26867	0.914969	0.891003	0.979002	0.902175	0.814997	0.832082	0.871164	0.928215
4.26867	0.914966	0.89092	0.979079	0.902066	0.814954	0.83219	0.871174	0.928128
4.26867	0.914964	0.890838	0.979156	0.901956	0.81491	0.832299	0.871183	0.928035
4.26867	0.914967	0.89075	0.979235	0.90184	0.814876	0.832387	0.871191	0.927935
4.26867	0.914978	0.890661	0.979347	0.901731	0.814848	0.832485	0.871207	0.927842
4.26867	0.914998	0.8906	0.979471	0.901628	0.81487	0.832614	0.871231	0.927763
4.26868	0.915013	0.890545	0.979595	0.901532	0.814899	0.832742	0.871271	0.927691
4.26868	0.915023	0.890484	0.979718	0.901436	0.814924	0.832848	0.871311	0.927593
4.26868	0.915038	0.890423	0.979841	0.90134	0.814948	0.832943	0.871344	0.927481
4.26868	0.915053	0.890362	0.979977	0.901225	0.814978	0.833038	0.871377	0.927363
4.26868	0.915068	0.890301	0.980112	0.901111	0.815008	0.833133	0.871411	0.927244
4.26868	0.915092	0.890248	0.980259	0.901003	0.815046	0.833238	0.871453	0.92714
4.26868	0.915121	0.890194	0.980407	0.900896	0.815085	0.833343	0.871495	0.927035
4.26868	0.915145	0.890148	0.980579	0.900789	0.815129	0.833447	0.871544	0.926931
4.26868	0.915169	0.890088	0.980726	0.900663	0.815167	0.833552	0.871593	0.926813
4.26868	0.915185	0.890019	0.980849	0.900519	0.815201	0.833659	0.871634	0.926708
4.26869	0.915196	0.889945	0.980972	0.900376	0.815235	0.833755	0.871675	0.926597
4.26869	0.915216	0.889877	0.981106	0.900239	0.815277	0.833862	0.871724	0.926493
4.26869	0.915231	0.889809	0.98124	0.900101	0.815314	0.833946	0.871767	0.926389
4.26869	0.915246	0.889735	0.981374	0.899964	0.815346	0.83403	0.871817	0.926285
4.26869	0.915266	0.889661	0.981508	0.899827	0.815383	0.834114	0.871873	0.926187
4.26869	0.915286	0.889587	0.981642	0.89969	0.81542	0.834198	0.871928	0.92609
4.26869	0.915296	0.889513	0.981764	0.899553	0.815446	0.834282	0.87199	0.925986
4.26869	0.915307	0.889439	0.981886	0.899417	0.815473	0.834366	0.872052	0.925882
4.26869	0.915322	0.889372	0.982007	0.89928	0.815504	0.83445	0.872114	0.925785
4.2687	0.915337	0.889305	0.98214	0.899144	0.815547	0.834534	0.872183	0.925694
4.2687	0.915352	0.889245	0.982286	0.899013	0.815608	0.834627	0.872254	0.925611
4.2687	0.915371	0.889185	0.982431	0.898883	0.815674	0.83471	0.872332	0.925521
4.2687	0.915386	0.889138	0.982552	0.898734	0.815752	0.834792	0.87241	0.925431
4.2687	0.915429	0.889091	0.982685	0.898598	0.815856	0.834918	0.87249	0.925341
4.2687	0.915471	0.889044	0.982817	0.898463	0.815966	0.835045	0.872571	0.925263
4.2687	0.915514	0.889003	0.982938	0.898327	0.816086	0.835203	0.872652	0.925193
4.2687	0.915556	0.888963	0.983059	0.898174	0.816206	0.835362	0.872732	0.925122
4.2687	0.915599	0.888922	0.983179	0.898021	0.816326	0.835509	0.872812	0.925051
4.26871	0.915641	0.888882	0.9833	0.897868	0.816445	0.835657	0.872899	0.924974
4.26871	0.915694	0.888849	0.983432	0.89772	0.816575	0.835815	0.872996	0.924905
4.26871	0.915761	0.888826	0.983589	0.897584	0.816721	0.835996	0.873107	0.924864
4.26871	0.915833	0.888809	0.983746	0.897449	0.816867	0.836178	0.873218	0.924837
4.26871	0.915896	0.888779	0.983877	0.897313	0.817001	0.83637	0.873329	0.924811
4.26871	0.915962	0.888734	0.983984	0.89719	0.817125	0.83655	0.873442	0.924775
4.26871	0.916019	0.888681	0.98408	0.897062	0.817243	0.836718	0.873545	0.924732
4.26871	0.916096	0.888658	0.984199	0.896945	0.817383	0.83691	0.873669	0.924706
4.26871	0.916182	0.888634	0.98433	0.896829	0.817528	0.837102	0.8738	0.924686
4.26871	0.916269	0.888611	0.984461	0.896713	0.817673	0.837294	0.873931	0.924666
4.26872	0.916365	0.888588	0.984592	0.896597	0.817829	0.837496	0.874068	0.924653
4.26872	0.916468	0.888573	0.984736	0.896488	0.817996	0.837712	0.87421	0.924642
4.26872	0.916565	0.888558	0.984879	0.896378	0.818169	0.837927	0.874352	0.924638
4.26872	0.916662	0.888543	0.985023	0.896269	0.818336	0.838142	0.8745	0.924634
4.26872	0.916765	0.888521	0.985166	0.89616	0.818503	0.838368	0.874649	0.92463
4.26872	0.916878	0.888508	0.985323	0.896058	0.818682	0.838608	0.874809	0.924629
4.26872	0.917017	0.888514	0.985507	0.89597	0.818886	0.838865	0.874996	0.924647
4.26872	0.917153	0.888521	0.985693	0.895849	0.819086	0.839111	0.875197	0.924661
4.26872	0.917294	0.888536	0.985879	0.895727	0.819286	0.83937	0.875412	0.924674
4.26873	0.917435	0.888552	0.986079	0.895606	0.819491	0.839615	0.875635	0.924688
4.26873	0.917575	0.888559	0.986278	0.895485	0.819691	0.839861	0.875857	0.924701
4.26873	0.917739	0.888571	0.98651	0.895378	0.819906	0.840085	0.876095	0.924737
4.26873	0.917917	0.888586	0.986744	0.89528	0.820136	0.840324	0.87635	0.924784
4.26873	0.91811	0.88862	0.986996	0.89519	0.820382	0.840579	0.876621	0.924844
4.26873	0.918286	0.888655	0.987248	0.8951	0.820627	0.840834	0.8769	0.924904
4.26873	0.918479	0.888697	0.987515	0.89501	0.820879	0.841117	0.877187	0.924964
4.26873	0.918648	0.888732	0.987767	0.89492	0.821125	0.8414	0.877475	0.925024
4.26873	0.918802	0.888746	0.988	0.894822	0.821347	0.841665	0.877719	0.925071
4.26874	0.918959	0.888772	0.988251	0.894732	0.821578	0.841948	0.87799	0.92513
4.26874	0.91911	0.888797	0.988502	0.894643	0.821809	0.842229	0.878259	0.92519
4.26874	0.919261	0.888831	0.988753	0.894553	0.82204	0.842525	0.878521	0.92525
4.26874	0.919423	0.888874	0.989003	0.894464	0.822298	0.842848	0.878798	0.925317
4.26874	0.919604	0.888925	0.989269	0.894351	0.822562	0.843171	0.879076	0.925385
4.26874	0.919784	0.888993	0.989534	0.894239	0.822826	0.843494	0.879361	0.925453
4.26874	0.919968	0.889074	0.989818	0.894135	0.823107	0.843835	0.879664	0.925534
4.26874	0.920126	0.889171	0.990064	0.894015	0.823354	0.844125	0.879939	0.92558
4.26874	0.920302	0.889285	0.990325	0.893896	0.8236	0.844388	0.880214	0.92566
4.26874	0.920422	0.889357	0.990533	0.893749	0.823807	0.844591	0.880447	0.925707
4.26875	0.920542	0.88943	0.990741	0.893603	0.824019	0.844793	0.880666	0.925754
4.26875	0.920662	0.889502	0.990962	0.893457	0.824231	0.844994	0.880877	0.925816
4.26875	0.920817	0.88961	0.991233	0.89333	0.82448	0.84524	0.881134	0.925914
4.26875	0.920986	0.889723	0.991508	0.893234	0.824752	0.845488	0.881407	0.926025
4.26875	0.921168	0.889847	0.991793	0.893151	0.825014	0.845721	0.881679	0.926139
4.26875	0.921351	0.889971	0.992092	0.893068	0.825275	0.845966	0.881951	0.926252
4.26875	0.921533	0.890103	0.992391	0.892986	0.825537	0.846211	0.882238	0.926366
4.26875	0.921747	0.890272	0.992699	0.89292	0.825825	0.846475	0.882561	0.926491
4.26875	0.921967	0.890449	0.992992	0.892901	0.826126	0.846752	0.882884	0.926616
4.26876	0.922175	0.890619	0.99325	0.892894	0.826403	0.847026	0.883195	0.926726
4.26876	0.922406	0.890821	0.993527	0.89292	0.826717	0.847303	0.883542	0.926876
4.26876	0.922637	0.89104	0.993804	0.892946	0.827051	0.84758	0.883888	0.927025
4.26876	0.92288	0.891258	0.99408	0.892994	0.827404	0.847857	0.884234	0.927191
4.26876	0.923106	0.891454	0.994359	0.893052	0.827729	0.848123	0.884555	0.927329
4.26876	0.923333	0.89165	0.994624	0.89311	0.828047	0.848389	0.884876	0.927467
4.26876	0.923564	0.891846	0.994888	0.893167	0.828365	0.848642	0.885196	0.927605
4.26876	0.923786	0.892042	0.995163	0.893234	0.82869	0.848867	0.885514	0.927737
4.26876	0.92408	0.892302	0.995483	0.893351	0.829089	0.849143	0.885899	0.927918
4.26877	0.924368	0.892561	0.995803	0.893468	0.829474	0.849404	0.886275	0.9281
4.26877	0.92469	0.892848	0.996166	0.893613	0.829895	0.849672	0.886652	0.928271
4.26877	0.924998	0.893135	0.996545	0.893759	0.830314	0.84994	0.886994	0.928442
4.26877	0.925274	0.893402	0.996894	0.893875	0.830705	0.850187	0.887297	0.928615
4.26877	0.925549	0.893678	0.997244	0.893991	0.831095	0.850434	0.887607	0.928804
4.26877	0.92583	0.893953	0.997593	0.894107	0.831486	0.850694	0.887917	0.928977
4.26877	0.926123	0.894236	0.997926	0.894201	0.831895	0.850954	0.888227	0.929174
4.26877	0.92641	0.894485	0.998229	0.894294	0.832278	0.851214	0.888537	0.929362
4.26877	0.926666	0.894717	0.998494	0.894362	0.832635	0.851441	0.888818	0.92952
4.26878	0.926973	0.895011	0.998791	0.894459	0.833066	0.851751	0.889115	0.929742
4.26878	0.927335	0.895346	0.999148	0.894585	0.833537	0.852101	0.889463	0.929975
4.26878	0.92771	0.895662	0.999505	0.894686	0.834	0.852497	0.889828	0.930225
4.26878	0.928078	0.895978	0.999861	0.894787	0.834448	0.852892	0.890183	0.930466
4.26878	0.928446	0.896284	1.0002	0.894888	0.834895	0.853318	0.890538	0.930706
4.26878	0.928813	0.896589	1.00054	0.894988	0.835342	0.853743	0.890884	0.930947
4.26878	0.929183	0.896897	1.00089	0.895104	0.835791	0.854193	0.891243	0.931217
4.26878	0.929527	0.897195	1.0012	0.895194	0.836231	0.854642	0.891602	0.931477
4.26878	0.929894	0.897494	1.00153	0.895299	0.836697	0.855117	0.891975	0.931738
4.26878	0.93026	0.897823	1.00188	0.895431	0.837186	0.855607	0.892366	0.932009
4.26879	0.930644	0.898176	1.00224	0.895552	0.837702	0.856092	0.892773	0.932302
4.26879	0.931028	0.898528	1.0026	0.895673	0.838218	0.85656	0.893179	0.932595
4.26879	0.931405	0.898879	1.00296	0.895794	0.838733	0.857027	0.893585	0.932898
4.26879	0.931781	0.899231	1.00331	0.895915	0.839248	0.857494	0.893991	0.93321
4.26879	0.932171	0.899603	1.00367	0.896036	0.839771	0.85796	0.894396	0.933522
4.26879	0.932518	0.899946	1.00398	0.896125	0.840276	0.858375	0.894771	0.933827
4.26879	0.932814	0.900235	1.00426	0.896196	0.840722	0.858765	0.895089	0.934081
4.26879	0.933091	0.900516	1.0045	0.896292	0.84116	0.859141	0.895355	0.934316
4.26879	0.933367	0.900796	1.00474	0.896387	0.841598	0.859517	0.895622	0.934552
4.2688	0.93365	0.901076	1.00499	0.896506	0.842035	0.859906	0.895931	0.934787
4.2688	0.933932	0.901356	1.00523	0.896625	0.842472	0.860324	0.896239	0.935022
4.2688	0.934226	0.901671	1.00549	0.89679	0.842923	0.860756	0.896547	0.935282
4.2688	0.934514	0.902002	1.00575	0.896933	0.843373	0.861216	0.89688	0.93556
4.2688	0.934789	0.902325	1.00601	0.897075	0.843816	0.861675	0.897222	0.935846
4.2688	0.93511	0.902719	1.00623	0.897205	0.844298	0.86224	0.897551	0.93621
4.2688	0.93544	0.903138	1.00648	0.897352	0.8448	0.862819	0.897894	0.936599
4.2688	0.935769	0.903556	1.00676	0.897471	0.845293	0.863397	0.898237	0.936988
4.2688	0.936075	0.903949	1.00702	0.897574	0.845766	0.86396	0.898546	0.93738
4.26881	0.93638	0.904351	1.00727	0.897678	0.846239	0.864523	0.898856	0.937771
4.26881	0.936685	0.904753	1.00753	0.89778	0.846711	0.865085	0.899165	0.938163
4.26881	0.936992	0.90518	1.00779	0.8979	0.847187	0.865645	0.899486	0.93858
4.26881	0.937299	0.905607	1.00802	0.897991	0.847654	0.866187	0.899808	0.938997
4.26881	0.937598	0.906003	1.00822	0.898083	0.848072	0.866728	0.900129	0.939403
4.26881	0.937871	0.906343	1.00842	0.898167	0.848441	0.867193	0.900411	0.939741
4.26881	0.938126	0.906662	1.0086	0.898237	0.84879	0.867633	0.900673	0.940058
4.26881	0.93838	0.906981	1.00878	0.898307	0.849138	0.868074	0.900936	0.940375
4.26881	0.938627	0.9073	1.00894	0.898377	0.849478	0.868513	0.901198	0.940691
4.26881	0.938875	0.907618	1.0091	0.898447	0.849819	0.868953	0.901459	0.941007
4.26882	0.939122	0.907937	1.00926	0.898517	0.85018	0.869392	0.901721	0.941314
4.26882	0.939351	0.908243	1.00945	0.898597	0.850554	0.869822	0.901964	0.941618
4.26882	0.939579	0.908541	1.00961	0.898677	0.850922	0.870251	0.902207	0.941922
4.26882	0.939808	0.908839	1.00977	0.898757	0.851288	0.870681	0.90245	0.942225
4.26882	0.940061	0.909189	1.00997	0.898879	0.851692	0.871136	0.902723	0.942547
4.26882	0.940307	0.909518	1.01016	0.899034	0.852072	0.871568	0.902977	0.942865
4.26882	0.940566	0.909864	1.01036	0.899189	0.852459	0.871999	0.903239	0.943191
4.26882	0.940824	0.910209	1.01055	0.899344	0.852846	0.872429	0.903509	0.943526
4.26882	0.941082	0.910555	1.01074	0.899499	0.853232	0.872845	0.90377	0.943852
4.26883	0.941304	0.910859	1.0109	0.899647	0.853584	0.873217	0.903987	0.944145
4.26883	0.941531	0.911163	1.01106	0.899794	0.853935	0.873602	0.904212	0.944438
4.26883	0.941764	0.911459	1.01122	0.899941	0.854286	0.874001	0.904429	0.944731
4.26883	0.941996	0.911754	1.01138	0.900088	0.854637	0.874399	0.904646	0.945024
4.26883	0.942223	0.912041	1.01154	0.900236	0.854967	0.874769	0.904862	0.945308
4.26883	0.942461	0.912327	1.0117	0.900382	0.85531	0.87514	0.905071	0.945592
4.26883	0.942693	0.912605	1.01185	0.900529	0.85564	0.875509	0.905278	0.945867
4.26883	0.942919	0.912891	1.01201	0.900676	0.855963	0.875879	0.905478	0.946151
4.26883	0.943138	0.91316	1.01217	0.900822	0.856272	0.876221	0.905686	0.946426
4.26884	0.943327	0.913447	1.01231	0.900961	0.856565	0.876554	0.905893	0.946711
4.26884	0.943534	0.913734	1.01244	0.901099	0.856852	0.876887	0.906109	0.946979
4.26884	0.943741	0.914012	1.01258	0.901237	0.857124	0.87722	0.906333	0.947239
4.26884	0.943947	0.91429	1.01273	0.901375	0.857396	0.877552	0.906557	0.947498
4.26884	0.944137	0.914549	1.01285	0.901498	0.857651	0.877865	0.906772	0.947739
4.26884	0.94432	0.914808	1.01298	0.901621	0.857899	0.878178	0.906978	0.947963
4.26884	0.944505	0.915074	1.01311	0.901752	0.858142	0.878471	0.907176	0.94817
4.26884	0.944664	0.915353	1.01325	0.901878	0.858373	0.878769	0.907344	0.948353
4.26884	0.944819	0.915631	1.01339	0.902025	0.858604	0.879066	0.907512	0.948536
4.26884	0.944943	0.915893	1.01351	0.902158	0.85882	0.879334	0.907674	0.948712
4.26885	0.945052	0.916154	1.01364	0.902271	0.859042	0.879602	0.907828	0.948888
4.26885	0.945173	0.916432	1.01378	0.902396	0.859272	0.879886	0.908003	0.949078
4.26885	0.945308	0.916719	1.01393	0.902535	0.859518	0.880187	0.908185	0.949284
4.26885	0.945443	0.917005	1.01407	0.902673	0.859763	0.880474	0.908359	0.949481
4.26885	0.945578	0.917292	1.01421	0.902811	0.860008	0.880762	0.908548	0.949679
4.26885	0.945702	0.917578	1.01435	0.90295	0.860241	0.881036	0.908714	0.949876
4.26885	0.945812	0.917847	1.01447	0.903074	0.860458	0.881293	0.908866	0.950058
4.26885	0.945922	0.918115	1.0146	0.903199	0.860674	0.881551	0.909011	0.950232
4.26885	0.946042	0.918399	1.01472	0.903323	0.860897	0.88182	0.909155	0.950421
4.26886	0.946166	0.918688	1.01484	0.903516	0.861159	0.882135	0.909315	0.950625
4.26886	0.946289	0.918977	1.01497	0.903709	0.86142	0.88245	0.909475	0.950828
4.26886	0.946412	0.919281	1.01509	0.903922	0.861687	0.882764	0.909634	0.951031
4.26886	0.946535	0.919584	1.01522	0.904135	0.861954	0.883078	0.909794	0.951234
4.26886	0.946668	0.919895	1.01537	0.904367	0.862233	0.883416	0.909975	0.951437
4.26886	0.946794	0.920203	1.01549	0.904585	0.862489	0.883749	0.910135	0.951625
4.26886	0.946919	0.920511	1.01561	0.904802	0.862746	0.884069	0.910295	0.951813
4.26886	0.94705	0.920811	1.01573	0.905019	0.863003	0.884389	0.910455	0.952001
4.26886	0.94718	0.921111	1.01586	0.905236	0.863259	0.884721	0.910621	0.952188
4.26887	0.947302	0.921395	1.01598	0.905458	0.863511	0.885036	0.910775	0.952376
4.26887	0.947442	0.921669	1.01609	0.905666	0.863766	0.885346	0.910922	0.95257
4.26887	0.947567	0.921923	1.01618	0.905873	0.864015	0.885633	0.91107	0.952764
4.26887	0.947672	0.922148	1.01626	0.906055	0.864226	0.885902	0.911193	0.952944
4.26887	0.947783	0.922366	1.01633	0.906235	0.864432	0.88617	0.91131	0.953124
4.26887	0.947898	0.92259	1.01642	0.906416	0.864658	0.886471	0.911427	0.953324
4.26887	0.948013	0.922821	1.0165	0.906597	0.864884	0.886771	0.911544	0.953523
4.26887	0.948128	0.923045	1.01659	0.906777	0.865111	0.88706	0.911661	0.953723
4.26887	0.948234	0.923262	1.01666	0.906958	0.865321	0.887328	0.911771	0.953909
4.26887	0.948325	0.923472	1.01672	0.907138	0.865525	0.887584	0.911881	0.954081
4.26888	0.948404	0.923663	1.01677	0.907311	0.865711	0.887834	0.91197	0.954248
4.26888	0.948477	0.923843	1.0168	0.907462	0.865902	0.888068	0.91204	0.954398
4.26888	0.948569	0.924027	1.01685	0.907635	0.866118	0.888328	0.912123	0.954571
4.26888	0.948648	0.924199	1.01689	0.907808	0.866333	0.888588	0.912205	0.954719
4.26888	0.948772	0.924422	1.01696	0.908051	0.866596	0.888906	0.912345	0.954911
4.26888	0.948891	0.924645	1.01703	0.908293	0.866853	0.889224	0.912484	0.955102
4.26888	0.949007	0.924861	1.01709	0.90854	0.867096	0.889526	0.912624	0.955294
4.26888	0.949123	0.925077	1.01715	0.908786	0.867339	0.889828	0.912764	0.955485
4.26888	0.949253	0.925319	1.01722	0.909014	0.867641	0.890173	0.912911	0.955696
4.26889	0.949362	0.925541	1.01728	0.909237	0.867958	0.890535	0.913063	0.955908
4.26889	0.949448	0.92575	1.01732	0.909434	0.868244	0.890865	0.913198	0.956092
4.26889	0.949533	0.925958	1.01734	0.90963	0.868536	0.891205	0.913326	0.956282
4.26889	0.949619	0.926166	1.01737	0.909825	0.868827	0.891533	0.913454	0.956473
4.26889	0.9497	0.926367	1.01739	0.909985	0.869108	0.891851	0.913575	0.956663
4.26889	0.949781	0.926575	1.01742	0.910128	0.869393	0.892157	0.913703	0.956859
4.26889	0.949857	0.926769	1.01744	0.910252	0.869657	0.892464	0.913818	0.957036
4.26889	0.949928	0.926944	1.01746	0.910365	0.869893	0.892755	0.913922	0.957207
4.26889	0.949988	0.927113	1.01746	0.91045	0.87009	0.893032	0.914016	0.957359
4.2689	0.950051	0.9273	1.01745	0.910531	0.870293	0.893309	0.914103	0.957522
4.2689	0.950114	0.927486	1.01743	0.910611	0.87049	0.893585	0.91419	0.957685
4.2689	0.950177	0.927686	1.01743	0.910692	0.870693	0.893862	0.914276	0.957841
4.2689	0.950246	0.927886	1.01744	0.910783	0.870881	0.894164	0.914374	0.95801
4.2689	0.9503	0.928079	1.01744	0.910882	0.871057	0.89444	0.914454	0.958172
4.2689	0.950349	0.928271	1.01744	0.91098	0.871232	0.894704	0.914534	0.958328
4.2689	0.950393	0.92847	1.01742	0.911079	0.871407	0.894968	0.914627	0.958483
4.2689	0.950437	0.928669	1.01741	0.911177	0.871582	0.895233	0.91472	0.958639
4.2689	0.950502	0.928882	1.0174	0.911298	0.871788	0.895527	0.914836	0.9588
4.26891	0.950557	0.929087	1.01739	0.911419	0.871994	0.89582	0.914944	0.958954
4.26891	0.950607	0.929293	1.01739	0.91154	0.8722	0.896102	0.915053	0.959108
4.26891	0.950642	0.929477	1.01737	0.911649	0.872387	0.896358	0.915143	0.959228
4.26891	0.950681	0.929668	1.01735	0.911758	0.872574	0.896624	0.915233	0.959349
4.26891	0.950712	0.929866	1.01735	0.911897	0.872762	0.896928	0.915335	0.959482
4.26891	0.950752	0.930063	1.01734	0.912037	0.872956	0.897232	0.915436	0.959614
4.26891	0.950782	0.930254	1.01732	0.912176	0.87315	0.897525	0.915524	0.959747
4.26891	0.950797	0.93043	1.0173	0.912315	0.873332	0.897771	0.915598	0.959866
4.26891	0.950813	0.930606	1.01728	0.912454	0.87352	0.898017	0.915672	0.959991
4.26891	0.950828	0.930782	1.01728	0.912593	0.873719	0.898274	0.915746	0.960117
4.26892	0.950844	0.930964	1.01727	0.912731	0.873929	0.898531	0.915827	0.960249
4.26892	0.950859	0.931147	1.01726	0.91287	0.874139	0.898788	0.915908	0.96036
4.26892	0.95089	0.931357	1.01727	0.913046	0.874359	0.899056	0.916002	0.960492
4.26892	0.95092	0.931574	1.01727	0.913222	0.874585	0.899324	0.916096	0.960631
4.26892	0.95094	0.93177	1.01727	0.913379	0.874794	0.89958	0.916176	0.960762
4.26892	0.95097	0.931966	1.01726	0.913536	0.875025	0.899858	0.916277	0.960935
4.26892	0.951024	0.932176	1.01727	0.91375	0.875272	0.900137	0.916384	0.961108
4.26892	0.951073	0.932385	1.01729	0.913967	0.875538	0.900422	0.916506	0.961294
4.26892	0.951122	0.932594	1.01731	0.914185	0.875803	0.900708	0.916628	0.961473
4.26893	0.951161	0.93279	1.01733	0.914421	0.876063	0.900993	0.916743	0.961652
4.26893	0.951221	0.932999	1.01737	0.914686	0.876325	0.901309	0.916869	0.961845
4.26893	0.951303	0.93323	1.01741	0.914948	0.876589	0.901607	0.917	0.962038
4.26893	0.95138	0.933461	1.01745	0.915189	0.87686	0.901904	0.917131	0.96223
4.26893	0.951467	0.933691	1.01749	0.91543	0.877136	0.902201	0.917268	0.962423
4.26893	0.951548	0.933922	1.01753	0.915652	0.877412	0.902522	0.917378	0.962623
4.26893	0.95163	0.934152	1.01757	0.915873	0.877688	0.902819	0.917487	0.962822
4.26893	0.951714	0.934383	1.01761	0.916084	0.877978	0.90315	0.917615	0.962992
4.26893	0.951799	0.934607	1.01764	0.916295	0.878268	0.903455	0.917728	0.963163
4.26894	0.951893	0.934837	1.01768	0.91649	0.878547	0.903756	0.917813	0.963333
4.26894	0.951987	0.935059	1.01774	0.916696	0.878801	0.904024	0.91789	0.963503
4.26894	0.952082	0.935273	1.01779	0.916902	0.879055	0.904303	0.917966	0.96368
4.26894	0.952181	0.935487	1.01782	0.917108	0.879302	0.904582	0.918043	0.963858
4.26894	0.952293	0.935716	1.01786	0.917328	0.879559	0.904865	0.918131	0.964042
4.26894	0.952404	0.935938	1.01791	0.917547	0.879815	0.905147	0.918218	0.964233
4.26894	0.952508	0.936151	1.01797	0.917753	0.880062	0.905414	0.918322	0.964423
4.26894	0.952605	0.936357	1.01802	0.917944	0.880311	0.905688	0.918421	0.964613
4.26894	0.952685	0.936563	1.01806	0.918127	0.880543	0.905943	0.918517	0.964783
4.26894	0.95276	0.936769	1.01809	0.91831	0.880774	0.906198	0.918613	0.964946
4.26895	0.952828	0.936967	1.0181	0.918463	0.880977	0.906429	0.918717	0.965161
4.26895	0.952917	0.937192	1.01812	0.918627	0.881192	0.906683	0.918832	0.965395
4.26895	0.953019	0.937417	1.01815	0.918792	0.881417	0.906938	0.918947	0.965635
4.26895	0.953121	0.937642	1.01817	0.918957	0.881643	0.907192	0.919062	0.965882
4.26895	0.953228	0.937866	1.01819	0.919121	0.881868	0.907446	0.919177	0.966129
4.26895	0.953335	0.938091	1.01821	0.919285	0.882077	0.9077	0.919292	0.966375
4.26895	0.953444	0.938322	1.01821	0.919444	0.882273	0.907957	0.919424	0.966623
4.26895	0.953557	0.938567	1.0182	0.919602	0.882468	0.908225	0.91955	0.966877
4.26895	0.95367	0.938818	1.0182	0.91976	0.882663	0.908492	0.919676	0.967137
4.26896	0.953783	0.939062	1.01819	0.919936	0.882858	0.90876	0.919801	0.967398
4.26896	0.953908	0.939328	1.01819	0.920126	0.883077	0.909042	0.919939	0.96766
4.26896	0.954016	0.939565	1.01817	0.92032	0.883282	0.909309	0.920058	0.9679
4.26896	0.954125	0.939787	1.01815	0.920506	0.883488	0.909569	0.920149	0.968124
4.26896	0.954242	0.940003	1.01812	0.920692	0.883699	0.909828	0.920233	0.968348
4.26896	0.954397	0.940253	1.01812	0.920885	0.883957	0.910138	0.920345	0.968608
4.26896	0.954557	0.940543	1.01818	0.921097	0.884284	0.910448	0.920457	0.968873
4.26896	0.954718	0.940837	1.01824	0.921295	0.884606	0.910753	0.920558	0.969124
4.26896	0.954878	0.941131	1.01831	0.921493	0.884928	0.911058	0.920659	0.969374
4.26897	0.955039	0.941431	1.01838	0.92169	0.885259	0.911362	0.920766	0.969624
4.26897	0.955199	0.941738	1.01844	0.921888	0.88557	0.911667	0.920879	0.969874
4.26897	0.95536	0.942044	1.0185	0.922085	0.88588	0.911971	0.920993	0.970124
4.26897	0.955524	0.942344	1.01855	0.9223	0.886201	0.912296	0.921125	0.970373
4.26897	0.955677	0.942628	1.0186	0.922502	0.886506	0.912606	0.921239	0.970608
4.26897	0.955833	0.942931	1.01866	0.922755	0.886826	0.912915	0.92136	0.970849
4.26897	0.95599	0.94324	1.01871	0.923009	0.887151	0.913224	0.921474	0.97109
4.26897	0.956135	0.943534	1.01875	0.923248	0.887461	0.913508	0.921578	0.971317
4.26897	0.956279	0.943828	1.01879	0.923487	0.887771	0.913791	0.921687	0.971544
4.26897	0.956435	0.944137	1.01883	0.92374	0.888095	0.914089	0.921802	0.971784
4.26898	0.956579	0.944461	1.0189	0.923978	0.88841	0.914372	0.921911	0.972017
4.26898	0.956726	0.944782	1.01897	0.924213	0.888728	0.91467	0.922025	0.972263
4.26898	0.956893	0.945095	1.01903	0.924458	0.889062	0.914965	0.922161	0.972519
4.26898	0.95706	0.945401	1.01908	0.924685	0.889396	0.91526	0.922298	0.972774
4.26898	0.957233	0.945698	1.01914	0.924897	0.889718	0.91555	0.922435	0.973028
4.26898	0.957423	0.946007	1.01922	0.92511	0.890056	0.915862	0.922566	0.973294
4.26898	0.957614	0.946317	1.0193	0.925323	0.89041	0.916194	0.92269	0.97356
4.26898	0.957799	0.946626	1.01938	0.925535	0.890763	0.916526	0.922827	0.973832
4.26898	0.957989	0.946941	1.01946	0.925782	0.89111	0.916858	0.922964	0.974104
4.26899	0.958179	0.947262	1.01953	0.926029	0.891462	0.917201	0.923088	0.974376
4.26899	0.958369	0.947584	1.01961	0.926276	0.891814	0.917543	0.923212	0.974647
4.26899	0.958564	0.947908	1.01968	0.926543	0.892166	0.91789	0.923331	0.97491
4.26899	0.958758	0.948226	1.01975	0.926811	0.892517	0.918236	0.92345	0.975173
4.26899	0.958931	0.948522	1.01981	0.92708	0.892847	0.918577	0.923552	0.975409
4.26899	0.959124	0.948845	1.01989	0.927323	0.893183	0.918891	0.923668	0.975662
4.26899	0.959317	0.949168	1.01997	0.927565	0.893518	0.919204	0.923783	0.975915
4.26899	0.95951	0.949478	1.02004	0.927789	0.893848	0.919518	0.923893	0.976168
4.26899	0.959703	0.949787	1.02012	0.928013	0.894178	0.919831	0.923996	0.976421
4.269	0.959881	0.950082	1.02018	0.928219	0.894502	0.920133	0.924079	0.976667
4.269	0.960051	0.950364	1.02023	0.928425	0.894825	0.920424	0.924176	0.976919
4.269	0.96022	0.950646	1.0203	0.92863	0.895149	0.920714	0.924272	0.977171
4.269	0.960384	0.950928	1.02038	0.928853	0.895472	0.921015	0.924368	0.977423
4.269	0.960539	0.951209	1.02045	0.929076	0.895795	0.921306	0.924458	0.977662
4.269	0.960681	0.951469	1.02051	0.929286	0.896092	0.921591	0.924537	0.977873
4.269	0.960822	0.951743	1.02057	0.929508	0.896388	0.921881	0.92462	0.978092
4.269	0.96095	0.952015	1.02063	0.929752	0.8967	0.922166	0.924693	0.978309
4.269	0.961074	0.952287	1.0207	0.929996	0.897017	0.92243	0.924765	0.97852
4.269	0.961205	0.952574	1.02077	0.930254	0.897349	0.922708	0.924842	0.978745
4.26901	0.961332	0.952854	1.02084	0.930511	0.89766	0.922953	0.924912	0.97895
4.26901	0.961458	0.953127	1.02091	0.930769	0.897971	0.923199	0.924982	0.979155
4.26901	0.961589	0.953407	1.02098	0.931044	0.898287	0.923433	0.925071	0.97936
4.26901	0.961719	0.953693	1.02106	0.931336	0.898597	0.923667	0.925154	0.979565
4.26901	0.96185	0.953979	1.02114	0.931628	0.898912	0.923901	0.925237	0.979763
4.26901	0.961983	0.95426	1.02122	0.931918	0.899238	0.924149	0.925324	0.979955
4.26901	0.962127	0.954559	1.02132	0.93224	0.899541	0.924416	0.925433	0.980169
4.26901	0.962248	0.954849	1.02142	0.932564	0.899827	0.924668	0.925544	0.980381
4.26901	0.96237	0.955138	1.02152	0.932887	0.900108	0.924919	0.925655	0.980594
4.26902	0.962491	0.955427	1.02163	0.933192	0.900378	0.92517	0.925746	0.980799
4.26902	0.962612	0.955716	1.02174	0.933496	0.900648	0.925454	0.925837	0.981004
4.26902	0.962736	0.956015	1.02186	0.933798	0.900933	0.925754	0.925926	0.981211
4.26902	0.962864	0.956334	1.02197	0.934118	0.901234	0.926078	0.926028	0.981417
4.26902	0.962978	0.956624	1.02207	0.934438	0.901491	0.926355	0.926124	0.981608
4.26902	0.963089	0.956926	1.02216	0.934742	0.901733	0.926627	0.926208	0.9818
4.26902	0.96323	0.957248	1.02226	0.935079	0.902004	0.92692	0.926308	0.98202
4.26902	0.963371	0.957569	1.02235	0.935416	0.90227	0.927212	0.926401	0.982241
4.26902	0.963513	0.957883	1.02243	0.935753	0.902536	0.927505	0.926494	0.982461
4.26903	0.963654	0.958197	1.02253	0.936089	0.902801	0.927797	0.926587	0.982681
4.26903	0.963803	0.958521	1.02265	0.936444	0.903083	0.928106	0.926678	0.98291
4.26903	0.963968	0.958882	1.02279	0.936818	0.903376	0.928439	0.92679	0.983146
4.26903	0.964147	0.95927	1.02294	0.937233	0.903686	0.928803	0.926915	0.98339
4.26903	0.964342	0.959679	1.02312	0.937668	0.904027	0.929187	0.927061	0.983653
4.26903	0.964537	0.960087	1.02331	0.938104	0.904367	0.92957	0.927207	0.983914
4.26903	0.964731	0.960495	1.02349	0.938539	0.904701	0.929953	0.927352	0.984176
4.26903	0.96492	0.960887	1.02367	0.938973	0.905035	0.930336	0.927505	0.984461
4.26903	0.965108	0.961279	1.02386	0.939386	0.905374	0.930706	0.927658	0.984737
4.26904	0.965277	0.961645	1.02401	0.939758	0.905689	0.931049	0.927841	0.984993
4.26904	0.965446	0.962011	1.02416	0.94013	0.906009	0.931391	0.928023	0.985249
4.26904	0.965615	0.962369	1.02431	0.940502	0.906329	0.931734	0.928191	0.985504
4.26904	0.965789	0.962734	1.02445	0.940873	0.906648	0.932088	0.928358	0.985767
4.26904	0.965948	0.96308	1.02458	0.941225	0.906945	0.932412	0.928519	0.986013
4.26904	0.966107	0.963433	1.0247	0.941576	0.907241	0.932736	0.92868	0.986265
4.26904	0.966267	0.963786	1.02482	0.941928	0.907537	0.933059	0.92884	0.986518
4.26904	0.96644	0.964157	1.02498	0.942298	0.90785	0.9334	0.929015	0.986787
4.26904	0.966608	0.964528	1.02513	0.942667	0.908163	0.933729	0.929189	0.987055
4.26904	0.96679	0.964919	1.02529	0.942996	0.908481	0.934039	0.92937	0.987297
4.26905	0.966962	0.965294	1.02546	0.943323	0.908793	0.934337	0.929558	0.987546
4.26905	0.967149	0.96569	1.02564	0.94367	0.909123	0.934653	0.929762	0.987812
4.26905	0.96733	0.966094	1.02582	0.944017	0.909453	0.934968	0.929965	0.988078
4.26905	0.967517	0.966521	1.02599	0.944364	0.9098	0.935327	0.930175	0.988334
4.26905	0.967694	0.96694	1.02614	0.944711	0.910141	0.935673	0.930384	0.98859
4.26905	0.96787	0.967359	1.02629	0.945058	0.910476	0.93603	0.930586	0.988845
4.26905	0.968052	0.967785	1.02644	0.945405	0.91081	0.936388	0.930788	0.9891
4.26905	0.968223	0.968181	1.02658	0.945711	0.911132	0.936733	0.930975	0.98934
4.26905	0.968384	0.968549	1.0267	0.945998	0.911436	0.937059	0.931148	0.989557
4.26906	0.968545	0.968916	1.02683	0.946286	0.91174	0.937385	0.93132	0.989773
4.26906	0.968701	0.969291	1.02695	0.946573	0.912061	0.937699	0.931472	0.98996
4.26906	0.968842	0.969651	1.02706	0.946841	0.912371	0.938012	0.931616	0.990147
4.26906	0.968991	0.970015	1.02716	0.947105	0.912662	0.938319	0.931744	0.990313
4.26906	0.969145	0.970379	1.02725	0.947369	0.912953	0.938638	0.93188	0.990486
4.26906	0.96933	0.970784	1.02738	0.947647	0.91328	0.938995	0.932044	0.990675
4.26906	0.969519	0.971197	1.02752	0.947925	0.913607	0.939366	0.932216	0.990872
4.26906	0.969677	0.971573	1.02763	0.948185	0.913921	0.939715	0.932373	0.991052
4.26906	0.969835	0.971949	1.02774	0.948445	0.914229	0.940064	0.932529	0.991225
4.26907	0.969987	0.972331	1.02788	0.948705	0.914548	0.940438	0.932686	0.991405
4.26907	0.970139	0.972706	1.02801	0.948964	0.914868	0.940774	0.932835	0.991578
4.26907	0.970307	0.973088	1.02815	0.949223	0.915199	0.941123	0.933013	0.991765
4.26907	0.970481	0.973493	1.02829	0.949482	0.915542	0.941458	0.933192	0.991952
4.26907	0.970649	0.973884	1.02841	0.949724	0.915902	0.941775	0.933348	0.992124
4.26907	0.970828	0.974296	1.02854	0.950003	0.916294	0.94211	0.933519	0.992311
4.26907	0.971038	0.974738	1.02866	0.9503	0.916731	0.942464	0.933712	0.992537
4.26907	0.97126	0.975203	1.0288	0.950619	0.917192	0.942832	0.933928	0.992771
4.26907	0.971481	0.975668	1.02895	0.950937	0.91766	0.943198	0.934143	0.993012
4.26907	0.971702	0.976132	1.0291	0.951276	0.918133	0.943565	0.934366	0.993253
4.26908	0.971934	0.976603	1.02924	0.951657	0.918606	0.943931	0.934597	0.993517
4.26908	0.972178	0.977091	1.02938	0.95206	0.91911	0.944319	0.934813	0.993784
4.26908	0.972435	0.977597	1.02952	0.952485	0.919618	0.944701	0.935039	0.994054
4.26908	0.972719	0.978122	1.02969	0.952913	0.920181	0.945116	0.935293	0.994349
4.26908	0.973016	0.978647	1.02988	0.95334	0.920744	0.945531	0.935565	0.994643
4.26908	0.973328	0.979218	1.03008	0.953825	0.921363	0.946011	0.935837	0.994903
4.26908	0.973634	0.979769	1.03032	0.954309	0.921983	0.946476	0.936109	0.995154
4.26908	0.973939	0.980329	1.03055	0.954819	0.922594	0.946955	0.936381	0.995404
4.26908	0.974228	0.980866	1.0308	0.955299	0.923231	0.947422	0.936631	0.995623
4.26909	0.9745	0.981392	1.03103	0.9558	0.923836	0.947875	0.936887	0.995831
4.26909	0.974751	0.981869	1.03123	0.956293	0.924408	0.948306	0.937129	0.996028
4.26909	0.975029	0.982387	1.03144	0.956783	0.924972	0.948739	0.937353	0.996206
4.26909	0.975264	0.982854	1.03163	0.957223	0.925502	0.949114	0.937551	0.996353
4.26909	0.975498	0.983313	1.03184	0.957663	0.926032	0.949489	0.937749	0.996492
4.26909	0.975733	0.983771	1.03205	0.958082	0.926567	0.949864	0.937946	0.99663
4.26909	0.975945	0.984191	1.03224	0.958437	0.927066	0.95023	0.938136	0.996754
4.26909	0.976169	0.984633	1.03244	0.958813	0.927588	0.950617	0.93834	0.996893
4.26909	0.976387	0.985107	1.03267	0.959233	0.928136	0.951022	0.938579	0.997038
4.2691	0.976594	0.98559	1.0329	0.959653	0.928684	0.951426	0.938818	0.997183
4.2691	0.976801	0.986089	1.03314	0.960097	0.929225	0.951826	0.939075	0.99732
4.2691	0.976996	0.986546	1.03331	0.960518	0.929685	0.952225	0.939323	0.99749
4.2691	0.977196	0.987029	1.03344	0.960963	0.930156	0.95262	0.939583	0.997669
4.2691	0.977397	0.987512	1.03356	0.961408	0.930628	0.953015	0.939842	0.997848
4.2691	0.977603	0.987986	1.03369	0.961852	0.931084	0.953409	0.940093	0.998035
4.2691	0.977797	0.988441	1.03381	0.962297	0.931541	0.953803	0.940334	0.998214
4.2691	0.977991	0.988888	1.03393	0.96274	0.931997	0.954196	0.940576	0.998392
4.2691	0.978173	0.989334	1.03406	0.96316	0.932439	0.954561	0.940809	0.99857
4.2691	0.978372	0.989807	1.0342	0.963606	0.932906	0.954949	0.941062	0.998767
4.26911	0.978565	0.990243	1.03432	0.963978	0.933352	0.955322	0.941305	0.998954
4.26911	0.978717	0.990621	1.03443	0.964327	0.933748	0.95565	0.941519	0.999115
4.26911	0.978865	0.991016	1.03452	0.964654	0.934134	0.95601	0.941756	0.999275
4.26911	0.979018	0.991428	1.03463	0.965003	0.934553	0.956383	0.941984	0.999451
4.26911	0.97917	0.991839	1.03475	0.965351	0.934984	0.956769	0.942228	0.999635
4.26911	0.97934	0.992226	1.03486	0.9657	0.935421	0.957169	0.942464	0.99981
4.26911	0.979479	0.992576	1.03494	0.966007	0.935826	0.957538	0.942665	0.999954
4.26911	0.979595	0.992887	1.03499	0.966338	0.93623	0.957879	0.942865	1.00009
4.26911	0.979712	0.993198	1.03504	0.966668	0.936634	0.958219	0.943064	1.00023
4.26912	0.979834	0.99354	1.0351	0.967037	0.937074	0.958587	0.943273	1.00038
4.26912	0.979934	0.993874	1.03514	0.967428	0.937502	0.958929	0.943489	1.00051
4.26912	0.980035	0.994177	1.03515	0.967777	0.937887	0.959221	0.943681	1.00066
4.26912	0.98014	0.994472	1.03517	0.968125	0.938278	0.959513	0.943866	1.00081
4.26912	0.98024	0.99476	1.03518	0.968435	0.938669	0.95978	0.94405	1.00096
4.26912	0.980346	0.99504	1.03519	0.968743	0.939053	0.960036	0.944234	1.0011
4.26912	0.980451	0.99532	1.0352	0.969052	0.939437	0.960291	0.944426	1.00125
4.26912	0.980562	0.995613	1.03524	0.969336	0.939845	0.960556	0.944641	1.00141
4.26912	0.980683	0.995907	1.03527	0.96962	0.940246	0.96082	0.944856	1.00158
4.26913	0.980814	0.99622	1.03532	0.969923	0.940669	0.961103	0.945095	1.00178
4.26913	0.980959	0.996545	1.03538	0.970245	0.941108	0.961405	0.945344	1.002
4.26913	0.98109	0.996858	1.03543	0.970548	0.941536	0.961688	0.945575	1.00221
4.26913	0.98122	0.99717	1.03548	0.97085	0.941964	0.96197	0.945806	1.00241
4.26913	0.981317	0.997446	1.03548	0.971081	0.942366	0.962208	0.945975	1.00259
4.26913	0.981414	0.997721	1.03548	0.971313	0.942768	0.962445	0.946143	1.00277
4.26913	0.98151	0.997995	1.03549	0.971544	0.94317	0.962682	0.946298	1.00294
4.26913	0.981607	0.998277	1.03547	0.971775	0.943571	0.962919	0.946453	1.00311
4.26913	0.981704	0.998559	1.03546	0.971987	0.943972	0.963144	0.946608	1.00328
4.26913	0.98181	0.998868	1.03545	0.972199	0.944389	0.96338	0.946769	1.00347
4.26914	0.981938	0.999216	1.03546	0.972422	0.944849	0.963638	0.946959	1.0037
4.26914	0.982061	0.999555	1.03547	0.972645	0.945308	0.963895	0.947149	1.00395
4.26914	0.982197	0.9999	1.03549	0.972843	0.945754	0.964157	0.94734	1.00419
4.26914	0.982334	1.00024	1.0355	0.973042	0.946193	0.964406	0.94753	1.00444
4.26914	0.982461	1.00057	1.03557	0.973264	0.946651	0.964663	0.94772	1.00469
4.26914	0.982588	1.0009	1.03563	0.973487	0.947109	0.964931	0.947909	1.00495
4.26914	0.982715	1.00123	1.03569	0.973709	0.947567	0.9652	0.948098	1.0052
4.26914	0.982837	1.00155	1.03574	0.973911	0.948024	0.965456	0.948273	1.00546
4.26914	0.982964	1.00189	1.03581	0.974093	0.948481	0.965711	0.948454	1.00573
4.26915	0.983091	1.00223	1.03587	0.974294	0.948937	0.965967	0.948643	1.00599
4.26915	0.98321	1.00255	1.03595	0.9745	0.949389	0.966217	0.948838	1.00624
4.26915	0.983333	1.00288	1.03603	0.974706	0.949846	0.96648	0.949033	1.0065
4.26915	0.983481	1.00321	1.03613	0.974907	0.950325	0.966759	0.949242	1.00675
4.26915	0.983628	1.00355	1.03623	0.975108	0.950804	0.967038	0.949452	1.00701
4.26915	0.983775	1.00388	1.03632	0.975309	0.951282	0.967317	0.949662	1.00727
4.26915	0.983922	1.00421	1.03641	0.97551	0.95176	0.967559	0.949871	1.00753
4.26915	0.98409	1.00454	1.03652	0.97571	0.952244	0.967825	0.950102	1.0078
4.26915	0.984264	1.00487	1.03661	0.975915	0.952693	0.968074	0.950337	1.00805
4.26916	0.984437	1.00519	1.03671	0.976119	0.953148	0.968323	0.950586	1.0083
4.26916	0.984605	1.0055	1.03681	0.976324	0.953613	0.968572	0.950829	1.00854
4.26916	0.984768	1.0058	1.03691	0.976528	0.954078	0.968821	0.95107	1.00877
4.26916	0.984917	1.00608	1.037	0.976755	0.954539	0.969076	0.951297	1.00897
4.26916	0.985066	1.00637	1.03709	0.976982	0.954999	0.969331	0.951522	1.00917
4.26916	0.985219	1.00667	1.03718	0.977208	0.955464	0.969597	0.951762	1.00939
4.26916	0.985373	1.00697	1.0373	0.977435	0.955934	0.969864	0.952001	1.00964
4.26916	0.985516	1.00724	1.03739	0.977642	0.956398	0.970107	0.952206	1.00987
4.26916	0.985655	1.0075	1.03747	0.97783	0.956868	0.970338	0.952417	1.0101
4.26917	0.98577	1.00775	1.03755	0.978022	0.957311	0.970554	0.952608	1.01032
4.26917	0.985886	1.008	1.03763	0.978215	0.957753	0.970781	0.952798	1.01053
4.26917	0.986001	1.00826	1.03771	0.978407	0.958195	0.971008	0.952988	1.01074
4.26917	0.986117	1.00851	1.03777	0.978599	0.958631	0.971234	0.953171	1.01094
4.26917	0.986232	1.00876	1.03783	0.97879	0.959062	0.971461	0.953368	1.01115
4.26917	0.986377	1.00904	1.03794	0.979008	0.959539	0.971724	0.953567	1.01138
4.26917	0.986522	1.00932	1.03805	0.979226	0.960023	0.971999	0.953773	1.01161
4.26917	0.986672	1.00962	1.03818	0.979444	0.960505	0.972273	0.953994	1.01185
4.26917	0.986832	1.00992	1.03834	0.979678	0.961017	0.972579	0.95423	1.01209
4.26917	0.986982	1.01023	1.03848	0.979915	0.961517	0.972913	0.954486	1.01234
4.26918	0.987132	1.01053	1.03862	0.980152	0.962016	0.973247	0.954741	1.01258
4.26918	0.987281	1.01084	1.03876	0.980389	0.962515	0.973582	0.955004	1.01281
4.26918	0.987431	1.01114	1.03889	0.980626	0.963019	0.973927	0.955273	1.01305
4.26918	0.987586	1.01143	1.03903	0.980862	0.963523	0.974273	0.955542	1.01329
4.26918	0.98775	1.01173	1.03918	0.981118	0.964032	0.974618	0.955818	1.01354
4.26918	0.987915	1.01204	1.03934	0.981374	0.964541	0.974963	0.956086	1.01378
4.26918	0.988085	1.01237	1.03949	0.98163	0.965067	0.97532	0.956355	1.01402
4.26918	0.988254	1.01269	1.03965	0.981885	0.965599	0.975677	0.956623	1.01427
4.26918	0.988439	1.01301	1.03983	0.982179	0.966113	0.976016	0.956908	1.01451
4.26919	0.988624	1.01334	1.04002	0.982472	0.966627	0.976368	0.957194	1.01476
4.26919	0.98883	1.01369	1.04026	0.982765	0.967146	0.976732	0.957486	1.015
4.26919	0.989046	1.01405	1.04053	0.983098	0.967689	0.977108	0.957808	1.01524
4.26919	0.989261	1.01442	1.04079	0.983431	0.968232	0.977483	0.958129	1.01549
4.26919	0.9895	1.01481	1.04107	0.983784	0.968806	0.97788	0.958469	1.01575
4.26919	0.989721	1.01518	1.04136	0.984117	0.969372	0.978255	0.95879	1.01599
4.26919	0.989936	1.01554	1.04165	0.984449	0.969925	0.978617	0.959117	1.01624
4.26919	0.990151	1.0159	1.04194	0.984782	0.970472	0.978979	0.959445	1.01648
4.26919	0.990366	1.01627	1.04223	0.985113	0.971024	0.979341	0.959772	1.01673
4.2692	0.99056	1.01659	1.0425	0.985426	0.971539	0.979682	0.96008	1.01695
4.2692	0.990748	1.01692	1.04278	0.985738	0.972066	0.980036	0.960416	1.01719
4.2692	0.990936	1.01724	1.04306	0.98605	0.972598	0.980389	0.960744	1.01741
4.2692	0.99114	1.01757	1.04334	0.986381	0.973149	0.980762	0.961092	1.01766
4.2692	0.991344	1.01791	1.04363	0.986711	0.973705	0.981147	0.96144	1.01791
4.2692	0.991542	1.01823	1.04389	0.987042	0.974243	0.981507	0.961765	1.01816
4.2692	0.99173	1.01854	1.04415	0.987372	0.974773	0.981894	0.962079	1.01839
4.2692	0.991907	1.01884	1.04439	0.987702	0.975291	0.98227	0.962378	1.01861
4.2692	0.992079	1.01913	1.04464	0.988033	0.975798	0.982645	0.962677	1.01883
4.2692	0.992246	1.01941	1.04488	0.988362	0.976269	0.983032	0.962976	1.01904
4.26921	0.992391	1.01969	1.04514	0.988671	0.976733	0.983415	0.963272	1.01925
4.26921	0.992519	1.01995	1.0454	0.988958	0.977191	0.983832	0.963563	1.01943
4.26921	0.992635	1.02021	1.04565	0.989224	0.977648	0.984236	0.963833	1.0196
4.26921	0.992746	1.02046	1.04589	0.989489	0.978099	0.98464	0.964102	1.01976
4.26921	0.992858	1.02072	1.04613	0.989734	0.978543	0.985044	0.964364	1.01992
4.26921	0.992972	1.02099	1.0464	0.989975	0.979036	0.985444	0.964628	1.02009
4.26921	0.993086	1.02125	1.04667	0.990216	0.979516	0.985845	0.964893	1.02025
4.26921	0.993206	1.02152	1.04694	0.990457	0.979996	0.986244	0.965157	1.02041
4.26921	0.993331	1.02179	1.0472	0.990676	0.980482	0.986657	0.965429	1.02057
4.26922	0.993445	1.02205	1.04747	0.990895	0.980967	0.987043	0.9657	1.02073
4.26922	0.993564	1.02232	1.04774	0.991136	0.981446	0.987429	0.965979	1.0209
4.26922	0.993678	1.02258	1.048	0.991376	0.981925	0.987827	0.966266	1.02107
4.26922	0.993786	1.02285	1.04825	0.991616	0.982396	0.988226	0.966552	1.02124
4.26922	0.993903	1.02312	1.04851	0.991874	0.982842	0.988647	0.966857	1.02142
4.26922	0.994024	1.02341	1.04879	0.992107	0.983319	0.98908	0.96716	1.0216
4.26922	0.994127	1.02369	1.04905	0.992295	0.983783	0.989512	0.967437	1.02175
4.26922	0.994203	1.02393	1.04931	0.992477	0.984252	0.989941	0.967728	1.02193
4.26922	0.994304	1.02418	1.04959	0.992698	0.984773	0.990426	0.968054	1.02213
4.26923	0.994412	1.02444	1.04985	0.992918	0.9853	0.990925	0.96838	1.02233
4.26923	0.994525	1.0247	1.05012	0.993139	0.985819	0.991424	0.968724	1.02253
4.26923	0.99465	1.02498	1.05041	0.99338	0.986385	0.991939	0.969102	1.02275
4.26923	0.994788	1.02526	1.0507	0.993622	0.986959	0.992453	0.969489	1.02299
4.26923	0.994925	1.02554	1.05098	0.993863	0.987532	0.992966	0.969875	1.02323
4.26923	0.99507	1.02582	1.05127	0.994104	0.988096	0.993479	0.970262	1.02347
4.26923	0.995207	1.0261	1.05156	0.994345	0.988661	0.993992	0.970639	1.02369
4.26923	0.995358	1.02637	1.05187	0.994586	0.989232	0.994489	0.971043	1.0239
4.26923	0.995508	1.02664	1.05219	0.994852	0.989819	0.995017	0.971438	1.02411
4.26923	0.995659	1.0269	1.05251	0.995118	0.990405	0.995544	0.971832	1.02432
4.26924	0.995785	1.02715	1.0528	0.995312	0.990957	0.996054	0.972227	1.0245
4.26924	0.99591	1.0274	1.0531	0.995506	0.991509	0.99658	0.972621	1.02468
4.26924	0.996036	1.02766	1.0534	0.9957	0.99206	0.997105	0.973014	1.02486
4.26924	0.996161	1.02791	1.05369	0.995893	0.992611	0.997629	0.973417	1.02503
4.26924	0.996287	1.02817	1.05399	0.996087	0.993162	0.998153	0.973819	1.0252
4.26924	0.996412	1.02842	1.05428	0.99628	0.993719	0.998677	0.974221	1.02537
4.26924	0.996517	1.02864	1.05453	0.996413	0.994236	0.999171	0.974589	1.02552
4.26924	0.996612	1.02882	1.05476	0.99653	0.994752	0.999609	0.974926	1.02567
4.26924	0.996708	1.02899	1.05499	0.996625	0.995254	1.00007	0.975287	1.02581
4.26925	0.996809	1.02915	1.05521	0.996719	0.995762	1.00057	0.975631	1.02595
4.26925	0.996907	1.02934	1.05544	0.996829	0.996284	1.00107	0.975999	1.02611
4.26925	0.997051	1.02956	1.05572	0.996972	0.99689	1.00164	0.976443	1.02631
4.26925	0.997227	1.02982	1.05605	0.997127	0.997514	1.00226	0.9769	1.02652
4.26925	0.997396	1.03006	1.05637	0.997263	0.998116	1.00284	0.977336	1.02671
4.26925	0.997565	1.03032	1.0567	0.997398	0.998711	1.00343	0.977771	1.02689
4.26925	0.997754	1.03059	1.05706	0.997526	0.999333	1.00404	0.978227	1.02709
4.26925	0.997951	1.0309	1.05749	0.997695	1	1.00474	0.978748	1.02729
4.26925	0.998132	1.03122	1.05791	0.997863	1.00066	1.00544	0.979259	1.02746
4.26926	0.998336	1.03155	1.05833	0.998031	1.00138	1.00617	0.979779	1.02765
4.26926	0.99854	1.03189	1.05875	0.998199	1.00211	1.0069	0.980299	1.02784
4.26926	0.998744	1.03222	1.05917	0.998366	1.00284	1.00763	0.980808	1.02802
4.26926	0.998947	1.03255	1.05961	0.998534	1.00358	1.0084	0.981328	1.02821
4.26926	0.999136	1.03288	1.06005	0.998701	1.00431	1.00916	0.981846	1.02838
4.26926	0.999331	1.03323	1.06049	0.998897	1.00505	1.00997	0.982375	1.02855
4.26926	0.999472	1.03353	1.06084	0.999032	1.00568	1.01068	0.982807	1.02868
4.26926	0.999632	1.03383	1.06122	0.999185	1.00634	1.01142	0.983269	1.02882
4.26926	0.999799	1.03415	1.06159	0.999338	1.007	1.01216	0.98373	1.02897
4.26926	1.00004	1.03453	1.06211	0.999583	1.00775	1.01306	0.984335	1.02914
4.26927	1.00031	1.03493	1.0627	0.999828	1.00853	1.01401	0.985006	1.02932
4.26927	1.00059	1.03537	1.06333	1.00007	1.00932	1.01496	0.985665	1.0295
4.26927	1.00087	1.03581	1.06397	1.00032	1.01013	1.01592	0.986335	1.0297
4.26927	1.00114	1.03625	1.06458	1.00059	1.01094	1.01687	0.987005	1.02991
4.26927	1.00141	1.03664	1.06519	1.00087	1.01173	1.0178	0.987663	1.03008
4.26927	1.00166	1.03701	1.06578	1.00117	1.01247	1.01869	0.988277	1.03022
4.26927	1.00191	1.03738	1.06637	1.00148	1.01323	1.01959	0.988892	1.03038
4.26927	1.00219	1.03774	1.067	1.00179	1.01403	1.02048	0.989516	1.03054
4.26927	1.00246	1.03811	1.06762	1.00209	1.01484	1.02137	0.99014	1.03069
4.26928	1.00276	1.03849	1.06815	1.00237	1.01563	1.02228	0.990784	1.03083
4.26928	1.00306	1.03887	1.06868	1.00264	1.01642	1.02317	0.991428	1.03097
4.26928	1.00335	1.03925	1.0692	1.00295	1.0172	1.02406	0.992072	1.0311
4.26928	1.00361	1.03959	1.06973	1.00322	1.01799	1.02493	0.992726	1.03124
4.26928	1.00389	1.03993	1.07024	1.0035	1.01878	1.02582	0.993358	1.03137
4.26928	1.00419	1.04026	1.07075	1.00374	1.01957	1.02671	0.993989	1.03151
4.26928	1.00457	1.04068	1.07131	1.00401	1.02044	1.02769	0.994677	1.03171
4.26928	1.00494	1.04111	1.07188	1.00428	1.0213	1.02866	0.995364	1.03191
4.26928	1.00531	1.04155	1.07244	1.00458	1.02216	1.02962	0.996051	1.03212
4.26929	1.00569	1.042	1.07301	1.00489	1.02302	1.03058	0.996737	1.03234
4.26929	1.00607	1.04245	1.07358	1.00519	1.02387	1.03154	0.997423	1.03255
4.26929	1.00641	1.04287	1.07412	1.00549	1.0247	1.0325	0.998073	1.03273
4.26929	1.00673	1.04328	1.07464	1.00576	1.02551	1.03342	0.99869	1.03292
4.26929	1.00705	1.04367	1.07521	1.006	1.02636	1.03436	0.999293	1.03313
4.26929	1.00734	1.04404	1.07573	1.00618	1.02717	1.03526	0.999854	1.03331
4.26929	1.00765	1.04441	1.07629	1.00638	1.028	1.0362	1.00046	1.03351
4.26929	1.00796	1.04478	1.0769	1.00658	1.02884	1.03716	1.00107	1.03371
4.26929	1.0083	1.04519	1.07755	1.00681	1.0297	1.03811	1.00173	1.03393
4.2693	1.00858	1.04552	1.07811	1.00699	1.03047	1.03897	1.0023	1.03412
4.2693	1.00886	1.04583	1.07867	1.00717	1.03125	1.03983	1.00285	1.03428
4.2693	1.00911	1.04612	1.07915	1.00738	1.03196	1.04064	1.00336	1.03441
4.2693	1.00937	1.04642	1.07967	1.00766	1.0327	1.04145	1.00386	1.03458
4.2693	1.0096	1.04668	1.08017	1.0079	1.03339	1.04217	1.00432	1.03473
4.2693	1.00986	1.04694	1.08069	1.00815	1.03411	1.04294	1.00482	1.0349
4.2693	1.01012	1.04718	1.08121	1.00839	1.03484	1.04369	1.00532	1.03507
4.2693	1.0104	1.04742	1.08173	1.00863	1.03557	1.04444	1.00581	1.03524
4.2693	1.01067	1.04767	1.08225	1.00887	1.0363	1.04519	1.00637	1.03541
4.2693	1.01092	1.04788	1.08275	1.00909	1.03698	1.0459	1.00687	1.03559
4.26931	1.01116	1.0481	1.08325	1.00931	1.03766	1.04662	1.00737	1.03577
4.26931	1.01142	1.0483	1.08373	1.00952	1.03833	1.04732	1.00786	1.03595
4.26931	1.01166	1.04851	1.08422	1.00974	1.03899	1.04802	1.00835	1.03612
4.26931	1.01191	1.04872	1.0847	1.00996	1.03965	1.04871	1.00884	1.03629
4.26931	1.01216	1.04891	1.08518	1.01017	1.0403	1.04939	1.00928	1.03647
4.26931	1.01242	1.04911	1.08566	1.01039	1.04095	1.05008	1.00972	1.03665
4.26931	1.01269	1.04931	1.08614	1.01061	1.0416	1.05076	1.01015	1.03683
4.26931	1.01297	1.04953	1.08667	1.01088	1.04227	1.05143	1.01059	1.03702
4.26931	1.01325	1.04975	1.08719	1.01115	1.04293	1.05209	1.01104	1.03723
4.26932	1.01351	1.04998	1.08768	1.01139	1.04358	1.05276	1.01149	1.03743
4.26932	1.0138	1.0502	1.08822	1.01169	1.04427	1.05344	1.01195	1.03766
4.26932	1.01409	1.0504	1.08875	1.01199	1.04492	1.0541	1.01242	1.03789
4.26932	1.01438	1.05058	1.08928	1.01229	1.04557	1.05477	1.01289	1.03814
4.26932	1.01464	1.05073	1.0898	1.01254	1.04619	1.0554	1.01333	1.03839
4.26932	1.0149	1.05088	1.09029	1.01278	1.04681	1.05601	1.01377	1.03864
4.26932	1.01513	1.05099	1.09073	1.01302	1.04742	1.05659	1.01421	1.03889
4.26932	1.01537	1.05109	1.09116	1.01323	1.04805	1.0572	1.01465	1.03917
4.26932	1.0156	1.05118	1.09159	1.01344	1.04867	1.05782	1.01508	1.03944
4.26933	1.01582	1.05127	1.09203	1.01368	1.04928	1.05844	1.01551	1.03972
4.26933	1.01607	1.05138	1.09245	1.01394	1.0499	1.0591	1.01598	1.04002
4.26933	1.01632	1.05148	1.0929	1.01421	1.05053	1.05975	1.01644	1.04032
4.26933	1.01657	1.05159	1.09335	1.0145	1.05117	1.06041	1.0169	1.04062
4.26933	1.01682	1.0517	1.0938	1.0148	1.05179	1.06107	1.01737	1.04092
4.26933	1.01708	1.05181	1.09425	1.01509	1.05242	1.06171	1.01781	1.04124
4.26933	1.01734	1.05192	1.09467	1.01539	1.05303	1.06233	1.01822	1.04154
4.26933	1.01759	1.05205	1.0951	1.01568	1.05364	1.06293	1.01863	1.04185
4.26933	1.01785	1.05218	1.09553	1.01597	1.05425	1.06353	1.01903	1.04215
4.26933	1.01811	1.05231	1.09595	1.01627	1.05485	1.06412	1.01944	1.04246
4.26934	1.01836	1.05245	1.09638	1.01656	1.05546	1.0647	1.01984	1.04277
4.26934	1.01865	1.05259	1.09682	1.01685	1.05607	1.06525	1.02027	1.0431
4.26934	1.01893	1.05273	1.09726	1.01714	1.05669	1.0658	1.0207	1.04343
4.26934	1.01921	1.05288	1.0977	1.01744	1.05731	1.06636	1.02112	1.04376
4.26934	1.01951	1.05304	1.09814	1.01773	1.05794	1.06691	1.02155	1.04409
4.26934	1.01978	1.05321	1.09855	1.01799	1.05856	1.06744	1.02195	1.04439
4.26934	1.02005	1.05339	1.09895	1.01825	1.05918	1.06794	1.02236	1.04469
4.26934	1.02033	1.05356	1.09935	1.01851	1.05981	1.06847	1.02276	1.04499
4.26934	1.02062	1.05376	1.09975	1.01877	1.06044	1.06901	1.02316	1.0453
4.26935	1.0209	1.05395	1.10016	1.01904	1.06107	1.06955	1.02356	1.04561
4.26935	1.02122	1.05417	1.10058	1.01933	1.06174	1.07013	1.02399	1.04594
4.26935	1.02153	1.0544	1.10099	1.01961	1.06241	1.07072	1.02441	1.04627
4.26935	1.02181	1.0546	1.10137	1.01988	1.06304	1.07126	1.02484	1.04656
4.26935	1.02209	1.05484	1.10176	1.02017	1.06367	1.07183	1.02527	1.0469
4.26935	1.02239	1.05511	1.10214	1.02046	1.06429	1.07241	1.02573	1.04724
4.26935	1.02268	1.05538	1.10254	1.02072	1.06491	1.07299	1.02621	1.04757
4.26935	1.02298	1.05565	1.10292	1.02098	1.06553	1.07354	1.02667	1.0479
4.26935	1.02322	1.05587	1.10325	1.02119	1.0661	1.07402	1.02707	1.04817
4.26936	1.02348	1.05609	1.10357	1.02139	1.06667	1.07451	1.02748	1.04846
4.26936	1.02374	1.05631	1.10393	1.0216	1.06724	1.075	1.02787	1.04875
4.26936	1.024	1.05653	1.1043	1.02181	1.06782	1.07552	1.02827	1.04904
4.26936	1.02426	1.05675	1.10467	1.02202	1.0684	1.07603	1.02866	1.04934
4.26936	1.02452	1.05697	1.10504	1.02223	1.06898	1.07654	1.02906	1.04963
4.26936	1.02477	1.0572	1.10541	1.02244	1.06955	1.07704	1.02946	1.04992
4.26936	1.02502	1.05744	1.1058	1.02265	1.07012	1.07753	1.02985	1.05024
4.26936	1.02525	1.05766	1.10616	1.02283	1.07064	1.07799	1.03018	1.05054
4.26936	1.02547	1.05788	1.10652	1.02302	1.07116	1.07845	1.03049	1.05083
4.26936	1.02569	1.0581	1.10688	1.0232	1.07167	1.07891	1.03081	1.05111
4.26937	1.0259	1.05832	1.10724	1.02339	1.07217	1.07937	1.03113	1.0514
4.26937	1.02612	1.05854	1.10759	1.02357	1.07267	1.07983	1.03145	1.0517
4.26937	1.02632	1.05877	1.10794	1.02376	1.07315	1.08029	1.03175	1.05199
4.26937	1.02652	1.05898	1.10829	1.02393	1.07365	1.08072	1.03205	1.05229
4.26937	1.02678	1.05923	1.10869	1.02414	1.07422	1.08121	1.03242	1.05262
4.26937	1.02707	1.05953	1.10915	1.02437	1.07486	1.08176	1.03282	1.05299
4.26937	1.02736	1.05982	1.10961	1.0246	1.07549	1.08229	1.03323	1.05335
4.26937	1.02767	1.06011	1.11009	1.02483	1.07611	1.08281	1.0336	1.05375
4.26937	1.02798	1.0604	1.11057	1.02507	1.07672	1.08333	1.03396	1.05415
4.26938	1.02829	1.0607	1.11105	1.02531	1.07733	1.08385	1.03432	1.05455
4.26938	1.0286	1.061	1.11152	1.02554	1.07793	1.08437	1.03469	1.05494
4.26938	1.02901	1.06142	1.11214	1.02589	1.07867	1.08498	1.03514	1.05546
4.26938	1.02938	1.06179	1.11271	1.02621	1.07934	1.08556	1.03555	1.05592
4.26938	1.02974	1.06216	1.11327	1.02652	1.07999	1.08609	1.03594	1.05638
4.26938	1.0301	1.06254	1.11382	1.02684	1.08061	1.08659	1.03633	1.05683
4.26938	1.03045	1.06292	1.11439	1.02715	1.08124	1.08708	1.03672	1.05728
4.26938	1.0308	1.0633	1.11496	1.02747	1.08182	1.08755	1.03706	1.05773
4.26938	1.03115	1.06367	1.11553	1.02781	1.08241	1.08803	1.0374	1.05819
4.26939	1.03151	1.06407	1.11612	1.02819	1.08303	1.08854	1.03776	1.05868
4.26939	1.03184	1.06444	1.11665	1.02853	1.0836	1.08901	1.0381	1.05913
4.26939	1.03221	1.06484	1.11722	1.02893	1.08422	1.08954	1.03846	1.05961
4.26939	1.03257	1.06524	1.11779	1.02934	1.08481	1.09005	1.03881	1.06009
4.26939	1.03292	1.06563	1.11836	1.02971	1.08539	1.09057	1.03915	1.06054
4.26939	1.03325	1.06602	1.11894	1.03008	1.08593	1.09106	1.0395	1.06098
4.26939	1.03358	1.06641	1.11953	1.03045	1.08645	1.09154	1.03985	1.06141
4.26939	1.03388	1.06674	1.12004	1.03076	1.08692	1.09196	1.04017	1.06182
4.26939	1.03418	1.06709	1.12053	1.03102	1.08739	1.09232	1.04048	1.06222
4.26939	1.03445	1.06743	1.12098	1.03125	1.08783	1.09266	1.04077	1.06259
4.2694	1.03471	1.06776	1.12144	1.03146	1.08826	1.09299	1.04105	1.06295
4.2694	1.03505	1.06816	1.122	1.03175	1.08878	1.09339	1.04141	1.06339
4.2694	1.03541	1.06857	1.12258	1.03209	1.08932	1.09382	1.0418	1.06385
4.2694	1.03577	1.069	1.12316	1.03243	1.08986	1.09427	1.0422	1.06433
4.2694	1.03608	1.06939	1.12371	1.03274	1.09035	1.09469	1.04259	1.06477
4.2694	1.03638	1.06977	1.12417	1.03305	1.09083	1.09506	1.04292	1.0652
4.2694	1.03667	1.07012	1.12461	1.03336	1.09129	1.09544	1.04325	1.06565
4.2694	1.03695	1.07043	1.12504	1.03372	1.09173	1.09581	1.04353	1.06606
4.2694	1.03724	1.07074	1.1255	1.03408	1.09218	1.0962	1.04383	1.06649
4.26941	1.03747	1.07101	1.12589	1.03439	1.09256	1.09654	1.0441	1.06687
4.26941	1.03773	1.07129	1.1263	1.03472	1.09296	1.0969	1.04438	1.06728
4.26941	1.03797	1.07157	1.12672	1.03508	1.09336	1.09726	1.04467	1.06767
4.26941	1.03817	1.07183	1.12708	1.03541	1.09372	1.09762	1.04491	1.06802
4.26941	1.03837	1.0721	1.12744	1.03574	1.09409	1.09798	1.04517	1.06838
4.26941	1.03854	1.07239	1.12782	1.03603	1.09447	1.09834	1.04542	1.06872
4.26941	1.03872	1.07269	1.12819	1.03632	1.09486	1.09871	1.04567	1.06907
4.26941	1.0389	1.07297	1.12854	1.03661	1.09526	1.09906	1.04593	1.06943
4.26941	1.03909	1.07327	1.12887	1.03689	1.09563	1.09941	1.04616	1.06979
4.26942	1.03925	1.07353	1.12917	1.03716	1.09598	1.09974	1.04638	1.07012
4.26942	1.03942	1.0738	1.12948	1.03743	1.09637	1.10008	1.0466	1.07047
4.26942	1.03957	1.07405	1.12978	1.0377	1.09677	1.10043	1.04681	1.07082
4.26942	1.03972	1.0743	1.13008	1.03796	1.09717	1.10077	1.04704	1.07116
4.26942	1.03987	1.07455	1.1304	1.03821	1.09757	1.10113	1.04728	1.07151
4.26942	1.04002	1.0748	1.13074	1.03848	1.09799	1.10148	1.04754	1.07187
4.26942	1.04018	1.07506	1.13112	1.03875	1.09843	1.10184	1.0478	1.07225
4.26942	1.04036	1.07533	1.13151	1.03901	1.09888	1.10218	1.04807	1.07265
4.26942	1.04054	1.07561	1.1319	1.03928	1.09933	1.10252	1.04834	1.07304
4.26943	1.04072	1.0759	1.1323	1.03956	1.0998	1.10288	1.04863	1.07344
4.26943	1.04095	1.07626	1.13277	1.03991	1.10035	1.10331	1.04895	1.0739
4.26943	1.04118	1.07662	1.13323	1.04026	1.10089	1.10374	1.04928	1.07438
4.26943	1.04141	1.07698	1.13367	1.04061	1.10144	1.10415	1.04961	1.07486
4.26943	1.04165	1.07734	1.13412	1.04096	1.10198	1.10456	1.04993	1.07534
4.26943	1.04193	1.07775	1.13464	1.04132	1.10259	1.10501	1.05032	1.07585
4.26943	1.0422	1.07816	1.13513	1.04167	1.10318	1.10545	1.0507	1.07636
4.26943	1.04248	1.07856	1.13563	1.04202	1.10378	1.10589	1.05109	1.07687
4.26943	1.04275	1.07896	1.13609	1.04232	1.10434	1.10633	1.05147	1.07735
4.26943	1.04302	1.07935	1.13654	1.04263	1.1049	1.10677	1.05185	1.07784
4.26944	1.04329	1.07975	1.137	1.04293	1.10547	1.10724	1.05224	1.07832
4.26944	1.04356	1.08015	1.13746	1.04324	1.10602	1.1077	1.05262	1.0788
4.26944	1.04377	1.08051	1.13788	1.04352	1.10653	1.10811	1.05297	1.07924
4.26944	1.044	1.08088	1.1383	1.0438	1.10704	1.10852	1.0533	1.07969
4.26944	1.04426	1.08127	1.13873	1.0441	1.10759	1.10899	1.05365	1.08015
4.26944	1.04451	1.08166	1.13916	1.0444	1.10813	1.10944	1.05402	1.08061
4.26944	1.04473	1.08202	1.13954	1.04466	1.10862	1.10983	1.05436	1.08103
4.26944	1.04494	1.08235	1.13986	1.04492	1.10909	1.1102	1.05467	1.08144
4.26944	1.04514	1.08269	1.14019	1.04518	1.10957	1.11057	1.05497	1.08185
4.26945	1.04535	1.08304	1.14054	1.04544	1.11007	1.11093	1.0553	1.08227
4.26945	1.04556	1.0834	1.14088	1.0457	1.11058	1.1113	1.05563	1.0827
4.26945	1.04577	1.08374	1.14124	1.04598	1.11108	1.11167	1.05597	1.08313
4.26945	1.04598	1.08408	1.14156	1.04621	1.11157	1.11203	1.05629	1.08355
4.26945	1.04618	1.08441	1.14188	1.04645	1.11206	1.1124	1.0566	1.08397
4.26945	1.04638	1.08473	1.14221	1.04669	1.11256	1.11277	1.05691	1.08437
4.26945	1.04656	1.08505	1.14252	1.04688	1.11302	1.11312	1.0572	1.08475
4.26945	1.04674	1.08536	1.14282	1.04707	1.11349	1.11347	1.05749	1.08513
4.26945	1.04692	1.08567	1.14312	1.04726	1.11395	1.11383	1.05778	1.08549
4.26946	1.04711	1.08599	1.14342	1.04746	1.11441	1.11418	1.05807	1.08585
4.26946	1.04729	1.08631	1.14372	1.04767	1.11488	1.11453	1.05835	1.08621
4.26946	1.04748	1.08664	1.14403	1.04788	1.11534	1.11489	1.05864	1.08656
4.26946	1.04767	1.08698	1.14433	1.0481	1.11581	1.11523	1.05892	1.08693
4.26946	1.04785	1.08732	1.14463	1.04831	1.11628	1.11556	1.05921	1.08729
4.26946	1.04803	1.08765	1.14493	1.0485	1.11676	1.1159	1.0595	1.08765
4.26946	1.04821	1.08799	1.14523	1.04869	1.11723	1.11624	1.05979	1.08801
4.26946	1.04839	1.08832	1.14552	1.04888	1.11769	1.11658	1.06008	1.08837
4.26946	1.04858	1.08866	1.1458	1.04905	1.11816	1.11692	1.06037	1.08873
4.26946	1.04874	1.08897	1.14607	1.04921	1.11859	1.11723	1.06064	1.08908
4.26947	1.0489	1.08928	1.14633	1.04936	1.11902	1.11755	1.0609	1.08942
4.26947	1.04906	1.08959	1.1466	1.04951	1.11945	1.11786	1.06117	1.08975
4.26947	1.04922	1.08989	1.14686	1.04966	1.11988	1.11818	1.06145	1.09008
4.26947	1.04938	1.09019	1.14713	1.04982	1.12031	1.11849	1.06172	1.09041
4.26947	1.04954	1.09049	1.14739	1.04997	1.12073	1.11882	1.06201	1.09073
4.26947	1.04971	1.09078	1.14765	1.05012	1.12117	1.11914	1.0623	1.09105
4.26947	1.04987	1.09108	1.14792	1.05027	1.12161	1.11947	1.0626	1.09139
4.26947	1.05002	1.09136	1.14817	1.05043	1.12202	1.11977	1.06287	1.09171
4.26947	1.05017	1.09164	1.1484	1.0506	1.12243	1.12004	1.06312	1.09201
4.26948	1.05029	1.09189	1.14859	1.05073	1.12281	1.1203	1.06337	1.09228
4.26948	1.05043	1.09213	1.14881	1.05088	1.1232	1.12057	1.06364	1.09256
4.26948	1.05057	1.09237	1.14902	1.05103	1.12359	1.12084	1.0639	1.09284
4.26948	1.05071	1.09261	1.14923	1.05118	1.12397	1.1211	1.06416	1.09312
4.26948	1.05084	1.09282	1.14944	1.05131	1.12434	1.12134	1.0644	1.09337
4.26948	1.05098	1.09304	1.14967	1.05145	1.1247	1.12159	1.06464	1.09363
4.26948	1.05111	1.09325	1.14988	1.05157	1.12504	1.12183	1.06489	1.09389
4.26948	1.05125	1.09347	1.15009	1.05168	1.12538	1.12207	1.06513	1.09416
4.26948	1.0514	1.09369	1.15031	1.05181	1.12574	1.12233	1.06535	1.09443
4.26949	1.05156	1.09393	1.15058	1.05195	1.12612	1.1226	1.06559	1.09471
4.26949	1.05173	1.09416	1.15082	1.05209	1.1265	1.12287	1.06582	1.09499
4.26949	1.05189	1.09438	1.15107	1.05223	1.12688	1.12314	1.06606	1.09526
4.26949	1.05206	1.09461	1.15132	1.05237	1.12725	1.1234	1.06629	1.09554
4.26949	1.05223	1.09482	1.15155	1.05251	1.12761	1.12367	1.06652	1.09582
4.26949	1.0524	1.09504	1.15179	1.05265	1.12797	1.12394	1.06675	1.09608
4.26949	1.05254	1.09523	1.152	1.05277	1.12831	1.12418	1.06695	1.09632
4.26949	1.05268	1.09543	1.15221	1.0529	1.12864	1.12441	1.06716	1.09657
4.26949	1.05282	1.09562	1.15241	1.05302	1.12897	1.12463	1.06737	1.09681
4.26949	1.05298	1.09582	1.15263	1.05317	1.1293	1.12486	1.06758	1.09707
4.2695	1.05313	1.09601	1.15284	1.05331	1.12963	1.12509	1.0678	1.09734
4.2695	1.05329	1.09619	1.15304	1.05345	1.12997	1.12532	1.06801	1.09761
4.2695	1.05345	1.09637	1.15327	1.05361	1.13032	1.12558	1.06826	1.09788
4.2695	1.05361	1.09656	1.15349	1.05377	1.13068	1.12584	1.0685	1.09816
4.2695	1.05378	1.09675	1.15371	1.05393	1.13103	1.12612	1.06876	1.09843
4.2695	1.05395	1.09693	1.15393	1.05408	1.13139	1.12639	1.06902	1.0987
4.2695	1.05412	1.09711	1.15415	1.05424	1.13174	1.12667	1.06928	1.09896
4.2695	1.05429	1.09729	1.15436	1.0544	1.1321	1.12695	1.06955	1.09923
4.2695	1.05448	1.09748	1.15456	1.05455	1.13246	1.12722	1.06982	1.09949
4.26951	1.05468	1.09769	1.15481	1.05472	1.13282	1.1275	1.07008	1.09979
4.26951	1.05481	1.09784	1.15499	1.05485	1.1331	1.12769	1.07027	1.10003
4.26951	1.05495	1.098	1.15518	1.05498	1.13338	1.12789	1.07046	1.10027
4.26951	1.05508	1.09814	1.15533	1.0551	1.13365	1.12807	1.07066	1.10048
4.26951	1.05519	1.09827	1.15545	1.05519	1.13389	1.12824	1.07085	1.10067
4.26951	1.05531	1.0984	1.15558	1.05528	1.13413	1.1284	1.07103	1.10087
4.26951	1.05543	1.09853	1.1557	1.05539	1.13436	1.12856	1.07121	1.10107
4.26951	1.05555	1.09865	1.15582	1.0555	1.13459	1.12872	1.0714	1.10126
4.26951	1.05567	1.09878	1.15596	1.05562	1.13483	1.12889	1.07157	1.10146
4.26952	1.0558	1.09891	1.1561	1.05574	1.13506	1.12906	1.07174	1.10166
4.26952	1.05592	1.09903	1.15624	1.05587	1.1353	1.12921	1.07191	1.10185
4.26952	1.05605	1.09915	1.15636	1.05599	1.13554	1.12939	1.0721	1.10205
4.26952	1.05616	1.09925	1.15646	1.0561	1.13575	1.12954	1.07227	1.10222
4.26952	1.05626	1.09935	1.15656	1.0562	1.13595	1.12968	1.07244	1.10239
4.26952	1.05637	1.09945	1.15666	1.05629	1.13615	1.12983	1.07261	1.10257
4.26952	1.05647	1.09955	1.15677	1.0564	1.13637	1.12999	1.07278	1.10276
4.26952	1.05657	1.09964	1.15685	1.05648	1.13656	1.13012	1.07295	1.10292
4.26952	1.05667	1.09972	1.15694	1.05655	1.13675	1.13025	1.07312	1.10309
4.26952	1.05677	1.0998	1.15701	1.05663	1.13694	1.13036	1.07329	1.10328
4.26953	1.05687	1.09987	1.15708	1.05672	1.13712	1.13047	1.07344	1.10346
4.26953	1.05696	1.09994	1.15714	1.0568	1.1373	1.13058	1.07359	1.10364
4.26953	1.05707	1.10004	1.15724	1.05691	1.13751	1.13072	1.07374	1.10384
4.26953	1.05718	1.10013	1.15733	1.05701	1.13773	1.13085	1.07388	1.10404
4.26953	1.0573	1.10021	1.15743	1.05712	1.13795	1.13099	1.07403	1.10426
4.26953	1.05743	1.1003	1.15754	1.05723	1.13818	1.13113	1.07419	1.10448
4.26953	1.05756	1.10038	1.15764	1.05735	1.1384	1.13127	1.07434	1.10471
4.26953	1.05767	1.10045	1.15773	1.05742	1.13862	1.13138	1.07448	1.10491
4.26953	1.05779	1.10051	1.15782	1.05749	1.13884	1.1315	1.07463	1.10511
4.26954	1.05793	1.10059	1.15793	1.0576	1.13909	1.13163	1.0748	1.10533
4.26954	1.05807	1.1007	1.15803	1.05768	1.13932	1.13178	1.07497	1.10553
4.26954	1.05821	1.10079	1.15815	1.05781	1.13955	1.13189	1.07513	1.1057
4.26954	1.05835	1.10089	1.15823	1.05792	1.13977	1.13199	1.07532	1.10588
4.26954	1.05847	1.10097	1.15832	1.05804	1.13999	1.13205	1.0755	1.10603
4.26954	1.05863	1.10108	1.15844	1.05819	1.14025	1.13213	1.0757	1.10621
4.26954	1.05877	1.10122	1.15859	1.05833	1.14053	1.13222	1.07591	1.10639
4.26954	1.05892	1.10135	1.15873	1.05844	1.14081	1.13231	1.07611	1.10657
4.26954	1.05907	1.10149	1.15889	1.05857	1.14109	1.13239	1.07633	1.10676
4.26955	1.05922	1.10163	1.15904	1.0587	1.14136	1.13248	1.07653	1.10694
4.26955	1.05938	1.10173	1.15917	1.05886	1.14161	1.13253	1.07673	1.10713
4.26955	1.05953	1.10182	1.15929	1.05899	1.14185	1.13257	1.07692	1.1073
4.26955	1.05969	1.10193	1.15944	1.05913	1.14206	1.13261	1.0771	1.10747
4.26955	1.05987	1.10206	1.1596	1.05929	1.14229	1.13266	1.0773	1.10766
4.26955	1.06001	1.10216	1.15974	1.05941	1.14249	1.13269	1.07748	1.10782
4.26955	1.06015	1.10225	1.15988	1.05954	1.14266	1.13272	1.07763	1.10794
4.26955	1.0603	1.10234	1.16001	1.05968	1.14283	1.13276	1.07781	1.10807
4.26955	1.06045	1.10243	1.16014	1.05982	1.14299	1.1328	1.07799	1.1082
4.26956	1.0606	1.10252	1.16029	1.05996	1.14315	1.13283	1.07815	1.10833
4.26956	1.06074	1.1026	1.16042	1.06011	1.1433	1.13287	1.07831	1.10845
4.26956	1.06087	1.10265	1.16052	1.06023	1.14343	1.1329	1.07846	1.10855
4.26956	1.061	1.10271	1.16063	1.06036	1.14355	1.13294	1.07861	1.10866
4.26956	1.06113	1.10276	1.16074	1.06049	1.14368	1.13298	1.07876	1.10876
4.26956	1.06125	1.10281	1.16083	1.0606	1.1438	1.13299	1.0789	1.10886
4.26956	1.06138	1.10285	1.16092	1.06071	1.14391	1.13301	1.07904	1.10896
4.26956	1.06148	1.10288	1.16099	1.0608	1.144	1.13301	1.07915	1.10903
4.26956	1.06161	1.10291	1.16106	1.06092	1.14409	1.13301	1.07928	1.1091
4.26956	1.06172	1.10294	1.16112	1.06104	1.14418	1.13302	1.0794	1.10917
4.26957	1.06184	1.10298	1.16118	1.06116	1.14426	1.13306	1.07952	1.10926
4.26957	1.06196	1.10302	1.16124	1.06128	1.14434	1.13309	1.07965	1.10934
4.26957	1.06208	1.1031	1.16129	1.06137	1.14446	1.13316	1.07979	1.10943
4.26957	1.06219	1.1032	1.16135	1.06147	1.14458	1.13322	1.07994	1.10954
4.26957	1.0623	1.1033	1.16142	1.06157	1.1447	1.13328	1.08009	1.10965
4.26957	1.06242	1.10341	1.16148	1.06166	1.14484	1.13334	1.08025	1.10979
4.26957	1.06252	1.1035	1.16153	1.06174	1.14498	1.13338	1.08038	1.10992
4.26957	1.06265	1.10361	1.1616	1.06187	1.14516	1.13344	1.08054	1.11008
4.26957	1.06277	1.10372	1.16166	1.062	1.14534	1.1335	1.0807	1.11024
4.26958	1.06289	1.10383	1.16173	1.06213	1.14552	1.13355	1.08085	1.1104
4.26958	1.06301	1.10395	1.16179	1.06226	1.1457	1.13359	1.081	1.11056
4.26958	1.06314	1.10408	1.16188	1.06241	1.1459	1.13365	1.08116	1.11073
4.26958	1.06328	1.10422	1.162	1.06256	1.1461	1.13373	1.08132	1.11091
4.26958	1.06342	1.10436	1.16211	1.06272	1.14631	1.13381	1.0815	1.11108
4.26958	1.06357	1.1045	1.16224	1.06287	1.14652	1.13388	1.08168	1.11125
4.26958	1.06371	1.10465	1.16239	1.06302	1.14672	1.13395	1.08186	1.11141
4.26958	1.06384	1.1048	1.16252	1.06315	1.14692	1.13401	1.08203	1.11157
4.26958	1.06398	1.10496	1.16266	1.06332	1.14714	1.13408	1.0822	1.11173
4.26959	1.06412	1.10513	1.16279	1.06349	1.14736	1.13414	1.08237	1.1119
4.26959	1.06426	1.10529	1.16291	1.06365	1.14759	1.13421	1.08254	1.11206
4.26959	1.06441	1.10545	1.16306	1.06382	1.14782	1.13428	1.08271	1.11222
4.26959	1.06455	1.10561	1.1632	1.06399	1.14804	1.13434	1.08287	1.11238
4.26959	1.06467	1.10576	1.16333	1.06414	1.14825	1.1344	1.08303	1.11253
4.26959	1.0648	1.10591	1.16346	1.0643	1.14846	1.13445	1.08318	1.11268
4.26959	1.06492	1.10604	1.16359	1.06443	1.14868	1.1345	1.08334	1.11283
4.26959	1.06505	1.10619	1.16372	1.06459	1.14889	1.13456	1.0835	1.11298
4.26959	1.06518	1.10632	1.16385	1.06474	1.1491	1.13461	1.08365	1.11312
4.26959	1.0653	1.10646	1.16398	1.06489	1.14931	1.13467	1.0838	1.11325
4.2696	1.06542	1.1066	1.16412	1.06505	1.14951	1.13472	1.08395	1.11339
4.2696	1.06554	1.10673	1.16425	1.0652	1.14972	1.13477	1.0841	1.11353
4.2696	1.06567	1.10687	1.16438	1.06535	1.14993	1.13483	1.08425	1.11366
4.2696	1.06579	1.10701	1.16453	1.06552	1.15015	1.13488	1.08441	1.11382
4.2696	1.06592	1.10716	1.16468	1.0657	1.15038	1.13494	1.0846	1.11398
4.2696	1.06605	1.10731	1.16483	1.06589	1.15062	1.13499	1.08479	1.11413
4.2696	1.06619	1.10746	1.16498	1.06607	1.15085	1.13504	1.08498	1.1143
4.2696	1.06634	1.10762	1.16513	1.06623	1.15109	1.1351	1.08517	1.11446
4.2696	1.0665	1.10779	1.16528	1.06638	1.15132	1.13515	1.08536	1.11463
4.26961	1.06665	1.10797	1.16545	1.06655	1.15157	1.13521	1.08553	1.1148
4.26961	1.0668	1.10814	1.16563	1.06671	1.1518	1.13526	1.08572	1.11497
4.26961	1.06695	1.10832	1.1658	1.06688	1.15204	1.13531	1.08589	1.11513
4.26961	1.0671	1.10849	1.16598	1.06706	1.15229	1.13539	1.08609	1.11529
4.26961	1.06726	1.10868	1.16617	1.06725	1.15254	1.13547	1.08629	1.11547
4.26961	1.06744	1.10888	1.16639	1.06746	1.15278	1.13554	1.08649	1.11566
4.26961	1.06761	1.10907	1.16662	1.06767	1.15303	1.13561	1.08668	1.11586
4.26961	1.06782	1.10927	1.16685	1.06788	1.1533	1.13569	1.08689	1.11607
4.26961	1.06802	1.10948	1.16708	1.06809	1.15357	1.13578	1.0871	1.11627
4.26962	1.06824	1.10969	1.16733	1.06831	1.15386	1.13586	1.08734	1.11649
4.26962	1.06845	1.1099	1.16756	1.06853	1.15415	1.13594	1.08757	1.1167
4.26962	1.06865	1.11012	1.16779	1.06876	1.15443	1.13603	1.0878	1.11691
4.26962	1.06886	1.11034	1.16801	1.06898	1.15472	1.13611	1.08803	1.11711
4.26962	1.06907	1.11056	1.16824	1.0692	1.15501	1.13619	1.08827	1.11732
4.26962	1.06928	1.1108	1.16847	1.06944	1.1553	1.13627	1.0885	1.11753
4.26962	1.06949	1.11104	1.16869	1.06968	1.15559	1.13635	1.08872	1.11774
4.26962	1.06969	1.11128	1.16891	1.06992	1.15588	1.13644	1.08894	1.11794
4.26962	1.06989	1.11152	1.16913	1.07017	1.15619	1.13654	1.08916	1.11816
4.26962	1.0701	1.1118	1.16938	1.07042	1.15651	1.1367	1.0894	1.11838
4.26963	1.07041	1.11211	1.16975	1.07076	1.1569	1.13689	1.08977	1.11864
4.26963	1.07073	1.11244	1.17015	1.07111	1.15733	1.1371	1.09016	1.11894
4.26963	1.07106	1.1128	1.17055	1.07147	1.15776	1.13733	1.09054	1.11923
4.26963	1.07138	1.11315	1.17095	1.07181	1.15818	1.13753	1.09091	1.11952
4.26963	1.07165	1.11348	1.17131	1.07211	1.15857	1.13772	1.09125	1.11977
4.26963	1.07193	1.11384	1.17168	1.07242	1.15899	1.13793	1.0916	1.12001
4.26963	1.07219	1.11418	1.17204	1.07271	1.1594	1.13809	1.09194	1.12024
4.26963	1.07246	1.11453	1.1724	1.073	1.15979	1.13824	1.09226	1.12047
4.26963	1.07273	1.11489	1.17278	1.07329	1.16018	1.1384	1.0926	1.12071
4.26964	1.07299	1.11524	1.17315	1.07358	1.16055	1.13854	1.09291	1.12094
4.26964	1.07327	1.11558	1.17353	1.07386	1.16093	1.13869	1.09322	1.12119
4.26964	1.07354	1.11593	1.1739	1.07414	1.16131	1.13883	1.09354	1.12144
4.26964	1.07382	1.11627	1.17427	1.07442	1.16168	1.13898	1.09384	1.1217
4.26964	1.07407	1.11661	1.17464	1.0747	1.16204	1.13913	1.09415	1.12195
4.26964	1.07432	1.11694	1.17497	1.07498	1.1624	1.13926	1.09446	1.12218
4.26964	1.07458	1.11728	1.17533	1.07529	1.16279	1.13943	1.09479	1.12245
4.26964	1.07483	1.11763	1.17567	1.0756	1.16316	1.13959	1.09511	1.1227
4.26964	1.07509	1.11798	1.17601	1.0759	1.16354	1.13975	1.09541	1.12296
4.26965	1.0754	1.1184	1.17644	1.07628	1.16402	1.13997	1.09578	1.12327
4.26965	1.07574	1.11885	1.17687	1.07667	1.1645	1.14023	1.09616	1.12359
4.26965	1.07606	1.11929	1.1773	1.07704	1.16499	1.14048	1.09652	1.1239
4.26965	1.07638	1.11974	1.17773	1.0774	1.16548	1.14074	1.09689	1.12421
4.26965	1.07671	1.12021	1.17816	1.07778	1.166	1.14102	1.09727	1.12454
4.26965	1.07705	1.12068	1.17858	1.07816	1.16651	1.14129	1.09764	1.12487
4.26965	1.07738	1.12115	1.17902	1.07854	1.16703	1.14157	1.09802	1.12521
4.26965	1.0777	1.1216	1.17945	1.07892	1.16754	1.14181	1.09837	1.12555
4.26965	1.078	1.12202	1.17986	1.07923	1.16802	1.14203	1.0987	1.12587
4.26965	1.07831	1.12243	1.18028	1.07955	1.16852	1.14226	1.09902	1.12619
4.26966	1.07862	1.12286	1.1807	1.07987	1.16901	1.14249	1.09936	1.12651
4.26966	1.07893	1.12329	1.18112	1.08019	1.16951	1.14272	1.09968	1.12683
4.26966	1.07924	1.12373	1.18154	1.08051	1.17002	1.14295	1.1	1.12714
4.26966	1.07956	1.12417	1.18196	1.08083	1.17054	1.1432	1.10032	1.12746
4.26966	1.07988	1.12462	1.1824	1.08113	1.17107	1.14344	1.10065	1.12779
4.26966	1.08021	1.12506	1.18285	1.08147	1.1716	1.1437	1.10098	1.12812
4.26966	1.08051	1.1255	1.18326	1.0818	1.17212	1.14394	1.1013	1.12844
4.26966	1.0808	1.12591	1.18365	1.08211	1.1726	1.14414	1.1016	1.12875
4.26966	1.08108	1.12632	1.18405	1.08241	1.1731	1.14435	1.10192	1.12902
4.26967	1.08136	1.12675	1.18446	1.08271	1.1736	1.14456	1.10224	1.12932
4.26967	1.08165	1.12717	1.18488	1.083	1.17411	1.14477	1.10255	1.12961
4.26967	1.08193	1.12761	1.18532	1.08331	1.17463	1.145	1.10288	1.12991
4.26967	1.08221	1.12806	1.18576	1.08359	1.17515	1.14525	1.10321	1.13021
4.26967	1.08248	1.1285	1.18618	1.08388	1.17566	1.14549	1.10351	1.1305
4.26967	1.08275	1.12893	1.1866	1.08415	1.17617	1.14573	1.10381	1.13079
4.26967	1.08302	1.12936	1.18703	1.08444	1.17672	1.14596	1.10412	1.13109
4.26967	1.08328	1.12981	1.18745	1.08463	1.17725	1.14621	1.10442	1.13139
4.26967	1.08357	1.1303	1.18784	1.08484	1.17781	1.14653	1.10477	1.13171
4.26968	1.08386	1.13082	1.18825	1.08504	1.1784	1.14688	1.10512	1.13204
4.26968	1.08413	1.13129	1.18863	1.08521	1.17894	1.14721	1.10545	1.13235
4.26968	1.0844	1.13175	1.18894	1.0854	1.17947	1.14755	1.10576	1.13265
4.26968	1.08467	1.13222	1.18925	1.0856	1.17998	1.14789	1.10607	1.13294
4.26968	1.08495	1.13269	1.18957	1.08579	1.18052	1.14824	1.10637	1.13323
4.26968	1.08523	1.13315	1.18987	1.08598	1.18105	1.14858	1.10667	1.13352
4.26968	1.08552	1.13363	1.19018	1.0862	1.1816	1.14894	1.10699	1.13384
4.26968	1.08583	1.13415	1.1905	1.08644	1.18216	1.14934	1.10732	1.13418
4.26968	1.08611	1.13465	1.19075	1.08665	1.18271	1.14969	1.10763	1.13447
4.26969	1.08637	1.13511	1.191	1.08684	1.18328	1.15001	1.10793	1.13474
4.26969	1.08668	1.13566	1.1913	1.08711	1.18394	1.15042	1.10829	1.13506
4.26969	1.08699	1.13621	1.19158	1.0874	1.18459	1.15077	1.10862	1.13536
4.26969	1.08729	1.13673	1.19185	1.08765	1.18523	1.15112	1.10891	1.13567
4.26969	1.08759	1.13725	1.19212	1.08788	1.18587	1.15148	1.1092	1.13598
4.26969	1.08789	1.13776	1.19237	1.08812	1.18651	1.15184	1.10948	1.1363
4.26969	1.08818	1.13828	1.19261	1.08833	1.18714	1.1522	1.10976	1.13662
4.26969	1.08849	1.13885	1.19285	1.08858	1.18782	1.15261	1.11004	1.137
4.26969	1.08885	1.13951	1.19324	1.08882	1.18857	1.15312	1.11037	1.13746
4.26969	1.08927	1.14024	1.19372	1.08912	1.18941	1.1537	1.11076	1.13803
4.2697	1.0897	1.14098	1.19422	1.08943	1.19025	1.15433	1.11114	1.13863
4.2697	1.0901	1.14168	1.19466	1.08968	1.191	1.15491	1.11148	1.13916
4.2697	1.09056	1.14249	1.1952	1.08999	1.1919	1.15558	1.1119	1.13977
4.2697	1.09103	1.14339	1.19581	1.0903	1.19291	1.1563	1.11235	1.14038
4.2697	1.09151	1.14428	1.19641	1.09062	1.19392	1.15702	1.1128	1.141
4.2697	1.09198	1.14517	1.19702	1.09093	1.19492	1.15769	1.11324	1.14161
4.2697	1.09245	1.14605	1.19761	1.09124	1.19592	1.15835	1.11369	1.14222
4.2697	1.09296	1.14693	1.19823	1.09159	1.1969	1.15905	1.11413	1.1428
4.2697	1.09346	1.1478	1.19884	1.09196	1.19786	1.15981	1.11459	1.14338
4.26971	1.09394	1.14868	1.19941	1.09234	1.19881	1.16059	1.11507	1.14394
4.26971	1.0944	1.14956	1.19994	1.09264	1.19975	1.16133	1.11558	1.14442
4.26971	1.09484	1.15046	1.20048	1.09298	1.20068	1.16207	1.11609	1.1449
4.26971	1.09529	1.15139	1.20106	1.09322	1.20159	1.16286	1.11659	1.14536
4.26971	1.09576	1.15235	1.20171	1.09346	1.20251	1.16366	1.1171	1.14583
4.26971	1.09623	1.1533	1.20235	1.09371	1.20344	1.16446	1.11761	1.1463
4.26971	1.0967	1.15425	1.20305	1.09395	1.20438	1.16526	1.11812	1.14678
4.26971	1.0972	1.15523	1.20377	1.09425	1.20534	1.16609	1.11864	1.14726
4.26971	1.0977	1.15621	1.20448	1.09455	1.20629	1.16693	1.11917	1.14775
4.26972	1.0982	1.15719	1.20518	1.09486	1.20726	1.16778	1.11966	1.14826
4.26972	1.0987	1.15817	1.20589	1.09516	1.20821	1.16865	1.12014	1.14875
4.26972	1.0992	1.15912	1.20657	1.09543	1.20916	1.16951	1.12062	1.14925
4.26972	1.09966	1.16004	1.2072	1.09567	1.21006	1.1704	1.12108	1.14973
4.26972	1.10011	1.16092	1.20777	1.09584	1.21091	1.17128	1.12153	1.15021
4.26972	1.10059	1.16193	1.20842	1.09601	1.2118	1.17218	1.12203	1.1507
4.26972	1.10107	1.16294	1.20908	1.09617	1.21269	1.1731	1.12253	1.1512
4.26972	1.10155	1.16395	1.20973	1.09632	1.21359	1.17405	1.12304	1.15171
4.26972	1.10201	1.16496	1.21037	1.09647	1.21448	1.17502	1.12356	1.15221
4.26972	1.10251	1.16606	1.21107	1.09665	1.21545	1.17605	1.12413	1.15275
4.26973	1.10302	1.16717	1.21178	1.09681	1.21643	1.1771	1.12472	1.15331
4.26973	1.10354	1.1683	1.21249	1.09697	1.21741	1.17818	1.12533	1.15388
4.26973	1.10409	1.16943	1.21325	1.09715	1.21844	1.17931	1.12593	1.15445
4.26973	1.10464	1.17057	1.21402	1.09734	1.21947	1.18047	1.12654	1.15502
4.26973	1.1052	1.17171	1.21479	1.09752	1.2205	1.18162	1.12716	1.15561
4.26973	1.10576	1.17284	1.21555	1.09771	1.22154	1.18277	1.12778	1.15618
4.26973	1.1063	1.17397	1.21629	1.09784	1.22254	1.18392	1.12839	1.15675
4.26973	1.10685	1.1751	1.21704	1.09799	1.22358	1.18508	1.129	1.15732
4.26973	1.1074	1.17621	1.21772	1.09809	1.2246	1.18623	1.12956	1.15783
4.26974	1.10798	1.17738	1.21847	1.09817	1.22566	1.18746	1.13014	1.15838
4.26974	1.10859	1.17858	1.21922	1.0983	1.22673	1.18878	1.13075	1.15896
4.26974	1.10918	1.17977	1.21997	1.09843	1.22779	1.19013	1.13137	1.15952
4.26974	1.10974	1.1809	1.22072	1.09854	1.22884	1.19149	1.13199	1.16007
4.26974	1.1103	1.18202	1.22147	1.09866	1.22989	1.19285	1.13262	1.16063
4.26974	1.11087	1.18315	1.22217	1.09872	1.23093	1.19425	1.13327	1.16117
4.26974	1.11142	1.18426	1.22286	1.09878	1.23197	1.19564	1.13391	1.16172
4.26974	1.11198	1.18537	1.22355	1.09885	1.23299	1.19703	1.13454	1.16226
4.26974	1.11254	1.18648	1.22424	1.09891	1.23402	1.1984	1.13518	1.1628
4.26975	1.1131	1.18757	1.22496	1.09898	1.23505	1.19976	1.13581	1.16334
4.26975	1.11364	1.18873	1.22571	1.09908	1.23613	1.20122	1.13649	1.1639
4.26975	1.11418	1.1899	1.22646	1.09918	1.23721	1.20266	1.13717	1.16444
4.26975	1.1147	1.19107	1.22717	1.09928	1.23824	1.20408	1.13782	1.16499
4.26975	1.11519	1.19215	1.22783	1.09932	1.23921	1.20543	1.13845	1.16561
4.26975	1.11566	1.19322	1.22848	1.09936	1.24017	1.20677	1.13907	1.16623
4.26975	1.11615	1.1944	1.22914	1.09947	1.24121	1.20826	1.13974	1.16687
4.26975	1.11664	1.19557	1.2298	1.09957	1.24225	1.20975	1.14041	1.16752
4.26975	1.11712	1.19673	1.23046	1.09966	1.24329	1.21124	1.14108	1.16817
4.26975	1.1176	1.19789	1.2311	1.09974	1.24433	1.21271	1.14174	1.16882
4.26976	1.11808	1.19901	1.23175	1.09977	1.24536	1.21418	1.1424	1.16948
4.26976	1.11857	1.20015	1.2324	1.0998	1.24641	1.21566	1.14306	1.17012
4.26976	1.11901	1.20121	1.23297	1.0998	1.2474	1.21707	1.14366	1.17071
4.26976	1.11941	1.20217	1.23351	1.09978	1.2483	1.21839	1.14424	1.17126
4.26976	1.11978	1.2031	1.23399	1.09972	1.24919	1.21962	1.1448	1.17177
4.26976	1.12011	1.20397	1.23449	1.09968	1.25001	1.22076	1.14528	1.17224
4.26976	1.12043	1.20485	1.23499	1.09963	1.25084	1.22191	1.14576	1.17272
4.26976	1.12074	1.20567	1.2355	1.09957	1.25168	1.22304	1.14624	1.17319
4.26976	1.12109	1.20655	1.23604	1.09953	1.25257	1.22423	1.14677	1.1737
4.26977	1.12147	1.20749	1.23662	1.09952	1.25352	1.22551	1.14734	1.17425
4.26977	1.12185	1.20839	1.23717	1.0995	1.25443	1.22679	1.14791	1.17482
4.26977	1.12221	1.20929	1.23773	1.09949	1.25538	1.22807	1.14849	1.17537
4.26977	1.12257	1.21017	1.23832	1.09945	1.25631	1.22929	1.14909	1.17594
4.26977	1.12292	1.21106	1.23892	1.0994	1.25724	1.23054	1.14968	1.17653
4.26977	1.12328	1.212	1.23956	1.09938	1.25824	1.23183	1.15032	1.17717
4.26977	1.12366	1.21295	1.24019	1.09935	1.25922	1.23312	1.15096	1.17784
4.26977	1.12405	1.2139	1.24083	1.09933	1.26019	1.23441	1.15161	1.17851
4.26977	1.12444	1.21488	1.24149	1.09929	1.26118	1.23571	1.15225	1.17916
4.26978	1.12483	1.21586	1.24216	1.09926	1.26216	1.237	1.1529	1.17981
4.26978	1.12527	1.21692	1.2429	1.09926	1.26321	1.23839	1.15361	1.18051
4.26978	1.12572	1.21798	1.24362	1.09924	1.26427	1.23977	1.15431	1.18121
4.26978	1.12619	1.21908	1.24439	1.09922	1.26538	1.24122	1.15508	1.18193
4.26978	1.12669	1.22017	1.2452	1.09924	1.26649	1.24267	1.15586	1.18265
4.26978	1.12719	1.22128	1.24601	1.09926	1.26762	1.24413	1.15666	1.18337
4.26978	1.12769	1.22235	1.24681	1.0993	1.26873	1.24553	1.15746	1.1841
4.26978	1.12815	1.22334	1.24756	1.09931	1.26976	1.24684	1.15821	1.18478
4.26978	1.12862	1.22433	1.24833	1.09935	1.27079	1.24814	1.15898	1.18546
4.26978	1.1291	1.22531	1.2491	1.09936	1.2718	1.24946	1.15974	1.18613
4.26979	1.12957	1.22629	1.24985	1.09937	1.2728	1.25077	1.1605	1.18679
4.26979	1.12996	1.22715	1.25051	1.09936	1.27367	1.25194	1.16114	1.18735
4.26979	1.13035	1.22802	1.25118	1.09936	1.27454	1.25312	1.1618	1.18792
4.26979	1.13078	1.22896	1.25189	1.09944	1.27546	1.25437	1.16253	1.18853
4.26979	1.13121	1.2299	1.25261	1.09951	1.27636	1.25562	1.16325	1.18917
4.26979	1.13164	1.23082	1.25333	1.09957	1.27726	1.25687	1.16395	1.18981
4.26979	1.13208	1.23174	1.25405	1.09964	1.27815	1.25813	1.16466	1.19045
4.26979	1.13251	1.23267	1.25477	1.09972	1.27904	1.25937	1.16538	1.19109
4.26979	1.13295	1.23361	1.25552	1.09979	1.27994	1.2606	1.16609	1.19176
4.2698	1.13339	1.23456	1.25627	1.09987	1.28084	1.26184	1.1668	1.19242
4.2698	1.13381	1.23551	1.25701	1.09988	1.28172	1.26306	1.16749	1.19309
4.2698	1.13428	1.23653	1.2578	1.0999	1.28266	1.26436	1.16823	1.19381
4.2698	1.1348	1.23763	1.25866	1.09996	1.28367	1.26576	1.16903	1.19457
4.2698	1.13518	1.23845	1.25935	1.09993	1.28446	1.26693	1.16962	1.19512
4.2698	1.13555	1.23926	1.26004	1.0999	1.28523	1.2681	1.17021	1.19566
4.2698	1.13593	1.24004	1.26065	1.09991	1.286	1.26922	1.17081	1.19617
4.2698	1.1363	1.24081	1.26124	1.09991	1.28675	1.27032	1.1714	1.19667
4.2698	1.13665	1.24154	1.26177	1.09994	1.28746	1.27137	1.17195	1.19714
4.26981	1.13699	1.24226	1.26233	1.09995	1.28816	1.27243	1.17253	1.19762
4.26981	1.13734	1.24298	1.26291	1.09998	1.28886	1.27349	1.17313	1.19811
4.26981	1.13768	1.24369	1.26351	1.1	1.28956	1.27453	1.17373	1.19859
4.26981	1.138	1.24439	1.2641	1.1	1.29026	1.27556	1.17433	1.19906
4.26981	1.13832	1.24512	1.26474	1.10001	1.29094	1.27665	1.17493	1.19958
4.26981	1.13864	1.24584	1.26539	1.10002	1.29165	1.27773	1.17553	1.20008
4.26981	1.13903	1.24668	1.26617	1.10012	1.29247	1.27896	1.17623	1.20069
4.26981	1.13942	1.24752	1.267	1.10021	1.2933	1.28019	1.17693	1.20129
4.26981	1.13977	1.24831	1.26775	1.10027	1.29408	1.28137	1.1776	1.20184
4.26982	1.14009	1.24906	1.26847	1.10031	1.2948	1.28249	1.17823	1.20238
4.26982	1.1404	1.2498	1.26923	1.10038	1.29554	1.2836	1.17886	1.20293
4.26982	1.14069	1.25054	1.26997	1.10042	1.29626	1.2847	1.17949	1.20346
4.26982	1.14099	1.25124	1.27071	1.10045	1.29698	1.2858	1.18011	1.20398
4.26982	1.14129	1.25197	1.27144	1.10047	1.29769	1.28693	1.18073	1.2045
4.26982	1.14154	1.25262	1.27209	1.10048	1.29829	1.28793	1.1813	1.20495
4.26982	1.14176	1.25323	1.27265	1.10047	1.29882	1.28887	1.18183	1.20531
4.26982	1.14197	1.25381	1.27311	1.10042	1.29931	1.28973	1.18232	1.20562
4.26982	1.14217	1.25439	1.2736	1.10037	1.2998	1.29058	1.18282	1.2059
4.26982	1.14237	1.25498	1.27409	1.10033	1.30028	1.29142	1.18331	1.20617
4.26983	1.14256	1.25557	1.27457	1.10029	1.30074	1.29223	1.1838	1.20643
4.26983	1.14276	1.25615	1.27506	1.10024	1.3012	1.29303	1.18429	1.20669
4.26983	1.14295	1.25673	1.27555	1.10019	1.30166	1.29384	1.18478	1.20695
4.26983	1.14312	1.25726	1.27593	1.10014	1.30205	1.29458	1.18526	1.20716
4.26983	1.14328	1.25778	1.2763	1.10007	1.30247	1.2953	1.18575	1.20736
4.26983	1.14344	1.25829	1.27665	1.10001	1.30288	1.296	1.18625	1.20755
4.26983	1.14362	1.25883	1.27709	1.1	1.30337	1.29676	1.18678	1.20779
4.26983	1.14378	1.25934	1.2775	1.09996	1.30382	1.29749	1.18729	1.20802
4.26983	1.1439	1.25978	1.27785	1.09995	1.3042	1.29818	1.18775	1.20823
4.26984	1.14401	1.26022	1.27821	1.09992	1.30459	1.29887	1.18822	1.20842
4.26984	1.14413	1.26066	1.27856	1.09989	1.30496	1.29955	1.18868	1.20862
4.26984	1.14424	1.2611	1.27896	1.09984	1.30533	1.30024	1.18914	1.20881
4.26984	1.14435	1.2615	1.27933	1.0998	1.30569	1.30092	1.18957	1.20901
4.26984	1.14444	1.26187	1.2797	1.09976	1.30605	1.30154	1.18998	1.20918
4.26984	1.14449	1.26212	1.27999	1.0996	1.30632	1.30202	1.1903	1.20925
4.26984	1.14453	1.26236	1.28029	1.09947	1.30658	1.3025	1.19061	1.20933
4.26984	1.14456	1.26258	1.28058	1.09933	1.30684	1.30296	1.1909	1.2094
4.26984	1.14457	1.26276	1.2808	1.09916	1.30706	1.3034	1.19117	1.20944
4.26985	1.14455	1.26291	1.28097	1.09895	1.30724	1.30382	1.19141	1.20944
4.26985	1.14453	1.26306	1.28111	1.09874	1.30741	1.30422	1.19163	1.20944
4.26985	1.14445	1.26317	1.2812	1.09847	1.30756	1.3046	1.19183	1.20941
4.26985	1.14432	1.26322	1.28123	1.09816	1.30765	1.30491	1.19201	1.20933
4.26985	1.14421	1.26321	1.28127	1.09782	1.30775	1.30524	1.19216	1.20926
4.26985	1.14408	1.2632	1.28129	1.09745	1.30784	1.30554	1.19232	1.20916
4.26985	1.14396	1.26318	1.2813	1.09707	1.30794	1.30583	1.19249	1.20904
4.26985	1.14382	1.26314	1.2813	1.0967	1.30802	1.30609	1.19265	1.20888
4.26985	1.14368	1.26311	1.28131	1.09637	1.30811	1.30636	1.19281	1.20873
4.26985	1.14353	1.26306	1.28134	1.09604	1.30819	1.30662	1.19298	1.20857
4.26986	1.14336	1.26295	1.28133	1.09574	1.30825	1.30687	1.1931	1.2084
4.26986	1.14319	1.26284	1.28132	1.09543	1.30829	1.3071	1.19323	1.20822
4.26986	1.14302	1.26282	1.28133	1.09523	1.30838	1.30739	1.19341	1.20813
4.26986	1.1429	1.26286	1.2814	1.0951	1.30853	1.30768	1.19362	1.20812
4.26986	1.14278	1.2629	1.28146	1.09499	1.30868	1.30798	1.19382	1.20812
4.26986	1.14265	1.26294	1.28149	1.09494	1.30883	1.30826	1.19401	1.2081
4.26986	1.14248	1.26296	1.2815	1.09487	1.30897	1.30852	1.19418	1.20806
4.26986	1.1423	1.26297	1.28147	1.09476	1.30907	1.30873	1.19435	1.208
4.26986	1.14211	1.26299	1.28145	1.09465	1.30916	1.30895	1.19451	1.20796
4.26987	1.1419	1.26298	1.2814	1.09451	1.30923	1.30915	1.19464	1.20788
4.26987	1.14169	1.26297	1.28135	1.09438	1.3093	1.30934	1.19477	1.20782
4.26987	1.14149	1.26295	1.28132	1.09431	1.30938	1.30953	1.19491	1.20775
4.26987	1.14125	1.26291	1.28127	1.09419	1.30941	1.30967	1.195	1.20765
4.26987	1.14101	1.26288	1.28122	1.09408	1.30942	1.30981	1.1951	1.20756
4.26987	1.14078	1.26282	1.28118	1.09397	1.30943	1.30995	1.19519	1.20748
4.26987	1.14052	1.26274	1.28112	1.09382	1.30942	1.31003	1.19523	1.20735
4.26987	1.14026	1.26266	1.28106	1.09361	1.30941	1.3101	1.19531	1.20723
4.26987	1.13999	1.26261	1.28101	1.09342	1.30941	1.31017	1.19538	1.20712
4.26988	1.13973	1.26258	1.28096	1.09323	1.30939	1.31023	1.19546	1.207
4.26988	1.13947	1.26255	1.28095	1.09307	1.30938	1.31028	1.19552	1.2069
4.26988	1.1392	1.26251	1.28093	1.09291	1.30936	1.31031	1.19558	1.20679
4.26988	1.13894	1.26248	1.28092	1.09274	1.30935	1.31032	1.19567	1.20668
4.26988	1.13867	1.26245	1.28091	1.09258	1.30933	1.31034	1.19576	1.20656
4.26988	1.13843	1.26243	1.28092	1.09244	1.30934	1.31037	1.19585	1.20647
4.26988	1.13818	1.26242	1.28094	1.09235	1.30937	1.31042	1.19598	1.2064
4.26988	1.13794	1.26239	1.28096	1.09226	1.30938	1.31049	1.1961	1.20633
4.26988	1.13772	1.26238	1.281	1.09219	1.30939	1.31058	1.19622	1.20626
4.26988	1.13751	1.26243	1.28109	1.09217	1.30942	1.31075	1.19638	1.20619
4.26989	1.13731	1.26249	1.28119	1.09216	1.30945	1.31092	1.19656	1.20612
4.26989	1.13713	1.26253	1.28134	1.09215	1.30947	1.31107	1.19672	1.20609
4.26989	1.13695	1.26258	1.28148	1.09214	1.3095	1.3112	1.19689	1.20604
4.26989	1.1368	1.26266	1.28162	1.09213	1.30955	1.31136	1.19709	1.206
4.26989	1.13666	1.26276	1.28178	1.09216	1.30961	1.31152	1.19727	1.20599
4.26989	1.13652	1.26286	1.28194	1.09219	1.30967	1.31169	1.19745	1.20597
4.26989	1.13636	1.26294	1.28208	1.0922	1.30973	1.31184	1.19762	1.20595
4.26989	1.13622	1.26303	1.28221	1.09222	1.3098	1.31199	1.19782	1.20592
4.26989	1.13607	1.26313	1.28234	1.09225	1.30987	1.31212	1.19801	1.2059
4.2699	1.1359	1.2632	1.28244	1.09226	1.30992	1.31223	1.19817	1.20585
4.2699	1.13574	1.26328	1.28255	1.09228	1.30998	1.31235	1.19833	1.20581
4.2699	1.13557	1.26333	1.28263	1.09228	1.31002	1.31244	1.19846	1.20574
4.2699	1.13541	1.2634	1.2827	1.0923	1.31007	1.31254	1.19862	1.20569
4.2699	1.13525	1.26349	1.2828	1.09234	1.31014	1.31267	1.19878	1.20565
4.2699	1.13508	1.26356	1.28289	1.09237	1.31019	1.31278	1.19893	1.20561
4.2699	1.13493	1.26363	1.28298	1.0924	1.31025	1.3129	1.19909	1.20558
4.2699	1.1348	1.26371	1.28307	1.09244	1.31031	1.31302	1.19924	1.20555
4.2699	1.13465	1.26378	1.28313	1.09249	1.31036	1.31314	1.1994	1.20552
4.26991	1.13451	1.26385	1.28319	1.09255	1.31041	1.31326	1.19955	1.20548
4.26991	1.13439	1.26393	1.28326	1.0926	1.31046	1.31338	1.19971	1.20544
4.26991	1.13425	1.26399	1.28332	1.09266	1.31051	1.31351	1.19987	1.20538
4.26991	1.13411	1.26407	1.28339	1.09272	1.31057	1.31363	1.20002	1.20533
4.26991	1.13395	1.26413	1.28342	1.09279	1.31062	1.31375	1.20018	1.20525
4.26991	1.13377	1.26418	1.2834	1.09284	1.31065	1.31385	1.20033	1.20516
4.26991	1.13357	1.26423	1.28337	1.09289	1.31066	1.31394	1.20047	1.20507
4.26991	1.13339	1.26428	1.28336	1.09295	1.31068	1.31405	1.20063	1.20499
4.26991	1.1332	1.26434	1.28334	1.093	1.31071	1.31415	1.20078	1.20492
4.26991	1.13301	1.26439	1.28332	1.09303	1.31074	1.31427	1.20093	1.20484
4.26992	1.13282	1.26445	1.28331	1.09305	1.31078	1.31439	1.20109	1.20479
4.26992	1.13262	1.2645	1.2833	1.09306	1.31081	1.31451	1.20125	1.20473
4.26992	1.13241	1.26455	1.28328	1.09307	1.31085	1.31463	1.20141	1.20468
4.26992	1.13221	1.2646	1.28324	1.09305	1.31087	1.31477	1.20155	1.20462
4.26992	1.13199	1.26463	1.28322	1.09301	1.3109	1.31491	1.20168	1.20456
4.26992	1.13176	1.26466	1.28321	1.09296	1.31094	1.31505	1.2018	1.20451
4.26992	1.13156	1.26472	1.2832	1.09291	1.31099	1.3152	1.20193	1.20446
4.26992	1.13135	1.26476	1.28317	1.09284	1.31101	1.31532	1.20206	1.20442
4.26992	1.13113	1.2648	1.28315	1.09275	1.31103	1.31542	1.20217	1.20438
4.26993	1.13091	1.26485	1.28314	1.09268	1.31105	1.31553	1.20229	1.20434
4.26993	1.13069	1.26491	1.2831	1.09261	1.31108	1.31563	1.20239	1.20429
4.26993	1.13047	1.26494	1.28305	1.0926	1.31111	1.31573	1.20248	1.20423
4.26993	1.13025	1.26498	1.28298	1.09257	1.31113	1.31584	1.20256	1.20417
4.26993	1.13003	1.26503	1.28291	1.09257	1.31115	1.31597	1.20264	1.20412
4.26993	1.12981	1.26507	1.28284	1.09258	1.31118	1.31611	1.20273	1.20406
4.26993	1.12962	1.26514	1.28281	1.09257	1.31122	1.31625	1.20282	1.20405
4.26993	1.12943	1.26521	1.28278	1.09256	1.31126	1.3164	1.2029	1.20404
4.26993	1.12924	1.26528	1.28275	1.09256	1.31129	1.31656	1.20299	1.20404
4.26994	1.12904	1.26535	1.28271	1.09255	1.3113	1.31669	1.20307	1.20406
4.26994	1.12883	1.2654	1.28264	1.09252	1.31129	1.31678	1.20312	1.20404
4.26994	1.12859	1.26543	1.28257	1.09247	1.31126	1.31687	1.20316	1.20402
4.26994	1.12836	1.26545	1.2825	1.09241	1.31124	1.31696	1.20321	1.20398
4.26994	1.12814	1.26548	1.28244	1.09235	1.3112	1.31707	1.20325	1.20395
4.26994	1.1279	1.2655	1.28237	1.09229	1.31117	1.31716	1.20327	1.20393
4.26994	1.12765	1.26553	1.28227	1.09221	1.31113	1.31723	1.20328	1.20391
4.26994	1.12742	1.26556	1.28217	1.09214	1.31109	1.3173	1.2033	1.2039
4.26994	1.12717	1.26558	1.28205	1.09205	1.31103	1.31735	1.20329	1.20389
4.26995	1.12693	1.26559	1.28195	1.09196	1.31097	1.3174	1.20329	1.20387
4.26995	1.12669	1.2656	1.28184	1.09186	1.3109	1.31745	1.20329	1.20385
4.26995	1.12645	1.26563	1.28172	1.09175	1.31083	1.31748	1.20328	1.20382
4.26995	1.12621	1.26564	1.28159	1.09165	1.31076	1.31751	1.20325	1.20378
4.26995	1.12597	1.26566	1.28148	1.09154	1.3107	1.31753	1.20323	1.20375
4.26995	1.12572	1.26568	1.28136	1.09144	1.31063	1.31757	1.2032	1.2037
4.26995	1.12547	1.26569	1.28123	1.09132	1.31055	1.3176	1.20316	1.20364
4.26995	1.12522	1.26568	1.28109	1.0912	1.31046	1.31761	1.2031	1.20358
4.26995	1.12497	1.26568	1.28096	1.09109	1.31037	1.31762	1.20306	1.20352
4.26995	1.12471	1.26567	1.28083	1.09099	1.31028	1.31762	1.20301	1.20347
4.26996	1.12446	1.26567	1.2807	1.09088	1.31019	1.31764	1.20296	1.20344
4.26996	1.12421	1.26567	1.28058	1.09077	1.31011	1.31765	1.2029	1.20341
4.26996	1.12396	1.26566	1.28047	1.09066	1.31003	1.31768	1.20286	1.20338
4.26996	1.12371	1.26565	1.28037	1.09057	1.30995	1.3177	1.20281	1.20336
4.26996	1.12345	1.26566	1.28025	1.09049	1.30987	1.31771	1.20277	1.20334
4.26996	1.12319	1.26566	1.28014	1.0904	1.30979	1.31771	1.20272	1.20331
4.26996	1.12293	1.26567	1.28002	1.09031	1.30971	1.31772	1.20268	1.20328
4.26996	1.12267	1.26568	1.27991	1.09023	1.30963	1.31773	1.20263	1.20325
4.26996	1.12239	1.26567	1.27976	1.09013	1.30954	1.31773	1.20256	1.20321
4.26997	1.12211	1.26565	1.27961	1.09003	1.30944	1.31774	1.2025	1.20318
4.26997	1.12183	1.26565	1.27945	1.08993	1.30935	1.31773	1.20242	1.20316
4.26997	1.12153	1.26563	1.27925	1.0898	1.30926	1.31769	1.20234	1.20312
4.26997	1.12124	1.26563	1.27905	1.08968	1.30918	1.31767	1.20226	1.20308
4.26997	1.12096	1.26563	1.27884	1.08955	1.30909	1.31764	1.20219	1.20305
4.26997	1.12068	1.26562	1.27864	1.08943	1.309	1.31761	1.2021	1.203
4.26997	1.12041	1.26561	1.27842	1.08932	1.30891	1.31758	1.20201	1.20295
4.26997	1.12018	1.26561	1.27824	1.08924	1.30884	1.31758	1.20194	1.20293
4.26997	1.11994	1.26563	1.27805	1.08915	1.30878	1.31758	1.20188	1.2029
4.26998	1.1197	1.26564	1.27787	1.08903	1.30872	1.31758	1.20181	1.20285
4.26998	1.11947	1.26566	1.2777	1.08894	1.30867	1.31761	1.20176	1.20282
4.26998	1.11924	1.26568	1.27752	1.08884	1.30861	1.31762	1.2017	1.20279
4.26998	1.11902	1.2657	1.27736	1.08875	1.30855	1.31766	1.20165	1.20276
4.26998	1.11879	1.26574	1.27717	1.08865	1.3085	1.31768	1.2016	1.20272
4.26998	1.11857	1.26578	1.27699	1.08856	1.30844	1.31769	1.20155	1.20269
4.26998	1.11834	1.26581	1.2768	1.08844	1.30837	1.31768	1.20149	1.20262
4.26998	1.11813	1.26585	1.27659	1.08831	1.30832	1.3177	1.20143	1.20256
4.26998	1.1179	1.26588	1.27638	1.08817	1.30826	1.31771	1.20131	1.20247
4.26998	1.11768	1.26593	1.27617	1.08805	1.3082	1.31772	1.20122	1.20239
4.26999	1.11744	1.26598	1.27594	1.08793	1.30815	1.31771	1.20113	1.20231
4.26999	1.11721	1.26602	1.27572	1.08779	1.3081	1.31771	1.20103	1.20223
4.26999	1.11698	1.26605	1.27551	1.08763	1.30805	1.3177	1.20092	1.20214
4.26999	1.11676	1.26608	1.2753	1.08747	1.30801	1.31771	1.20082	1.20207
4.26999	1.11656	1.26613	1.27511	1.08732	1.30797	1.31774	1.20071	1.20199
4.26999	1.11636	1.26619	1.27492	1.08717	1.30793	1.31776	1.20062	1.20192
4.26999	1.11616	1.26623	1.27472	1.08702	1.30791	1.3178	1.20053	1.20184
4.26999	1.11598	1.26624	1.2745	1.08683	1.30786	1.3178	1.2004	1.20174
4.26999	1.11576	1.26622	1.27426	1.0866	1.30777	1.31779	1.20023	1.2016
4.27	1.11554	1.26618	1.27403	1.08636	1.30767	1.31777	1.20006	1.20145
4.27	1.11535	1.26616	1.27385	1.08613	1.30759	1.31777	1.1999	1.2013
4.27	1.11515	1.26613	1.27366	1.0859	1.30749	1.31778	1.19975	1.20115
4.27	1.11497	1.26612	1.2735	1.0857	1.30743	1.31781	1.19961	1.20101
4.27	1.11479	1.2661	1.27334	1.0855	1.30737	1.31784	1.19946	1.20086
4.27	1.11459	1.26607	1.27317	1.08528	1.3073	1.31786	1.19931	1.2007
4.27	1.1144	1.26604	1.27301	1.08507	1.30722	1.31788	1.19916	1.20054
4.27	1.11421	1.26602	1.27284	1.08485	1.30714	1.3179	1.19901	1.20038
4.27	1.11402	1.266	1.27267	1.08463	1.30706	1.31791	1.19887	1.20022
4.27001	1.11381	1.26597	1.27249	1.08442	1.30698	1.31792	1.19873	1.20003
4.27001	1.11359	1.26595	1.27229	1.08419	1.30692	1.31792	1.19857	1.19984
4.27001	1.11337	1.26592	1.2721	1.08397	1.30685	1.31792	1.19842	1.19964
4.27001	1.11315	1.2659	1.2719	1.0838	1.30678	1.31792	1.19823	1.19944
4.27001	1.11293	1.26588	1.2717	1.08363	1.3067	1.31792	1.19804	1.19925
4.27001	1.11271	1.26585	1.2715	1.08345	1.30663	1.31792	1.19785	1.19906
4.27001	1.11248	1.26583	1.27131	1.08328	1.30656	1.31793	1.19766	1.19887
4.27001	1.11226	1.2658	1.27112	1.08311	1.30649	1.31796	1.19748	1.19868
4.27001	1.11203	1.26578	1.27093	1.08294	1.30641	1.31798	1.19729	1.19848
4.27001	1.11181	1.26576	1.27074	1.08276	1.30634	1.31801	1.19711	1.19828
4.27002	1.11158	1.26573	1.27052	1.08256	1.30626	1.31802	1.19691	1.19806
4.27002	1.11133	1.26568	1.2703	1.08235	1.30616	1.31804	1.19669	1.19783
4.27002	1.11109	1.26563	1.27007	1.08214	1.30607	1.31805	1.19649	1.19761
4.27002	1.11084	1.26557	1.26983	1.08193	1.30599	1.31803	1.19627	1.19738
4.27002	1.11059	1.2655	1.26957	1.0817	1.3059	1.318	1.19604	1.19714
4.27002	1.11033	1.26543	1.2693	1.08147	1.3058	1.31797	1.1958	1.19689
4.27002	1.11006	1.26534	1.269	1.08123	1.3057	1.31791	1.19555	1.19664
4.27002	1.10983	1.26528	1.26872	1.08102	1.30562	1.3179	1.19533	1.19643
4.27002	1.1096	1.26522	1.26846	1.08083	1.30556	1.31791	1.19511	1.19624
4.27003	1.10936	1.26516	1.26819	1.08065	1.30549	1.31791	1.1949	1.19603
4.27003	1.10912	1.26509	1.2679	1.08046	1.30541	1.31791	1.19469	1.19582
4.27003	1.1089	1.26502	1.26766	1.08027	1.30534	1.31791	1.19447	1.19562
4.27003	1.10868	1.26495	1.26743	1.08009	1.30523	1.31792	1.19423	1.19544
4.27003	1.10846	1.26488	1.26721	1.07991	1.30513	1.31793	1.19398	1.19525
4.27003	1.10822	1.26479	1.26696	1.0797	1.30501	1.31792	1.1937	1.19503
4.27003	1.10795	1.26469	1.26667	1.07948	1.30485	1.3179	1.19341	1.1948
4.27003	1.10769	1.2646	1.26639	1.07926	1.30471	1.31789	1.19312	1.19457
4.27003	1.10742	1.2645	1.26611	1.07903	1.30454	1.31787	1.19279	1.19434
4.27004	1.10713	1.26438	1.26581	1.07878	1.30436	1.31781	1.19243	1.19408
4.27004	1.10684	1.26426	1.26552	1.07852	1.30417	1.31775	1.19207	1.19382
4.27004	1.10653	1.26412	1.26522	1.07825	1.30397	1.31768	1.19168	1.19357
4.27004	1.10625	1.26401	1.26494	1.07799	1.30378	1.31765	1.19131	1.19332
4.27004	1.10596	1.26389	1.26466	1.07772	1.30359	1.31761	1.19093	1.19307
4.27004	1.10566	1.26376	1.26436	1.07744	1.30339	1.31755	1.19054	1.19281
4.27004	1.10539	1.26363	1.26409	1.0772	1.30321	1.31754	1.19019	1.19255
4.27004	1.10511	1.26351	1.2638	1.07696	1.30304	1.31753	1.18983	1.19229
4.27004	1.10483	1.26337	1.2635	1.07672	1.30286	1.31751	1.18946	1.19204
4.27004	1.10457	1.26327	1.26321	1.07651	1.30269	1.31751	1.1891	1.19183
4.27005	1.10431	1.26316	1.26294	1.07634	1.30253	1.31751	1.18874	1.1916
4.27005	1.10406	1.26306	1.26268	1.07615	1.30237	1.31752	1.18837	1.19137
4.27005	1.10378	1.26294	1.26237	1.07595	1.30218	1.31751	1.18797	1.19112
4.27005	1.10352	1.26282	1.26209	1.07579	1.30201	1.31753	1.1876	1.19091
4.27005	1.10326	1.2627	1.26183	1.07563	1.30187	1.31755	1.18724	1.19072
4.27005	1.10301	1.26256	1.26153	1.07552	1.30169	1.31757	1.18683	1.19051
4.27005	1.10279	1.26247	1.26129	1.07543	1.30156	1.3176	1.18647	1.19033
4.27005	1.10259	1.26241	1.26105	1.07534	1.30144	1.31765	1.18613	1.19016
4.27005	1.10235	1.2623	1.26077	1.07522	1.30128	1.31764	1.18577	1.18996
4.27006	1.10212	1.2622	1.26048	1.0751	1.30111	1.31762	1.18542	1.18975
4.27006	1.10191	1.2621	1.2602	1.075	1.30093	1.31762	1.18507	1.18953
4.27006	1.10173	1.26203	1.25995	1.07493	1.3008	1.31766	1.18477	1.18936
4.27006	1.10152	1.26192	1.25966	1.07486	1.30068	1.31769	1.1844	1.18914
4.27006	1.10133	1.26183	1.2594	1.0748	1.30059	1.31777	1.18407	1.18893
4.27006	1.10114	1.26176	1.25913	1.07469	1.30049	1.31782	1.18375	1.18872
4.27006	1.10097	1.26168	1.2589	1.07461	1.30039	1.31788	1.18346	1.1885
4.27006	1.10085	1.2617	1.25878	1.07454	1.30036	1.31801	1.18327	1.1884
4.27006	1.10074	1.26172	1.25866	1.07447	1.30033	1.31813	1.18307	1.18829
4.27007	1.10061	1.26173	1.25852	1.0744	1.3003	1.31824	1.18287	1.18817
4.27007	1.10049	1.26173	1.25838	1.07434	1.30029	1.31835	1.18267	1.18804
4.27007	1.10039	1.26175	1.25829	1.07432	1.30031	1.31851	1.18251	1.1879
4.27007	1.10029	1.26179	1.2582	1.07429	1.30034	1.31866	1.18235	1.18777
4.27007	1.10019	1.26183	1.25811	1.07427	1.30037	1.31882	1.18219	1.18763
4.27007	1.1001	1.26188	1.25803	1.07426	1.30042	1.31899	1.18205	1.1875
4.27007	1.1	1.26194	1.25794	1.07421	1.30047	1.31916	1.18192	1.18736
4.27007	1.09992	1.26202	1.25786	1.07416	1.30052	1.31933	1.18179	1.18724
4.27007	1.09988	1.26213	1.25779	1.07414	1.30061	1.31956	1.1817	1.18715
4.27008	1.09985	1.26226	1.25774	1.07413	1.30072	1.31981	1.18161	1.18706
4.27008	1.09981	1.26238	1.25766	1.07413	1.30082	1.32005	1.18151	1.18697
4.27008	1.09978	1.26252	1.25759	1.07413	1.30092	1.32032	1.18143	1.1869
4.27008	1.09978	1.26269	1.25759	1.07418	1.30106	1.3206	1.18139	1.18686
4.27008	1.09978	1.26287	1.25757	1.07422	1.30119	1.32088	1.18135	1.18681
4.27008	1.09979	1.26305	1.25757	1.07428	1.30134	1.32117	1.18132	1.18679
4.27008	1.09979	1.26325	1.25758	1.07432	1.30149	1.32146	1.18129	1.18677
4.27008	1.09979	1.26341	1.25759	1.07434	1.30164	1.32176	1.18125	1.18675
4.27008	1.09981	1.26358	1.2576	1.07434	1.30178	1.32208	1.18123	1.18676
4.27008	1.09986	1.26376	1.25764	1.07436	1.30191	1.32243	1.18121	1.18678
4.27009	1.0999	1.26394	1.25768	1.07438	1.30204	1.32276	1.18121	1.18678
4.27009	1.09995	1.26412	1.25772	1.0744	1.30217	1.3231	1.1812	1.1868
4.27009	1.1	1.26432	1.25776	1.07442	1.30232	1.32344	1.1812	1.1868
4.27009	1.10004	1.26451	1.2578	1.07444	1.30247	1.32377	1.1812	1.1868
4.27009	1.10008	1.26471	1.25785	1.07445	1.30264	1.32413	1.18121	1.1868
4.27009	1.10013	1.26493	1.25791	1.07446	1.30283	1.32452	1.18122	1.18678
4.27009	1.10019	1.26518	1.25798	1.07449	1.30303	1.32493	1.18123	1.18677
4.27009	1.10024	1.2654	1.25801	1.07454	1.30324	1.3253	1.18125	1.18674
4.27009	1.10028	1.26562	1.25801	1.07456	1.30345	1.3257	1.18126	1.18671
4.2701	1.10033	1.26584	1.25799	1.07458	1.30367	1.32611	1.18127	1.1867
4.2701	1.10038	1.26605	1.25798	1.0746	1.30388	1.32652	1.18127	1.1867
4.2701	1.10042	1.26627	1.25796	1.07459	1.30409	1.32692	1.18125	1.1867
4.2701	1.10045	1.26646	1.25792	1.07458	1.30429	1.32731	1.18122	1.18668
4.2701	1.10048	1.26666	1.25788	1.07457	1.30448	1.32769	1.1812	1.18666
4.2701	1.10052	1.26685	1.25784	1.07455	1.30467	1.32805	1.18118	1.18662
4.2701	1.10058	1.26712	1.25785	1.07455	1.30488	1.32846	1.1812	1.18662
4.2701	1.10071	1.26745	1.25789	1.07458	1.30514	1.32893	1.18127	1.18664
4.2701	1.10084	1.26777	1.25793	1.07461	1.30539	1.32941	1.18133	1.18667
4.27011	1.10101	1.26811	1.25801	1.07468	1.3057	1.32994	1.18144	1.18673
4.27011	1.10118	1.26846	1.2581	1.07475	1.306	1.33047	1.18156	1.18678
4.27011	1.10134	1.2688	1.25819	1.07483	1.3063	1.33096	1.18166	1.18683
4.27011	1.10149	1.26914	1.25825	1.07488	1.30658	1.3314	1.18174	1.18685
4.27011	1.10166	1.26952	1.25832	1.07494	1.30688	1.33185	1.18182	1.18689
4.27011	1.10183	1.26992	1.25841	1.07502	1.30717	1.33226	1.1819	1.1869
4.27011	1.10202	1.27036	1.25852	1.07512	1.30749	1.33271	1.18197	1.18693
4.27011	1.10224	1.27082	1.25866	1.07524	1.30783	1.33319	1.18207	1.18696
4.27011	1.10245	1.27127	1.2588	1.07534	1.30819	1.3337	1.18215	1.18699
4.27011	1.10267	1.27172	1.25896	1.07544	1.30854	1.33422	1.18223	1.18703
4.27012	1.10288	1.27212	1.25911	1.07556	1.30888	1.33472	1.18231	1.1871
4.27012	1.10308	1.27253	1.25925	1.07571	1.30922	1.33524	1.18238	1.18719
4.27012	1.10326	1.2729	1.25944	1.07589	1.30955	1.33569	1.18246	1.18729
4.27012	1.10347	1.27331	1.25964	1.07609	1.30989	1.33618	1.18259	1.18738
4.27012	1.10368	1.27371	1.25986	1.07628	1.31022	1.33666	1.1827	1.18747
4.27012	1.10389	1.27412	1.26007	1.07647	1.31056	1.33715	1.18282	1.18756
4.27012	1.10409	1.27453	1.26028	1.07667	1.31089	1.33764	1.18293	1.18767
4.27012	1.10432	1.27498	1.26049	1.07693	1.31123	1.33818	1.18304	1.18779
4.27012	1.10453	1.27542	1.26068	1.07717	1.31156	1.33868	1.18314	1.18789
4.27013	1.10475	1.2759	1.26087	1.07744	1.31191	1.33918	1.18328	1.18802
4.27013	1.10498	1.27637	1.26105	1.07772	1.31225	1.33967	1.18342	1.18817
4.27013	1.10521	1.27683	1.26123	1.07799	1.31259	1.34017	1.18354	1.18829
4.27013	1.10544	1.27731	1.2614	1.07828	1.31293	1.34065	1.18367	1.18841
4.27013	1.10565	1.27779	1.26158	1.07854	1.31324	1.3411	1.18381	1.18853
4.27013	1.10589	1.2783	1.26183	1.07883	1.31357	1.34158	1.184	1.18867
4.27013	1.10612	1.27881	1.26207	1.07909	1.31389	1.34206	1.18419	1.18881
4.27013	1.10636	1.27933	1.26231	1.07934	1.31422	1.34253	1.18438	1.18896
4.27013	1.1066	1.27985	1.26255	1.07957	1.31458	1.34299	1.18458	1.18913
4.27014	1.10685	1.28038	1.26277	1.07979	1.31493	1.34345	1.18478	1.1893
4.27014	1.10709	1.28089	1.26297	1.08001	1.31526	1.34391	1.18501	1.18947
4.27014	1.10734	1.28146	1.26319	1.08029	1.3156	1.34438	1.18527	1.18968
4.27014	1.10759	1.28206	1.26341	1.08057	1.31595	1.34487	1.18555	1.18991
4.27014	1.10788	1.28268	1.26366	1.08086	1.31631	1.34539	1.18583	1.19016
4.27014	1.10823	1.28339	1.26396	1.08118	1.31671	1.34597	1.18618	1.19048
4.27014	1.10857	1.28409	1.26421	1.08149	1.31708	1.34654	1.18652	1.1908
4.27014	1.10891	1.2848	1.26447	1.08181	1.31746	1.34711	1.18686	1.19112
4.27014	1.10927	1.28551	1.26474	1.08213	1.31784	1.34768	1.18721	1.19144
4.27014	1.10963	1.28621	1.26501	1.08245	1.31822	1.34823	1.18755	1.19175
4.27015	1.10998	1.2869	1.2653	1.08276	1.3186	1.34879	1.1879	1.19207
4.27015	1.11033	1.28758	1.26556	1.08308	1.31897	1.34933	1.18823	1.19238
4.27015	1.11071	1.28826	1.26582	1.08338	1.31935	1.34984	1.18857	1.1927
4.27015	1.11109	1.28895	1.26606	1.08368	1.31973	1.35037	1.18891	1.19302
4.27015	1.11147	1.28961	1.2663	1.08397	1.32011	1.35089	1.18925	1.19334
4.27015	1.11187	1.29031	1.26655	1.08428	1.32052	1.35142	1.1896	1.19369
4.27015	1.11227	1.291	1.26682	1.08459	1.32093	1.35195	1.18993	1.19406
4.27015	1.11266	1.29168	1.2671	1.08491	1.32133	1.35248	1.19029	1.19444
4.27015	1.11305	1.29237	1.26741	1.08523	1.32173	1.35302	1.19065	1.19482
4.27016	1.11345	1.29308	1.26778	1.08556	1.32216	1.35358	1.19104	1.19521
4.27016	1.11385	1.29377	1.26814	1.08584	1.32256	1.35411	1.19143	1.19558
4.27016	1.11426	1.29447	1.26851	1.08615	1.32297	1.35467	1.19183	1.19597
4.27016	1.11462	1.29509	1.26884	1.0864	1.32331	1.35519	1.19217	1.1963
4.27016	1.11496	1.29571	1.26917	1.08665	1.32363	1.35571	1.1925	1.19662
[truncated: 404,732+ more rows]
